# Supplementary material for: Halide-assisted differential growth of chiral nanoparticles with threefold rotational symmetry
Source: Nat Commun. 2023 Jun 24;14:3783. doi: 10.1038/s41467-023-39456-8 (PMC10290678; doi:10.1038/s41467-023-39456-8)
Supplement: Supplementary file 7 — Source data [file 41467_2023_39456_MOESM7_ESM.zip]

Archive with 3 entries (2 files):
- source data/source data figures in main text.xlsx
- source data/source data supplementary figures.xlsx
- source data/
