# Supplementary material for: Halide-assisted differential growth of chiral nanoparticles with threefold rotational symmetry
Source: Nat Commun. 2023 Jun 24;14:3783. doi: 10.1038/s41467-023-39456-8 (PMC10290678; doi:10.1038/s41467-023-39456-8)
Supplement: Supplementary file 7 — Source data [file 41467_2023_39456_MOESM7_ESM.zip › source data/source data figures in main text.xlsx]

## Sheet: Fig. 2c
	D-GSH		L-GSH
Wavelength (nm)	g-factor	Wavelength (nm)	g-factor
300	-0.0004104	300	0.000841857
301	-0.000585802	302	0.00262
302	-0.000738459	304	0.00393
303	-0.000867163	306	0.00462
304	-0.000984832	308	0.00411
305	-0.00108	310	0.00416
306	-0.00115	312	0.00415
307	-0.00109	314	0.00415
308	-0.00112	316	0.0042
309	-0.00113	318	0.00427
310	-0.00114	320	0.00427
311	-0.00116	322	0.00413
312	-0.00117	324	0.00399
313	-0.00118	326	0.00385
314	-0.00119	328	0.004
315	-0.00122	330	0.00411
316	-0.00124	332	0.00419
317	-0.00125	334	0.00414
318	-0.0013	336	0.00401
319	-0.00133	338	0.00408
320	-0.00136	340	0.00418
321	-0.00138	342	0.00421
322	-0.00141	344	0.00421
323	-0.00143	346	0.00409
324	-0.00145	348	0.00395
325	-0.00147	350	0.00394
326	-0.00148	352	0.00384
327	-0.00151	354	0.00401
328	-0.00153	356	0.00403
329	-0.00155	358	0.00406
330	-0.00158	360	0.00399
331	-0.0016	362	0.00403
332	-0.00162	364	0.00404
333	-0.00165	366	0.00424
334	-0.00168	368	0.00434
335	-0.00171	370	0.00449
336	-0.00176	372	0.00459
337	-0.0018	374	0.00466
338	-0.00183	376	0.00468
339	-0.00187	378	0.0047
340	-0.00187	380	0.00474
341	-0.0019	382	0.0048
342	-0.00191	384	0.00479
343	-0.00193	386	0.00489
344	-0.00193	388	0.00478
345	-0.00193	390	0.00476
346	-0.00196	392	0.00486
347	-0.00201	394	0.00496
348	-0.00203	396	0.00503
349	-0.00203	398	0.00521
350	-0.00203	400	0.00542
351	-0.00204	402	0.00554
352	-0.00205	404	0.00563
353	-0.00208	406	0.00559
354	-0.00209	408	0.00561
355	-0.00211	410	0.00552
356	-0.00212	412	0.00553
357	-0.00214	414	0.00574
358	-0.00216	416	0.00568
359	-0.00216	418	0.00577
360	-0.00215	420	0.006
361	-0.00214	422	0.00604
362	-0.00214	424	0.00623
363	-0.00217	426	0.00633
364	-0.00221	428	0.00624
365	-0.00225	430	0.00627
366	-0.00227	432	0.00612
367	-0.00231	434	0.00606
368	-0.00231	436	0.00603
369	-0.00233	438	0.00601
370	-0.00236	440	0.00628
371	-0.00242	442	0.00642
372	-0.00244	444	0.00638
373	-0.00245	446	0.00639
374	-0.00247	448	0.00621
375	-0.00249	450	0.00622
376	-0.00253	452	0.00636
377	-0.00256	454	0.00626
378	-0.00261	456	0.00621
379	-0.00263	458	0.00616
380	-0.00267	460	0.00618
381	-0.00271	462	0.00621
382	-0.00274	464	0.00613
383	-0.00276	466	0.00612
384	-0.00278	468	0.00617
385	-0.0028	470	0.00603
386	-0.00286	472	0.00606
387	-0.0029	474	0.00598
388	-0.00288	476	0.00589
389	-0.00291	478	0.00586
390	-0.00294	480	0.00574
391	-0.00295	482	0.00563
392	-0.003	484	0.00568
393	-0.00303	486	0.0057
394	-0.00303	488	0.00573
395	-0.00306	490	0.0057
396	-0.0031	492	0.00552
397	-0.00311	494	0.00527
398	-0.00312	496	0.00515
399	-0.00312	498	0.00512
400	-0.0031	500	0.00512
401	-0.00311	502	0.00508
402	-0.00311	504	0.00504
403	-0.00312	506	0.00476
404	-0.00316	508	0.0048
405	-0.0032	510	0.00487
406	-0.0032	512	0.00512
407	-0.00324	514	0.0053
408	-0.00326	516	0.00558
409	-0.00327	518	0.00598
410	-0.0033	520	0.00657
411	-0.00331	522	0.00731
412	-0.00332	524	0.00818
413	-0.00333	526	0.00906
414	-0.00336	528	0.00989
415	-0.00335	530	0.01107
416	-0.0034	532	0.01236
417	-0.0034	534	0.01397
418	-0.00339	536	0.01564
419	-0.00341	538	0.01747
420	-0.00341	540	0.01944
421	-0.0034	542	0.02155
422	-0.00339	544	0.024
423	-0.0034	546	0.02646
424	-0.00342	548	0.02875
425	-0.00344	550	0.03123
426	-0.00345	552	0.03372
427	-0.00347	554	0.03606
428	-0.00348	556	0.03838
429	-0.00347	558	0.03971
430	-0.00346	560	0.04152
431	-0.00346	562	0.04263
432	-0.00343	564	0.04371
433	-0.00343	566	0.04424
434	-0.00345	568	0.04503
435	-0.00344	570	0.04545
436	-0.00342	572	0.0455
437	-0.00338	574	0.04596
438	-0.0034	576	0.04535
439	-0.00344	578	0.04532
440	-0.00339	580	0.04439
441	-0.00343	582	0.04354
442	-0.00342	584	0.04313
443	-0.00343	586	0.04187
444	-0.00344	588	0.04143
445	-0.00346	590	0.03996
446	-0.00349	592	0.0392
447	-0.00346	594	0.03846
448	-0.0034	596	0.03749
449	-0.00336	598	0.03728
450	-0.00333	600	0.03619
451	-0.00331	602	0.03569
452	-0.00327	604	0.03465
453	-0.00325	606	0.03462
454	-0.00325	608	0.03416
455	-0.00325	610	0.03361
456	-0.00326	612	0.03303
457	-0.00329	614	0.03277
458	-0.0033	616	0.03203
459	-0.00328	618	0.03092
460	-0.00325	620	0.03057
461	-0.00324	622	0.0305
462	-0.00325	624	0.02982
463	-0.00321	626	0.02924
464	-0.00318	628	0.02951
465	-0.00316	630	0.02879
466	-0.00314	632	0.02833
467	-0.00313	634	0.02758
468	-0.00316	636	0.02706
469	-0.00315	638	0.027
470	-0.00312	640	0.02613
471	-0.0031	642	0.02566
472	-0.00308	644	0.02491
473	-0.00308	646	0.02412
474	-0.00307	648	0.02358
475	-0.00304	650	0.02261
476	-0.00297	652	0.0218
477	-0.00291	654	0.02135
478	-0.0029	656	0.02071
479	-0.00288	658	0.02002
480	-0.00284	660	0.01887
481	-0.00279	662	0.01801
482	-0.00273	664	0.01699
483	-0.00268	666	0.01617
484	-0.00266	668	0.01525
485	-0.00263	670	0.0142
486	-0.00262	672	0.01313
487	-0.00261	674	0.01243
488	-0.00259	676	0.01177
489	-0.00253	678	0.01124
490	-0.00251	680	0.01013
491	-0.00245	682	0.00905
492	-0.00242	684	0.00775
493	-0.00235	686	0.00668
494	-0.00227	688	0.00562
495	-0.00221	690	0.00503
496	-0.00216	692	0.00399
497	-0.0021	694	0.00304
498	-0.00208	696	0.00222
499	-0.00205	698	0.00131
500	-0.00199	700	0.00029349
501	-0.00194	702	-0.000439709
502	-0.0019	704	-0.00118
503	-0.00188	706	-0.00182
504	-0.00186	708	-0.00221
505	-0.00184	710	-0.00285
506	-0.00182	712	-0.00343
507	-0.00182	714	-0.00396
508	-0.00182	716	-0.00452
509	-0.00183	718	-0.00491
510	-0.00188	720	-0.00562
511	-0.00191	722	-0.0062
512	-0.00194	724	-0.00651
513	-0.00199	726	-0.00712
514	-0.00203	728	-0.00749
515	-0.00206	730	-0.00741
516	-0.00211	732	-0.00797
517	-0.00217	734	-0.0081
518	-0.00224	736	-0.00836
519	-0.00232	738	-0.00876
520	-0.00239	740	-0.00895
521	-0.00247	742	-0.00926
522	-0.00255	744	-0.00946
523	-0.00262	746	-0.00946
524	-0.00268	748	-0.00941
525	-0.00275	750	-0.0093
526	-0.00283	752	-0.0091
527	-0.0029	754	-0.0091
528	-0.00298	756	-0.0091
529	-0.00307	758	-0.00904
530	-0.00319	760	-0.00882
531	-0.00328	762	-0.0087
532	-0.0034	764	-0.00843
533	-0.00355	766	-0.00806
534	-0.00372	768	-0.00792
535	-0.00391	770	-0.00769
536	-0.00409	772	-0.00765
537	-0.00428	774	-0.00773
538	-0.00452	776	-0.00741
539	-0.0048	778	-0.00714
540	-0.00516	780	-0.00684
541	-0.00553	782	-0.00671
542	-0.00597	784	-0.00649
543	-0.00642	786	-0.00632
544	-0.00688	788	-0.00604
545	-0.00746	790	-0.00608
546	-0.00803	792	-0.00602
547	-0.00875	794	-0.00605
548	-0.00941	796	-0.00591
549	-0.01014	798	-0.00573
550	-0.01091	800	-0.00552
551	-0.0118
552	-0.01277
553	-0.01357
554	-0.01456
555	-0.01561
556	-0.01689
557	-0.01816
558	-0.0193
559	-0.02069
560	-0.02195
561	-0.02334
562	-0.02478
563	-0.026
564	-0.0273
565	-0.02858
566	-0.02994
567	-0.03113
568	-0.03242
569	-0.03373
570	-0.03515
571	-0.03632
572	-0.03772
573	-0.03902
574	-0.04024
575	-0.04066
576	-0.0418
577	-0.04256
578	-0.04334
579	-0.04424
580	-0.04495
581	-0.04593
582	-0.04658
583	-0.04686
584	-0.04749
585	-0.04843
586	-0.04854
587	-0.04894
588	-0.04891
589	-0.04894
590	-0.0489
591	-0.04871
592	-0.04847
593	-0.04858
594	-0.04816
595	-0.04795
596	-0.04667
597	-0.04653
598	-0.04577
599	-0.04509
600	-0.04441
601	-0.04414
602	-0.04322
603	-0.04294
604	-0.04206
605	-0.04206
606	-0.04146
607	-0.04091
608	-0.0401
609	-0.03931
610	-0.03865
611	-0.03803
612	-0.03738
613	-0.03661
614	-0.03602
615	-0.03529
616	-0.03472
617	-0.03382
618	-0.03325
619	-0.03262
620	-0.03204
621	-0.03151
622	-0.03088
623	-0.0303
624	-0.02971
625	-0.02919
626	-0.0287
627	-0.02851
628	-0.02791
629	-0.02747
630	-0.0269
631	-0.02663
632	-0.02618
633	-0.0258
634	-0.02531
635	-0.02479
636	-0.02424
637	-0.02369
638	-0.02331
639	-0.02282
640	-0.02247
641	-0.02219
642	-0.02181
643	-0.02145
644	-0.02108
645	-0.02062
646	-0.02025
647	-0.01994
648	-0.01958
649	-0.01927
650	-0.01903
651	-0.01862
652	-0.01835
653	-0.01818
654	-0.01787
655	-0.0176
656	-0.01732
657	-0.01717
658	-0.01692
659	-0.01666
660	-0.01641
661	-0.01623
662	-0.016
663	-0.01571
664	-0.01532
665	-0.01524
666	-0.01503
667	-0.01482
668	-0.01461
669	-0.01446
670	-0.0142
671	-0.01395
672	-0.01373
673	-0.01355
674	-0.01337
675	-0.01295
676	-0.01287
677	-0.01264
678	-0.01242
679	-0.01223
680	-0.01197
681	-0.01173
682	-0.01148
683	-0.01126
684	-0.01099
685	-0.01073
686	-0.01045
687	-0.01025
688	-0.01038
689	-0.00985
690	-0.00958
691	-0.00934
692	-0.00907
693	-0.00878
694	-0.00852
695	-0.00823
696	-0.00794
697	-0.00771
698	-0.0074
699	-0.0071
700	-0.00681
701	-0.00648
702	-0.00615
703	-0.00582
704	-0.00552
705	-0.00519
706	-0.00491
707	-0.00459
708	-0.0043
709	-0.00401
710	-0.00372
711	-0.00346
712	-0.00318
713	-0.00291
714	-0.00262
715	-0.00232
716	-0.00208
717	-0.0018
718	-0.0015
719	-0.00118
720	-0.000870554
721	-0.000559645
722	-0.000262322
723	6.4952e-05
724	0.000383319
725	0.000701403
726	0.00101
727	0.00128
728	0.00157
729	0.00186
730	0.00215
731	0.00244
732	0.00273
733	0.00302
734	0.00329
735	0.00357
736	0.00383
737	0.00411
738	0.00437
739	0.00461
740	0.00489
741	0.00514
742	0.00539
743	0.00565
744	0.00612
745	0.00615
746	0.00635
747	0.00655
748	0.00674
749	0.00697
750	0.0072
751	0.00742
752	0.00767
753	0.00788
754	0.00812
755	0.0083
756	0.00846
757	0.00861
758	0.00876
759	0.00886
760	0.00902
761	0.00913
762	0.00929
763	0.00941
764	0.00955
765	0.0097
766	0.00987
767	0.01005
768	0.0101
769	0.01012
770	0.0101
771	0.01012
772	0.01009
773	0.01008
774	0.0101
775	0.01017
776	0.01017
777	0.01013
778	0.0101
779	0.01006
780	0.01002
781	0.01001
782	0.01002
783	0.01001
784	0.00999
785	0.01001
786	0.01001
787	0.00993
788	0.00984
789	0.00976
790	0.00975
791	0.00979
792	0.00971
793	0.00961
794	0.00948
795	0.00934
796	0.00921
797	0.00918
798	0.00916
799	0.00919
800	0.00912

## Sheet: Fig. 2f
	D-GSH		L-GSH
Wavelength (nm)	Scattering g-factor	Wavelength (nm)	Scattering g-factor
550.257	0.06435	550.257	-0.07283
550.683	0.0534	550.683	-0.08054
551.11	0.06396	551.11	-0.07384
551.536	0.05517	551.536	-0.07983
551.962	0.04979	551.962	-0.08677
552.388	0.05364	552.388	-0.07588
552.814	0.0507	552.814	-0.07191
553.24	0.05064	553.24	-0.06664
553.666	0.0546	553.666	-0.07476
554.092	0.05011	554.092	-0.07156
554.518	0.04621	554.518	-0.07593
554.944	0.04644	554.944	-0.07005
555.37	0.05277	555.37	-0.07682
555.797	0.05011	555.797	-0.07698
556.223	0.04915	556.223	-0.07184
556.649	0.04221	556.649	-0.06556
557.075	0.06275	557.075	-0.07557
557.501	0.04724	557.501	-0.06979
557.927	0.04363	557.927	-0.08118
558.353	0.03799	558.353	-0.07059
558.779	0.04362	558.779	-0.07045
559.205	0.04191	559.205	-0.06787
559.631	0.03689	559.631	-0.07759
560.057	0.04226	560.057	-0.0659
560.483	0.03638	560.483	-0.07196
560.909	0.03766	560.909	-0.07636
561.335	0.03584	561.335	-0.06565
561.761	0.03384	561.761	-0.06713
562.187	0.03776	562.187	-0.06129
562.613	0.03092	562.613	-0.06736
563.039	0.02572	563.039	-0.06962
563.464	0.02836	563.464	-0.06908
563.89	0.03404	563.89	-0.06581
564.316	0.02085	564.316	-0.06244
564.742	0.0305	564.742	-0.06633
565.168	0.03152	565.168	-0.07079
565.594	0.01975	565.594	-0.06474
566.02	0.02781	566.02	-0.05755
566.446	0.02295	566.446	-0.06211
566.872	0.01711	566.872	-0.06463
567.298	0.02554	567.298	-0.05858
567.723	0.01508	567.723	-0.0614
568.149	0.01258	568.149	-0.05213
568.575	0.01978	568.575	-0.0558
569.001	0.01594	569.001	-0.0609
569.427	0.00707	569.427	-0.05113
569.853	0.01373	569.853	-0.05741
570.278	0.00982	570.278	-0.05176
570.704	0.00941	570.704	-0.05444
571.13	0.01157	571.13	-0.04545
571.556	0.00502	571.556	-0.05345
571.982	0.00531	571.982	-0.04661
572.408	0.00265	572.408	-0.04711
572.833	-0.00693	572.833	-0.04499
573.259	0.0013	573.259	-0.04093
573.685	0.000940625	573.685	-0.0443
574.111	-0.0077	574.111	-0.03832
574.536	-0.00725	574.536	-0.03816
574.962	-0.00974	574.962	-0.03934
575.388	-0.01327	575.388	-0.03331
575.814	-0.00876	575.814	-0.03208
576.239	-0.01805	576.239	-0.02887
576.665	-0.01814	576.665	-0.02859
577.091	-0.01677	577.091	-0.02928
577.517	-0.01992	577.517	-0.02607
577.942	-0.02301	577.942	-0.02574
578.368	-0.02061	578.368	-0.02237
578.794	-0.0275	578.794	-0.01904
579.219	-0.02969	579.219	-0.01549
579.645	-0.02595	579.645	-0.01441
580.071	-0.03441	580.071	-0.00821
580.496	-0.03404	580.496	-0.01399
580.922	-0.03662	580.922	-0.00306
581.348	-0.04293	581.348	-0.00966
581.773	-0.04137	581.773	-0.0047
582.199	-0.04595	582.199	0.00293
582.624	-0.05242	582.624	0.00237
583.05	-0.04618	583.05	0.00466
583.476	-0.05115	583.476	0.00432
583.901	-0.056	583.901	0.0078
584.327	-0.05535	584.327	0.01206
584.753	-0.05912	584.753	0.00871
585.178	-0.06723	585.178	0.0112
585.604	-0.07294	585.604	0.02111
586.029	-0.07338	586.029	0.02494
586.455	-0.07082	586.455	0.02366
586.88	-0.07271	586.88	0.02272
587.306	-0.078	587.306	0.02856
587.732	-0.08625	587.732	0.0412
588.157	-0.08347	588.157	0.03661
588.583	-0.09061	588.583	0.04557
589.008	-0.08963	589.008	0.04589
589.434	-0.09067	589.434	0.05065
589.859	-0.10189	589.859	0.05122
590.285	-0.10378	590.285	0.05158
590.71	-0.1038	590.71	0.05781
591.136	-0.10354	591.136	0.05992
591.561	-0.11089	591.561	0.06177
591.987	-0.11196	591.987	0.06867
592.412	-0.11663	592.412	0.07211
592.838	-0.11431	592.838	0.07803
593.263	-0.11939	593.263	0.0795
593.688	-0.12467	593.688	0.08311
594.114	-0.1314	594.114	0.09058
594.539	-0.13036	594.539	0.09721
594.965	-0.13755	594.965	0.09095
595.39	-0.13494	595.39	0.10286
595.816	-0.14129	595.816	0.10865
596.241	-0.14964	596.241	0.11254
596.666	-0.14554	596.666	0.11783
597.092	-0.15181	597.092	0.12181
597.517	-0.15103	597.517	0.12371
597.943	-0.15405	597.943	0.12202
598.368	-0.16231	598.368	0.12977
598.793	-0.16087	598.793	0.13632
599.219	-0.164	599.219	0.13713
599.644	-0.17293	599.644	0.14285
600.069	-0.16974	600.069	0.14562
600.495	-0.172	600.495	0.15366
600.92	-0.1811	600.92	0.15383
601.345	-0.17993	601.345	0.16438
601.771	-0.18525	601.771	0.16659
602.196	-0.18777	602.196	0.1662
602.621	-0.18591	602.621	0.17569
603.047	-0.19461	603.047	0.17788
603.472	-0.19684	603.472	0.18492
603.897	-0.19892	603.897	0.18873
604.322	-0.2019	604.322	0.19618
604.748	-0.20883	604.748	0.19544
605.173	-0.20878	605.173	0.19844
605.598	-0.20681	605.598	0.20249
606.024	-0.21114	606.024	0.20653
606.449	-0.21461	606.449	0.21195
606.874	-0.22041	606.874	0.21838
607.299	-0.22232	607.299	0.22173
607.724	-0.22017	607.724	0.22804
608.15	-0.22481	608.15	0.23176
608.575	-0.22968	608.575	0.23411
609	-0.22798	609	0.23895
609.425	-0.23244	609.425	0.24365
609.85	-0.23322	609.85	0.24876
610.276	-0.23842	610.276	0.25109
610.701	-0.2412	610.701	0.25629
611.126	-0.23954	611.126	0.25861
611.551	-0.24289	611.551	0.2647
611.976	-0.24961	611.976	0.26882
612.401	-0.24875	612.401	0.27622
612.827	-0.25019	612.827	0.2779
613.252	-0.25805	613.252	0.28164
613.677	-0.25691	613.677	0.28576
614.102	-0.25734	614.102	0.29141
614.527	-0.26099	614.527	0.29227
614.952	-0.2621	614.952	0.30377
615.377	-0.26887	615.377	0.30477
615.802	-0.2682	615.802	0.30817
616.227	-0.26804	616.227	0.31228
616.653	-0.27266	616.653	0.31639
617.078	-0.27524	617.078	0.32176
617.503	-0.27597	617.503	0.32424
617.928	-0.27857	617.928	0.33014
618.353	-0.27861	618.353	0.32844
618.778	-0.28019	618.778	0.3391
619.203	-0.28575	619.203	0.34199
619.628	-0.28702	619.628	0.34533
620.053	-0.28539	620.053	0.34584
620.478	-0.29397	620.478	0.34832
620.903	-0.29561	620.903	0.35242
621.328	-0.29668	621.328	0.3599
621.753	-0.2975	621.753	0.36565
622.178	-0.30298	622.178	0.36741
622.603	-0.2999	622.603	0.37066
623.028	-0.30555	623.028	0.3723
623.453	-0.30638	623.453	0.37237
623.878	-0.31084	623.878	0.38121
624.303	-0.31803	624.303	0.38499
624.728	-0.31708	624.728	0.39093
625.153	-0.31751	625.153	0.38999
625.578	-0.32104	625.578	0.39387
626.003	-0.3208	626.003	0.40021
626.428	-0.32723	626.428	0.39916
626.852	-0.33151	626.852	0.40296
627.277	-0.33077	627.277	0.4104
627.702	-0.33388	627.702	0.41203
628.127	-0.34104	628.127	0.41723
628.552	-0.3393	628.552	0.42291
628.977	-0.3415	628.977	0.4264
629.402	-0.34817	629.402	0.43145
629.827	-0.34774	629.827	0.43431
630.252	-0.35354	630.252	0.43514
630.676	-0.35376	630.676	0.44094
631.101	-0.35583	631.101	0.44333
631.526	-0.35944	631.526	0.44248
631.951	-0.36323	631.951	0.44722
632.376	-0.36722	632.376	0.45201
632.801	-0.37172	632.801	0.45483
633.225	-0.37424	633.225	0.46233
633.65	-0.37561	633.65	0.46386
634.075	-0.37852	634.075	0.46515
634.5	-0.37999	634.5	0.46764
634.925	-0.38512	634.925	0.47554
635.349	-0.38544	635.349	0.47725
635.774	-0.38952	635.774	0.48296
636.199	-0.3931	636.199	0.4807
636.624	-0.39697	636.624	0.48892
637.048	-0.40009	637.048	0.48984
637.473	-0.40521	637.473	0.49544
637.898	-0.40596	637.898	0.49716
638.323	-0.40742	638.323	0.505
638.747	-0.40941	638.747	0.50366
639.172	-0.41393	639.172	0.5026
639.597	-0.41527	639.597	0.5125
640.021	-0.41758	640.021	0.51221
640.446	-0.42191	640.446	0.5166
640.871	-0.42499	640.871	0.51852
641.296	-0.42861	641.296	0.52435
641.72	-0.43322	641.72	0.52733
642.145	-0.43295	642.145	0.53159
642.57	-0.4376	642.57	0.53424
642.994	-0.43675	642.994	0.53601
643.419	-0.44016	643.419	0.53849
643.843	-0.44515	643.843	0.54269
644.268	-0.44758	644.268	0.54341
644.693	-0.44816	644.693	0.54638
645.117	-0.45197	645.117	0.55131
645.542	-0.45448	645.542	0.55272
645.967	-0.45731	645.967	0.55614
646.391	-0.4586	646.391	0.56032
646.816	-0.46274	646.816	0.56222
647.24	-0.46436	647.24	0.56319
647.665	-0.46651	647.665	0.56602
648.09	-0.46582	648.09	0.56676
648.514	-0.46985	648.514	0.57064
648.939	-0.47215	648.939	0.57586
649.363	-0.47466	649.363	0.57542
649.788	-0.47483	649.788	0.57858
650.212	-0.47966	650.212	0.57817
650.637	-0.47881	650.637	0.58314
651.061	-0.47931	651.061	0.58048
651.486	-0.48323	651.486	0.58715
651.91	-0.48205	651.91	0.58636
652.335	-0.48634	652.335	0.58494
652.759	-0.4885	652.759	0.58975
653.184	-0.48659	653.184	0.59001
653.608	-0.49012	653.608	0.59106
654.033	-0.49214	654.033	0.59446
654.457	-0.48883	654.457	0.59555
654.882	-0.49288	654.882	0.59674
655.306	-0.49639	655.306	0.59765
655.731	-0.49548	655.731	0.60219
656.155	-0.49866	656.155	0.5986
656.58	-0.49788	656.58	0.60057
657.004	-0.49833	657.004	0.60041
657.428	-0.50004	657.428	0.59955
657.853	-0.5007	657.853	0.60029
658.277	-0.5019	658.277	0.60064
658.702	-0.50273	658.702	0.60479
659.126	-0.49936	659.126	0.60254
659.55	-0.50179	659.55	0.60304
659.975	-0.50424	659.975	0.60577
660.399	-0.50133	660.399	0.60173
660.824	-0.50381	660.824	0.60362
661.248	-0.50308	661.248	0.60261
661.672	-0.50005	661.672	0.60321
662.097	-0.50124	662.097	0.60292
662.521	-0.50151	662.521	0.60112
662.945	-0.50089	662.945	0.60359
663.37	-0.50189	663.37	0.60283
663.794	-0.50129	663.794	0.59979
664.218	-0.50037	664.218	0.59983
664.643	-0.5021	664.643	0.60189
665.067	-0.49803	665.067	0.59918
665.491	-0.50156	665.491	0.59938
665.915	-0.49871	665.915	0.59921
666.34	-0.49645	666.34	0.59813
666.764	-0.49638	666.764	0.59834
667.188	-0.49638	667.188	0.5967
667.612	-0.49339	667.612	0.596
668.037	-0.49311	668.037	0.59448
668.461	-0.49506	668.461	0.59367
668.885	-0.49111	668.885	0.59336
669.309	-0.49302	669.309	0.59363
669.734	-0.48949	669.734	0.59033
670.158	-0.48808	670.158	0.59097
670.582	-0.48689	670.582	0.59021
671.006	-0.48566	671.006	0.58567
671.43	-0.48288	671.43	0.58402
671.855	-0.48279	671.855	0.58364
672.279	-0.47994	672.279	0.57936
672.703	-0.47883	672.703	0.5818
673.127	-0.47729	673.127	0.57982
673.551	-0.47793	673.551	0.57653
673.976	-0.47483	673.976	0.57445
674.4	-0.47493	674.4	0.57194
674.824	-0.4732	674.824	0.57329
675.248	-0.46996	675.248	0.57108
675.672	-0.46822	675.672	0.56907
676.096	-0.46846	676.096	0.57008
676.52	-0.46299	676.52	0.5655
676.944	-0.46217	676.944	0.56424
677.369	-0.46249	677.369	0.56137
677.793	-0.45983	677.793	0.56276
678.217	-0.45593	678.217	0.56003
678.641	-0.45545	678.641	0.55744
679.065	-0.45359	679.065	0.55592
679.489	-0.45022	679.489	0.5556
679.913	-0.44697	679.913	0.55133
680.337	-0.44663	680.337	0.54841
680.761	-0.44302	680.761	0.54995
681.185	-0.44296	681.185	0.54886
681.609	-0.44006	681.609	0.54235
682.033	-0.43922	682.033	0.54601
682.457	-0.43785	682.457	0.54169
682.881	-0.43682	682.881	0.54307
683.305	-0.43229	683.305	0.53853
683.729	-0.42885	683.729	0.53543
684.153	-0.42738	684.153	0.53475
684.577	-0.42549	684.577	0.53114
685.001	-0.42327	685.001	0.53101
685.425	-0.42162	685.425	0.52544
685.849	-0.41692	685.849	0.52461
686.273	-0.41502	686.273	0.52184
686.697	-0.41486	686.697	0.52011
687.121	-0.40913	687.121	0.51981
687.545	-0.40835	687.545	0.51406
687.969	-0.40737	687.969	0.51467
688.393	-0.40307	688.393	0.51567
688.817	-0.40037	688.817	0.50725
689.241	-0.39955	689.241	0.50637
689.664	-0.39447	689.664	0.50446
690.088	-0.39088	690.088	0.50546
690.512	-0.39096	690.512	0.5011
690.936	-0.38799	690.936	0.49899
691.36	-0.38677	691.36	0.49599
691.784	-0.38526	691.784	0.49715
692.208	-0.37945	692.208	0.49149
692.632	-0.37898	692.632	0.49056
693.055	-0.37466	693.055	0.48773
693.479	-0.37229	693.479	0.48433
693.903	-0.36908	693.903	0.48428
694.327	-0.36648	694.327	0.48087
694.751	-0.36186	694.751	0.47864
695.175	-0.36204	695.175	0.4746
695.598	-0.35782	695.598	0.47209
696.022	-0.35295	696.022	0.46872
696.446	-0.35216	696.446	0.46878
696.87	-0.35072	696.87	0.46642
697.294	-0.34803	697.294	0.46122
697.717	-0.34585	697.717	0.45754
698.141	-0.34228	698.141	0.45544
698.565	-0.34087	698.565	0.45442
698.989	-0.33828	698.989	0.44935
699.412	-0.33459	699.412	0.45215
699.836	-0.32989	699.836	0.44718
700.26	-0.32876	700.26	0.4465
700.684	-0.32627	700.684	0.44113
701.107	-0.32349	701.107	0.43722
701.531	-0.32168	701.531	0.43771
701.955	-0.31787	701.955	0.43461
702.378	-0.31726	702.378	0.43107
702.802	-0.31322	702.802	0.426
703.226	-0.3117	703.226	0.42563
703.649	-0.30869	703.649	0.42341
704.073	-0.3065	704.073	0.4178
704.497	-0.3029	704.497	0.4164
704.92	-0.30474	704.92	0.41318
705.344	-0.29695	705.344	0.41136
705.768	-0.29851	705.768	0.40408
706.191	-0.29749	706.191	0.40838
706.615	-0.2958	706.615	0.40421
707.039	-0.28967	707.039	0.3987
707.462	-0.28869	707.462	0.39978
707.886	-0.28721	707.886	0.395
708.309	-0.2831	708.309	0.39013
708.733	-0.28217	708.733	0.39194
709.157	-0.28089	709.157	0.38507
709.58	-0.27828	709.58	0.38689
710.004	-0.27774	710.004	0.38163
710.427	-0.27343	710.427	0.38193
710.851	-0.27382	710.851	0.37659
711.274	-0.2719	711.274	0.37533
711.698	-0.27077	711.698	0.36976
712.122	-0.26698	712.122	0.36934
712.545	-0.26868	712.545	0.36513
712.969	-0.26314	712.969	0.36217
713.392	-0.26454	713.392	0.3587
713.816	-0.2625	713.816	0.35722
714.239	-0.26173	714.239	0.35381
714.663	-0.26183	714.663	0.34773
715.086	-0.25775	715.086	0.34787
715.51	-0.25852	715.51	0.34243
715.933	-0.25413	715.933	0.3405
716.357	-0.2526	716.357	0.33803
716.78	-0.24984	716.78	0.33661
717.203	-0.24882	717.203	0.33643
717.627	-0.24736	717.627	0.33521
718.05	-0.24868	718.05	0.32838
718.474	-0.24766	718.474	0.32882
718.897	-0.24322	718.897	0.3243
719.321	-0.23992	719.321	0.32224
719.744	-0.24181	719.744	0.31664
720.167	-0.24078	720.167	0.31729
720.591	-0.23752	720.591	0.31487
721.014	-0.23647	721.014	0.31449
721.438	-0.23541	721.438	0.31134
721.861	-0.23592	721.861	0.30918
722.284	-0.23404	722.284	0.30546
722.708	-0.23015	722.708	0.30104
723.131	-0.22969	723.131	0.29716
723.554	-0.22892	723.554	0.29559
723.978	-0.22892	723.978	0.29293
724.401	-0.22701	724.401	0.2938
724.824	-0.22391	724.824	0.28663
725.248	-0.22373	725.248	0.28481
725.671	-0.2226	725.671	0.2804
726.094	-0.22	726.094	0.28017
726.518	-0.21935	726.518	0.27931
726.941	-0.21761	726.941	0.27723
727.364	-0.21422	727.364	0.26811
727.788	-0.21327	727.788	0.27155
728.211	-0.21131	728.211	0.26948
728.634	-0.21072	728.634	0.26731
729.057	-0.2087	729.057	0.26301
729.481	-0.2071	729.481	0.25921
729.904	-0.20564	729.904	0.25996
730.327	-0.20432	730.327	0.25424
730.75	-0.20289	730.75	0.25505
731.174	-0.20113	731.174	0.25413
731.597	-0.19901	731.597	0.24804
732.02	-0.19607	732.02	0.24544
732.443	-0.19523	732.443	0.24197
732.867	-0.19478	732.867	0.2426
733.29	-0.19415	733.29	0.24115
733.713	-0.18922	733.713	0.24157
734.136	-0.18934	734.136	0.23927
734.559	-0.18733	734.559	0.23806
734.982	-0.18383	734.982	0.23653
735.406	-0.18328	735.406	0.23708
735.829	-0.18328	735.829	0.23328
736.252	-0.18266	736.252	0.23483
736.675	-0.18272	736.675	0.2281
737.098	-0.17768	737.098	0.22784
737.521	-0.1768	737.521	0.22679
737.944	-0.17231	737.944	0.22049
738.368	-0.17247	738.368	0.22448
738.791	-0.16972	738.791	0.22298
739.214	-0.16993	739.214	0.21726
739.637	-0.16993	739.637	0.21982
740.06	-0.16685	740.06	0.21768
740.483	-0.16842	740.483	0.21429
740.906	-0.16081	740.906	0.21699
741.329	-0.16113	741.329	0.21021
741.752	-0.16072	741.752	0.2116
742.175	-0.15632	742.175	0.20576
742.598	-0.15706	742.598	0.2086
743.021	-0.15515	743.021	0.20808
743.444	-0.15126	743.444	0.2097
743.867	-0.15132	743.867	0.20299
744.29	-0.15	744.29	0.20229
744.713	-0.14632	744.713	0.20097
745.136	-0.14634	745.136	0.1974
745.559	-0.14311	745.559	0.20199
745.982	-0.14264	745.982	0.19623
746.405	-0.14201	746.405	0.19952
746.828	-0.14145	746.828	0.19674
747.251	-0.13738	747.251	0.19585
747.674	-0.13397	747.674	0.19315
748.097	-0.13359	748.097	0.1902
748.52	-0.13142	748.52	0.18808
748.943	-0.13274	748.943	0.19128
749.366	-0.12766	749.366	0.1916
749.789	-0.12412	749.789	0.18948
750.212	-0.12744	750.212	0.18319

## Sheet: Fig. 2g
	LP	RCP	LCP
Wavelength (nm)	Scattering intensity	Scattering intensity	Scattering intensity
550	1.6	1.62	1.5792
560	1.77	1.79	1.7467
570	1.97	1.99	1.9468
580	2.18	2.19	2.1747
590	2.41	2.39	2.436
600	2.66	2.59	2.7229
610	2.91	2.81	3.018
620	3.17	3.04	3.3046
630	3.41	3.26	3.5634
640	3.6	3.44	3.7602
650	3.73	3.57	3.8792
660	3.81	3.68	3.937
670	3.89	3.79	3.9836
680	4.03	3.96	4.1012
690	4.25	4.19	4.3022
700	4.5	4.46	4.5515
710	4.77	4.73	4.814
720	5.05	5.01	5.0839
730	5.34	5.31	5.3659
740	5.63	5.6	5.6528
750	5.91	5.88	5.9301

## Sheet: Fig. 2i
	D-GSH		L-GSH
Wavelength (nm)	Scattering g-factor	Wavelength (nm)	Scattering g-factor
550	0.0511	550	-0.0237
560	0.036	560	-0.0264
570	0.0175	570	-0.0229
580	-0.000838	580	-0.00838
590	-0.0183	590	0.0189
600	-0.0351	600	0.0496
610	-0.0519	610	0.0724
620	-0.0701	620	0.0849
630	-0.0889	630	0.0903
640	-0.103	640	0.0895
650	-0.107	650	0.0823
660	-0.1	660	0.0682
670	-0.0854	670	0.0498
680	-0.0678	680	0.0343
690	-0.0518	690	0.0257
700	-0.0393	700	0.0209
710	-0.03	710	0.0175
720	-0.0233	720	0.0141
730	-0.0179	730	0.0113
740	-0.0135	740	0.0093
750	-0.00998	750	0.00765

## Sheet: Fig. 3a
	90/30-1.5	90/30-3	90/30-4	90/30-5
Wavelength (nm)	g-factor	g-factor	g-factor	g-factor
800	-0.0007454	-0.00235	-0.00392	-0.01898
799	-0.000434084	-0.00234	-0.00394	-0.01926
798	-0.000491134	-0.00232	-0.00398	-0.01961
797	-0.000355899	-0.00232	-0.00406	-0.01959
796	-0.000499526	-0.00233	-0.00404	-0.01986
795	-0.000537295	-0.00235	-0.00411	-0.01988
794	-0.000409309	-0.00234	-0.00416	-0.02014
793	-0.000503289	-0.00232	-0.00418	-0.02022
792	-0.00050738	-0.00232	-0.00427	-0.02011
791	-0.000600335	-0.00233	-0.00436	-0.02049
790	-0.000431241	-0.00237	-0.00435	-0.02053
789	-0.000332894	-0.00239	-0.00438	-0.02067
788	-0.000381261	-0.00239	-0.00447	-0.02065
787	-0.00032856	-0.00238	-0.00453	-0.02081
786	-0.000443998	-0.00238	-0.00462	-0.02097
785	-0.000368205	-0.00236	-0.00472	-0.0211
784	-0.000400111	-0.00238	-0.00483	-0.0213
783	-0.000483951	-0.0024	-0.00487	-0.02146
782	-0.000333108	-0.00243	-0.00501	-0.02171
781	-0.000380086	-0.00246	-0.00512	-0.02188
780	-0.000371948	-0.00248	-0.00519	-0.0221
779	-0.000301772	-0.00253	-0.00534	-0.0222
778	-0.000221988	-0.00256	-0.00546	-0.02246
777	-0.000183598	-0.0026	-0.00557	-0.02275
776	-0.000121167	-0.00261	-0.00571	-0.02303
775	3.55103e-05	-0.00267	-0.00587	-0.02334
774	-0.000182489	-0.00271	-0.00601	-0.02359
773	-0.000128271	-0.00275	-0.00616	-0.0239
772	-1.90307e-05	-0.00279	-0.00629	-0.02402
771	-0.000197916	-0.00282	-0.00643	-0.0241
770	-0.000119966	-0.00288	-0.00653	-0.02423
769	-5.8523e-05	-0.00291	-0.00661	-0.02428
768	-8.19435e-05	-0.00295	-0.00672	-0.02433
767	-0.00011159	-0.00304	-0.00683	-0.02431
766	-3.14331e-05	-0.0031	-0.00693	-0.02425
765	-0.000114677	-0.00316	-0.00704	-0.02416
764	-5.68474e-05	-0.0032	-0.00713	-0.02399
763	7.84592e-06	-0.00328	-0.00727	-0.02383
762	-6.30617e-05	-0.00335	-0.00743	-0.02368
761	1.61344e-05	-0.00339	-0.00757	-0.02362
760	5.64982e-05	-0.00345	-0.00772	-0.02349
759	7.5902e-05	-0.00354	-0.00787	-0.02352
758	3.40616e-05	-0.00364	-0.00803	-0.02352
757	4.54052e-05	-0.00374	-0.00824	-0.0236
756	5.13617e-05	-0.00385	-0.00846	-0.02359
755	0.000128382	-0.00399	-0.00864	-0.0237
754	0.000121917	-0.00408	-0.0089	-0.02392
753	0.000163962	-0.00419	-0.00916	-0.02395
752	0.000223429	-0.00428	-0.00937	-0.02419
751	0.000164877	-0.0044	-0.00957	-0.0243
750	0.000101699	-0.00451	-0.00977	-0.02438
749	0.00013385	-0.00465	-0.00997	-0.02452
748	0.000119096	-0.00477	-0.01018	-0.0246
747	0.000193272	-0.00491	-0.01037	-0.02454
746	0.000156112	-0.00504	-0.01065	-0.02461
745	9.2675e-05	-0.00517	-0.01089	-0.02471
744	0.000156393	-0.00532	-0.01104	-0.0247
743	0.000149099	-0.00546	-0.01127	-0.02476
742	0.000127609	-0.00563	-0.0115	-0.02495
741	0.000179775	-0.00581	-0.01172	-0.02491
740	0.000189875	-0.00597	-0.01196	-0.02485
739	0.000156287	-0.00619	-0.01218	-0.02494
738	0.000121617	-0.00631	-0.01237	-0.02499
737	0.000196635	-0.00646	-0.01254	-0.02501
736	0.000239141	-0.00665	-0.01274	-0.025
735	0.00013234	-0.00683	-0.01299	-0.02494
734	0.000118749	-0.00702	-0.0132	-0.02496
733	0.00014142	-0.00721	-0.01342	-0.02487
732	0.000199216	-0.00741	-0.01362	-0.02483
731	0.000126321	-0.00761	-0.01382	-0.02478
730	0.000221283	-0.00779	-0.01401	-0.02482
729	0.000202825	-0.00798	-0.01418	-0.02482
728	0.000197601	-0.00822	-0.01443	-0.02486
727	0.000160711	-0.00841	-0.01465	-0.0248
726	0.000213631	-0.00859	-0.01487	-0.0249
725	9.19273e-05	-0.0088	-0.01511	-0.02495
724	0.000136017	-0.00901	-0.01533	-0.02504
723	-2.74279e-05	-0.00921	-0.01553	-0.02516
722	6.72835e-05	-0.00942	-0.01574	-0.02524
721	0.000122517	-0.00961	-0.01595	-0.02531
720	1.25979e-05	-0.00983	-0.01609	-0.02535
719	1.12725e-05	-0.01004	-0.01626	-0.0254
718	4.9509e-05	-0.01024	-0.0164	-0.02549
717	-7.88323e-05	-0.01046	-0.01656	-0.02558
716	-7.48821e-05	-0.01067	-0.01668	-0.02554
715	-9.22682e-05	-0.01085	-0.0168	-0.0256
714	-0.000249815	-0.01106	-0.01694	-0.02555
713	-0.000149957	-0.01122	-0.01704	-0.02558
712	-0.000175153	-0.01141	-0.01714	-0.02548
711	-0.000199377	-0.01158	-0.01722	-0.02548
710	-0.000178501	-0.01144	-0.01735	-0.02553
709	-0.000214367	-0.01173	-0.01749	-0.02554
708	-0.000361537	-0.01185	-0.01761	-0.02553
707	-0.000410243	-0.01192	-0.01771	-0.02562
706	-0.000476936	-0.012	-0.0178	-0.0256
705	-0.000482759	-0.01209	-0.01794	-0.02552
704	-0.000572033	-0.01222	-0.01802	-0.02566
703	-0.000577589	-0.01233	-0.01809	-0.02576
702	-0.000632684	-0.01246	-0.01818	-0.02577
701	-0.000757611	-0.01261	-0.01826	-0.02595
700	-0.000752153	-0.01275	-0.01834	-0.02612
699	-0.000848796	-0.01292	-0.01839	-0.02624
698	-0.000823762	-0.01305	-0.01839	-0.02632
697	-0.000905923	-0.01316	-0.01845	-0.02638
696	-0.00103	-0.01329	-0.01848	-0.02644
695	-0.00122	-0.01338	-0.0185	-0.02648
694	-0.0012	-0.0135	-0.01851	-0.02645
693	-0.0012	-0.01356	-0.01856	-0.02646
692	-0.00121	-0.01366	-0.01858	-0.02636
691	-0.00134	-0.01377	-0.01862	-0.02639
690	-0.00143	-0.01383	-0.01861	-0.02624
689	-0.00148	-0.01394	-0.01856	-0.0262
688	-0.00159	-0.01399	-0.01859	-0.02605
687	-0.00171	-0.01406	-0.01861	-0.02599
686	-0.00175	-0.01412	-0.01861	-0.02582
685	-0.00179	-0.01415	-0.01863	-0.02563
684	-0.0019	-0.01417	-0.01863	-0.02547
683	-0.00192	-0.01403	-0.01866	-0.02532
682	-0.00205	-0.01425	-0.01869	-0.02517
681	-0.00215	-0.01426	-0.01869	-0.02496
680	-0.00213	-0.01433	-0.01866	-0.02487
679	-0.00215	-0.01437	-0.01867	-0.02471
678	-0.00231	-0.0144	-0.01872	-0.02454
677	-0.00237	-0.01442	-0.01874	-0.02438
676	-0.00242	-0.01449	-0.01873	-0.02436
675	-0.00255	-0.01455	-0.01873	-0.02415
674	-0.00263	-0.01461	-0.01874	-0.02395
673	-0.00264	-0.01469	-0.01878	-0.02374
672	-0.00264	-0.01473	-0.01875	-0.02346
671	-0.00281	-0.01478	-0.01876	-0.02326
670	-0.00287	-0.01487	-0.01879	-0.0231
669	-0.00286	-0.01501	-0.01878	-0.02277
668	-0.00302	-0.01507	-0.01879	-0.02245
667	-0.00293	-0.01511	-0.01879	-0.02222
666	-0.0031	-0.01519	-0.0188	-0.02185
665	-0.00314	-0.01525	-0.01881	-0.02157
664	-0.00317	-0.01532	-0.01879	-0.0213
663	-0.00315	-0.01535	-0.01875	-0.02092
662	-0.00328	-0.01544	-0.01875	-0.02051
661	-0.00328	-0.01546	-0.01877	-0.02008
660	-0.00328	-0.0155	-0.01878	-0.01969
659	-0.00341	-0.01552	-0.01879	-0.01915
658	-0.00336	-0.0156	-0.01878	-0.0186
657	-0.00346	-0.01564	-0.01876	-0.018
656	-0.00342	-0.01567	-0.01872	-0.01753
655	-0.00344	-0.01572	-0.01868	-0.01687
654	-0.00353	-0.0158	-0.01866	-0.01634
653	-0.00345	-0.01583	-0.01865	-0.0157
652	-0.0035	-0.0159	-0.01859	-0.01505
651	-0.00353	-0.01592	-0.01852	-0.01427
650	-0.00338	-0.01596	-0.01848	-0.01351
649	-0.00356	-0.01595	-0.01846	-0.01278
648	-0.00342	-0.01596	-0.01835	-0.01201
647	-0.00343	-0.01598	-0.01823	-0.01109
646	-0.0034	-0.01594	-0.01817	-0.01027
645	-0.00329	-0.01596	-0.01812	-0.00934
644	-0.00325	-0.01595	-0.018	-0.00835
643	-0.00336	-0.01592	-0.01786	-0.00738
642	-0.00322	-0.01591	-0.01777	-0.00625
641	-0.00328	-0.01584	-0.01759	-0.0051
640	-0.00329	-0.01573	-0.01741	-0.00402
639	-0.00328	-0.01571	-0.01719	-0.0028
638	-0.00326	-0.01556	-0.01693	-0.00161
637	-0.00318	-0.01545	-0.01673	-0.000288549
636	-0.00309	-0.01527	-0.01644	0.00104
635	-0.0032	-0.01511	-0.01616	0.00232
634	-0.00311	-0.01494	-0.01586	0.00362
633	-0.00309	-0.01467	-0.01555	0.00513
632	-0.003	-0.01441	-0.01515	0.00673
631	-0.00297	-0.01415	-0.01473	0.00821
630	-0.00295	-0.0139	-0.01432	0.00976
629	-0.003	-0.01358	-0.01386	0.0113
628	-0.00296	-0.01324	-0.01333	0.013
627	-0.00289	-0.01284	-0.01279	0.01468
626	-0.00289	-0.01247	-0.01221	0.01645
625	-0.00281	-0.01199	-0.01162	0.01818
624	-0.00295	-0.01155	-0.01096	0.01991
623	-0.00277	-0.01106	-0.01029	0.02166
622	-0.0028	-0.01059	-0.00955	0.02349
621	-0.00278	-0.00997	-0.00874	0.02557
620	-0.00279	-0.00936	-0.0079	0.02756
619	-0.00281	-0.00874	-0.00707	0.0294
618	-0.00275	-0.0081	-0.00623	0.03125
617	-0.00279	-0.00738	-0.00533	0.03328
616	-0.00284	-0.00666	-0.00423	0.03538
615	-0.00278	-0.00589	-0.00304	0.03744
614	-0.00274	-0.00509	-0.00178	0.03959
613	-0.00276	-0.00422	-0.000564098	0.04156
612	-0.0028	-0.0033	0.000641404	0.04337
611	-0.0027	-0.00232	0.00191	0.04551
610	-0.00274	-0.00133	0.00326	0.04748
609	-0.00282	-0.000297745	0.00472	0.0498
608	-0.00273	0.000738164	0.00611	0.05197
607	-0.0028	0.00178	0.00757	0.05419
606	-0.0027	0.00286	0.00921	0.05611
605	-0.00269	0.00396	0.01085	0.05826
604	-0.00266	0.00511	0.01244	0.06013
603	-0.00261	0.00629	0.0141	0.06179
602	-0.00265	0.00747	0.01572	0.06357
601	-0.00261	0.00874	0.01744	0.06535
600	-0.00253	0.00996	0.01914	0.06704
599	-0.00264	0.01119	0.02083	0.06867
598	-0.00245	0.01247	0.02261	0.07033
597	-0.00234	0.01378	0.02447	0.07153
596	-0.00233	0.0151	0.0263	0.07282
595	-0.00226	0.01638	0.02813	0.07398
594	-0.0022	0.01773	0.03	0.0754
593	-0.00208	0.0191	0.03186	0.07658
592	-0.00201	0.0205	0.03367	0.07784
591	-0.00174	0.0217	0.03555	0.07883
590	-0.00173	0.0231	0.0373	0.07982
589	-0.00155	0.02424	0.03917	0.08039
588	-0.00147	0.02551	0.04087	0.08133
587	-0.00117	0.02667	0.04269	0.0818
586	-0.00102	0.0279	0.04442	0.08226
585	-0.000876655	0.02902	0.04608	0.08252
584	-0.000670421	0.03007	0.04772	0.08265
583	-0.000501149	0.03111	0.0493	0.08233
582	-0.000245361	0.03217	0.05084	0.08224
581	6.12341e-05	0.03326	0.05231	0.08174
580	0.000244037	0.03428	0.05375	0.0814
579	0.000585593	0.03518	0.05508	0.08102
578	0.000820957	0.03589	0.05639	0.08077
577	0.00106	0.03682	0.0576	0.08065
576	0.00129	0.03754	0.0586	0.08006
575	0.00154	0.03814	0.05957	0.07966
574	0.00192	0.03888	0.06034	0.07906
573	0.00224	0.03932	0.06122	0.07805
572	0.00264	0.03988	0.06203	0.0772
571	0.00289	0.0404	0.06245	0.07654
570	0.00333	0.04075	0.06305	0.0751
569	0.00358	0.04123	0.06343	0.07352
568	0.00386	0.04144	0.06365	0.07274
567	0.00433	0.04172	0.06383	0.07132
566	0.00482	0.04181	0.06394	0.07016
565	0.00498	0.04179	0.06376	0.06904
564	0.00541	0.04189	0.06384	0.06784
563	0.00579	0.04184	0.06358	0.06643
562	0.00599	0.04193	0.06317	0.06513
561	0.00632	0.04183	0.06261	0.06383
560	0.00688	0.0419	0.06199	0.06245
559	0.0071	0.04158	0.06141	0.06104
558	0.00736	0.04133	0.06076	0.05929
557	0.00787	0.04115	0.05982	0.0577
556	0.00814	0.04062	0.0589	0.05632
555	0.00822	0.0402	0.05796	0.05467
554	0.0085	0.03969	0.05685	0.05321
553	0.00871	0.03907	0.05572	0.05149
552	0.00877	0.03838	0.05449	0.04992
551	0.00925	0.03776	0.05316	0.04786
550	0.00909	0.03685	0.05167	0.04606
549	0.0093	0.03615	0.05024	0.04415
548	0.00953	0.03528	0.04866	0.04248
547	0.00934	0.03462	0.04697	0.04075
546	0.0095	0.03358	0.04531	0.03906
545	0.00949	0.03262	0.04371	0.03757
544	0.00935	0.03165	0.04209	0.03569
543	0.00931	0.03058	0.04037	0.03403
542	0.00926	0.02977	0.0387	0.03254
541	0.00914	0.02852	0.03703	0.03099
540	0.00894	0.02746	0.03538	0.0291
539	0.00884	0.02624	0.03372	0.0279
538	0.00878	0.02516	0.03212	0.02632
537	0.00848	0.02395	0.03051	0.02481
536	0.00849	0.02278	0.02886	0.02342
535	0.00809	0.02185	0.02737	0.0219
534	0.00776	0.02088	0.02586	0.02067
533	0.00758	0.01998	0.02438	0.01916
532	0.00727	0.01908	0.02299	0.018
531	0.00697	0.01819	0.02161	0.01693
530	0.00682	0.01727	0.02023	0.01569
529	0.00629	0.01639	0.01891	0.01466
528	0.00597	0.01547	0.01769	0.01382
527	0.00569	0.01459	0.01651	0.01293
526	0.00537	0.01378	0.01544	0.01191
525	0.0051	0.013	0.01446	0.01114
524	0.00493	0.01208	0.01348	0.01039
523	0.0045	0.0114	0.01254	0.0095
522	0.00417	0.0107	0.01166	0.00883
521	0.00397	0.01002	0.01087	0.0083
520	0.00375	0.00943	0.01018	0.00749
519	0.00347	0.00886	0.00947	0.00705
518	0.00319	0.00833	0.00881	0.00669
517	0.00291	0.00782	0.00823	0.00619
516	0.00273	0.00736	0.00765	0.00571
515	0.00254	0.00689	0.00713	0.00533
514	0.00225	0.00647	0.00667	0.00495
513	0.00208	0.00605	0.00625	0.00452
512	0.00201	0.00567	0.00585	0.00428
511	0.00178	0.00534	0.0055	0.00402
510	0.00171	0.00501	0.00517	0.00378
509	0.00157	0.00473	0.00489	0.00352
508	0.00137	0.00449	0.00465	0.00337
507	0.00128	0.00425	0.00443	0.00328
506	0.00115	0.00405	0.00425	0.00314
505	0.00117	0.00387	0.00408	0.00299
504	0.000990479	0.00372	0.00395	0.00296
503	0.00094374	0.00357	0.00384	0.00293
502	0.000917669	0.00343	0.00377	0.00283
501	0.000934459	0.00332	0.00371	0.00289
500	0.00096165	0.00321	0.00367	0.00284
499	0.000825354	0.00313	0.00363	0.00295
498	0.00083354	0.00306	0.00363	0.003
497	0.000866615	0.00303	0.00363	0.00302
496	0.000758354	0.00302	0.00365	0.0031
495	0.000720581	0.00303	0.0037	0.00324
494	0.000706308	0.00304	0.0037	0.00327
493	0.000747996	0.00309	0.00374	0.00335
492	0.000793372	0.0031	0.00377	0.00339
491	0.000729991	0.00313	0.00381	0.00346
490	0.000801515	0.0031	0.00385	0.00343
489	0.000728214	0.00312	0.00392	0.00356
488	0.000804187	0.00314	0.00396	0.00371
487	0.000808746	0.00316	0.00401	0.00375
486	0.000777164	0.00321	0.00407	0.00397
485	0.000797671	0.00322	0.0041	0.00414
484	0.000708157	0.00323	0.00414	0.00416
483	0.000780565	0.00325	0.00419	0.00418
482	0.000741312	0.00327	0.00424	0.00415
481	0.000797852	0.0033	0.00426	0.00415
480	0.00082381	0.00334	0.00431	0.00422
479	0.000826707	0.00339	0.00434	0.0043
478	0.000751569	0.00344	0.0044	0.00434
477	0.000796539	0.00348	0.00444	0.00459
476	0.000819421	0.00349	0.00446	0.00457
475	0.000811215	0.00349	0.00452	0.00477
474	0.000835241	0.00354	0.00452	0.00477
473	0.000819391	0.00352	0.00453	0.0047
472	0.000837631	0.00351	0.00455	0.00477
471	0.000782438	0.00348	0.00457	0.00485
470	0.000831699	0.00353	0.0046	0.0049
469	0.000782641	0.00352	0.00462	0.00493
468	0.000872314	0.00354	0.0046	0.0048
467	0.000762462	0.00353	0.00464	0.0048
466	0.000860213	0.00349	0.00469	0.00482
465	0.000688529	0.00351	0.0047	0.00493
464	0.000779593	0.00351	0.00472	0.00499
463	0.000904471	0.00353	0.00474	0.00494
462	0.000841309	0.00357	0.00474	0.00497
461	0.000785155	0.00356	0.00478	0.00508
460	0.000827808	0.00356	0.00481	0.00496
459	0.000835167	0.00356	0.00483	0.00495
458	0.000790813	0.00358	0.00485	0.00505
457	0.000760533	0.00358	0.00486	0.0051
456	0.000940738	0.00357	0.00489	0.0051
455	0.000831691	0.00356	0.00489	0.00529
454	0.000850014	0.00356	0.00491	0.00519
453	0.000924177	0.00357	0.00492	0.00531
452	0.000879593	0.00358	0.00492	0.00518
451	0.000774094	0.00358	0.00494	0.00527
450	0.000859203	0.00358	0.00494	0.00518
449	0.000829256	0.00357	0.00493	0.0051
448	0.00091231	0.00357	0.00497	0.00516
447	0.000803881	0.00359	0.00499	0.00528
446	0.000907051	0.00362	0.00504	0.00524
445	0.000756503	0.00363	0.00504	0.00528
444	0.000861116	0.00365	0.00502	0.0053
443	0.000840187	0.00368	0.00504	0.0053
442	0.000894164	0.00368	0.00507	0.00532
441	0.00095381	0.00369	0.00508	0.00549
440	0.000719248	0.0037	0.00508	0.00537
439	0.000910314	0.00371	0.00506	0.00538
438	0.00088157	0.00371	0.00508	0.00534
437	0.000880224	0.00372	0.0051	0.00533
436	0.000833462	0.0037	0.00511	0.00534
435	0.000909511	0.0037	0.00512	0.00533
434	0.000919619	0.00373	0.00511	0.00543
433	0.000954954	0.00372	0.00511	0.00533
432	0.000897925	0.00372	0.00513	0.00537
431	0.00086943	0.00374	0.00513	0.00528
430	0.000760421	0.00372	0.00512	0.00537
429	0.000836146	0.00372	0.00512	0.00546
428	0.000848987	0.00373	0.00513	0.00535
427	0.000893908	0.00372	0.00513	0.00532
426	0.000850367	0.00371	0.00512	0.00549
425	0.000882322	0.00369	0.0051	0.00539
424	0.000716538	0.00368	0.00513	0.00533
423	0.000946341	0.00366	0.00515	0.00535
422	0.000802713	0.00364	0.00515	0.00529
421	0.000764892	0.00364	0.00514	0.00534
420	0.00101	0.00367	0.00512	0.00528
419	0.000943174	0.00368	0.00511	0.00531
418	0.000941191	0.00371	0.00513	0.00536
417	0.000885395	0.00373	0.00513	0.00533
416	0.000929122	0.00375	0.00514	0.00529
415	0.00090878	0.00375	0.00514	0.00531
414	0.000868119	0.00374	0.00509	0.00528
413	0.000915776	0.00372	0.00509	0.00521
412	0.000876848	0.00372	0.0051	0.00518
411	0.000908627	0.0037	0.0051	0.00525
410	0.000831728	0.00369	0.00507	0.00525
409	0.000888409	0.00369	0.00506	0.00523
408	0.000863958	0.00365	0.00506	0.00518
407	0.00087859	0.00365	0.00505	0.00521
406	0.000862321	0.00363	0.00504	0.00522
405	0.00088644	0.00362	0.00506	0.00513
404	0.000766674	0.0036	0.00507	0.00517
403	0.000774538	0.00363	0.00503	0.00511
402	0.000747485	0.00363	0.00502	0.00517
401	0.000913793	0.00366	0.00504	0.00521
400	0.000795396	0.00367	0.00505	0.0051
399	0.00085007	0.00369	0.00499	0.00515
398	0.000874393	0.00365	0.00496	0.00512
397	0.000886623	0.00362	0.00496	0.00503
396	0.000832694	0.00362	0.00495	0.00497
395	0.000860735	0.00361	0.00497	0.00506
394	0.000920042	0.00358	0.00493	0.00495
393	0.000769534	0.00355	0.00491	0.00495
392	0.000846926	0.00352	0.00492	0.00491
391	0.000880885	0.00352	0.00494	0.00489
390	0.000898131	0.00352	0.00491	0.00493
389	0.000830311	0.0035	0.00488	0.00494
388	0.000900696	0.00349	0.00482	0.00492
387	0.000976352	0.00349	0.00483	0.00482
386	0.000787138	0.00348	0.00482	0.00476
385	0.000783598	0.00348	0.00477	0.00474
384	0.000786314	0.00346	0.00477	0.00481
383	0.000868081	0.00345	0.00479	0.00475
382	0.000833706	0.00342	0.00471	0.00476
381	0.000856413	0.00338	0.00468	0.00462
380	0.000868845	0.00334	0.00468	0.00473
379	0.000703209	0.00333	0.00467	0.00471
378	0.000918761	0.00331	0.00463	0.00456
377	0.000837681	0.0033	0.00461	0.00452
376	0.000689766	0.00326	0.0046	0.00454
375	0.000789504	0.00323	0.00458	0.00456
374	0.000767224	0.00321	0.00454	0.00451
373	0.000773605	0.00318	0.00448	0.00444
372	0.000754284	0.00311	0.00443	0.00452
371	0.000775295	0.00309	0.00444	0.00427
370	0.000771724	0.00307	0.0044	0.00435
369	0.000887489	0.00307	0.00439	0.00429
368	0.000941158	0.00306	0.00434	0.00422
367	0.000772381	0.00303	0.00427	0.00428
366	0.000933674	0.00298	0.00424	0.00427
365	0.00071539	0.00294	0.00423	0.00423
364	0.000627637	0.0029	0.00418	0.00422
363	0.000845041	0.00286	0.00417	0.00409
362	0.000817813	0.00282	0.00415	0.00409
361	0.000695781	0.00277	0.0041	0.00405
360	0.000686835	0.00273	0.00406	0.00411
359	0.000610891	0.00272	0.00403	0.00404
358	0.000751274	0.0027	0.00401	0.00388
357	0.000679148	0.00269	0.00394	0.00392
356	0.000773205	0.00268	0.00391	0.00393
355	0.000677648	0.00263	0.00393	0.00396
354	0.000645045	0.00262	0.00387	0.00397
353	0.000570407	0.00262	0.00386	0.00375
352	0.000570445	0.00261	0.00385	0.00383
351	0.000720726	0.0026	0.00383	0.00384
350	0.000612619	0.00261	0.00382	0.00377
349	0.000788751	0.0026	0.00382	0.00376
348	0.000691769	0.00259	0.00381	0.00382
347	0.000696516	0.00258	0.00382	0.00397
346	0.00064504	0.00256	0.00383	0.00382
345	0.000758222	0.00256	0.00387	0.00385
344	0.000533036	0.00252	0.00386	0.00369
343	0.000749702	0.00253	0.00386	0.00378
342	0.000672852	0.00255	0.00387	0.00392
341	0.000653815	0.00255	0.00391	0.00388
340	0.000671865	0.00256	0.00392	0.00391
339	0.000513439	0.00256	0.0039	0.00393
338	0.000630397	0.00256	0.00394	0.00409
337	0.000743316	0.00256	0.00394	0.00395
336	0.000708237	0.00256	0.00397	0.00397
335	0.000801905	0.00255	0.00399	0.00407
334	0.000626219	0.00254	0.00401	0.00388
333	0.000804103	0.00254	0.00401	0.00389
332	0.00076148	0.00256	0.00404	0.00396
331	0.000738858	0.00257	0.00405	0.00393
330	0.000628919	0.00258	0.00409	0.00407
329	0.000721416	0.00258	0.00408	0.0041
328	0.000662859	0.00257	0.00407	0.00403
327	0.000776344	0.00256	0.0041	0.004
326	0.000856425	0.00256	0.00414	0.00398
325	0.000725906	0.00256	0.00411	0.00399
324	0.000802192	0.00255	0.00413	0.00392
323	0.000567452	0.00254	0.00412	0.0039
322	0.000563246	0.00253	0.00411	0.00396
321	0.000636277	0.00252	0.00415	0.00381
320	0.000830313	0.00253	0.00412	0.00378
319	0.000676049	0.00253	0.00409	0.00385
318	0.000721899	0.00252	0.0041	0.00389
317	0.000736873	0.00249	0.00407	0.00373
316	0.000643306	0.00247	0.00409	0.00375
315	0.000650788	0.00246	0.00409	0.00371
314	0.000816978	0.00244	0.00406	0.00375
313	0.000483067	0.00242	0.00402	0.00374
312	0.000581878	0.00241	0.00406	0.00367
311	0.000719352	0.00237	0.00404	0.00338
310	0.000671984	0.00236	0.00398	0.00333
309	0.000750761	0.00233	0.00397	0.00341
308	0.000553916	0.00231	0.00397	0.00337
307	0.000768201	0.00229	0.00396	0.00314
306	0.000590181	0.00226	0.00391	0.00304
305	0.000603101	0.00226	0.00386	0.00292
304	0.000676765	0.00225	0.0038	0.00286
303	0.000708783	0.00224	0.00379	0.00276
302	0.000557886	0.00221	0.00376	0.00245
301	0.000619786	0.00239	0.00371	0.00237
300	0.000576031	0.00227	0.00368	0.00226

## Sheet: Fig. 3b
	90/20-4	90/30-4	90/45-4	90/60-4
Wavelength (nm)	g-factor	g-factor	g-factor	g-factor
800	-0.000821082	-0.00392	-0.03269	-0.02078
799	-0.000852949	-0.00394	-0.03287	-0.02073
798	-0.000925249	-0.00398	-0.03305	-0.02077
797	-0.000857348	-0.00406	-0.03321	-0.02073
796	-0.000796943	-0.00404	-0.03332	-0.02067
795	-0.00081081	-0.00411	-0.0334	-0.02061
794	-0.000916378	-0.00416	-0.03346	-0.02065
793	-0.000857215	-0.00418	-0.03348	-0.02056
792	-0.000804546	-0.00427	-0.03349	-0.0205
791	-0.000849937	-0.00436	-0.03352	-0.02039
790	-0.000769649	-0.00435	-0.03355	-0.02045
789	-0.000835936	-0.00438	-0.0336	-0.02039
788	-0.000804929	-0.00447	-0.03366	-0.02022
787	-0.000723645	-0.00453	-0.03373	-0.0201
786	-0.000795254	-0.00462	-0.03386	-0.02015
785	-0.000811237	-0.00472	-0.034	-0.02017
784	-0.000733413	-0.00483	-0.03414	-0.02007
783	-0.00073788	-0.00487	-0.03431	-0.02002
782	-0.0007443	-0.00501	-0.03449	-0.01995
781	-0.000785146	-0.00512	-0.03464	-0.01983
780	-0.000638953	-0.00519	-0.03484	-0.01993
779	-0.000716537	-0.00534	-0.03506	-0.01975
778	-0.000690966	-0.00546	-0.03534	-0.01978
777	-0.000581083	-0.00557	-0.03569	-0.01973
776	-0.000595418	-0.00571	-0.03606	-0.01976
775	-0.00069614	-0.00587	-0.03638	-0.01976
774	-0.000629652	-0.00601	-0.0367	-0.0197
773	-0.000696461	-0.00616	-0.03693	-0.01962
772	-0.000665713	-0.00629	-0.03708	-0.01944
771	-0.000673097	-0.00643	-0.03717	-0.01923
770	-0.000680572	-0.00653	-0.03724	-0.01909
769	-0.000622541	-0.00661	-0.03724	-0.01893
768	-0.000631005	-0.00672	-0.0372	-0.0188
767	-0.000606777	-0.00683	-0.0371	-0.01863
766	-0.000651016	-0.00693	-0.03693	-0.0185
765	-0.000612892	-0.00704	-0.0367	-0.01829
764	-0.000645065	-0.00713	-0.03645	-0.01802
763	-0.000695479	-0.00727	-0.03616	-0.01782
762	-0.00068046	-0.00743	-0.03591	-0.01761
761	-0.000618945	-0.00757	-0.03571	-0.01739
760	-0.000650787	-0.00772	-0.03554	-0.01731
759	-0.00062457	-0.00787	-0.03544	-0.01714
758	-0.000673791	-0.00803	-0.03541	-0.01692
757	-0.000640212	-0.00824	-0.03539	-0.01682
756	-0.000590499	-0.00846	-0.0354	-0.01667
755	-0.00057698	-0.00864	-0.03546	-0.01652
754	-0.000631793	-0.0089	-0.03552	-0.01634
753	-0.0005547	-0.00916	-0.0356	-0.01619
752	-0.000570975	-0.00937	-0.03574	-0.01613
751	-0.000587244	-0.00957	-0.03587	-0.01598
750	-0.000567801	-0.00977	-0.036	-0.01583
749	-0.000515175	-0.00997	-0.03615	-0.01568
748	-0.000571396	-0.01018	-0.03626	-0.0155
747	-0.000539493	-0.01037	-0.03634	-0.01538
746	-0.000554617	-0.01065	-0.03641	-0.01512
745	-0.000503945	-0.01089	-0.03644	-0.01486
744	-0.00057384	-0.01104	-0.03647	-0.01473
743	-0.000534304	-0.01127	-0.0365	-0.01452
742	-0.000533024	-0.0115	-0.0365	-0.01431
741	-0.000526184	-0.01172	-0.03651	-0.01409
740	-0.00053692	-0.01196	-0.03651	-0.01382
739	-0.000484899	-0.01218	-0.03649	-0.01364
738	-0.000565755	-0.01237	-0.03647	-0.01337
737	-0.000524123	-0.01254	-0.03645	-0.01316
736	-0.000501493	-0.01274	-0.03639	-0.01292
735	-0.000546474	-0.01299	-0.03633	-0.0127
734	-0.000554322	-0.0132	-0.03624	-0.01247
733	-0.000577834	-0.01342	-0.03612	-0.01219
732	-0.000556678	-0.01362	-0.036	-0.0119
731	-0.000559373	-0.01382	-0.03589	-0.0116
730	-0.000587622	-0.01401	-0.03578	-0.01141
729	-0.000596842	-0.01418	-0.03569	-0.01118
728	-0.000580433	-0.01443	-0.0356	-0.01092
727	-0.000547125	-0.01465	-0.03551	-0.01065
726	-0.000600341	-0.01487	-0.03542	-0.01023
725	-0.00057263	-0.01511	-0.03537	-0.00998
724	-0.000623081	-0.01533	-0.03536	-0.00971
723	-0.000635791	-0.01553	-0.03536	-0.00934
722	-0.00065811	-0.01574	-0.03538	-0.00908
721	-0.000674036	-0.01595	-0.0354	-0.00877
720	-0.000617116	-0.01609	-0.03537	-0.00844
719	-0.000655976	-0.01626	-0.03527	-0.00809
718	-0.00070197	-0.0164	-0.03515	-0.00777
717	-0.000696313	-0.01656	-0.03501	-0.00735
716	-0.000761764	-0.01668	-0.03485	-0.00709
715	-0.000703045	-0.0168	-0.03466	-0.00673
714	-0.000741053	-0.01694	-0.03446	-0.00632
713	-0.000745997	-0.01704	-0.03424	-0.00599
712	-0.000746103	-0.01714	-0.03399	-0.00566
711	-0.000769128	-0.01722	-0.03374	-0.0053
710	-0.000797001	-0.01735	-0.0335	-0.00488
709	-0.000799979	-0.01749	-0.03327	-0.00445
708	-0.000865886	-0.01761	-0.03304	-0.00403
707	-0.000830519	-0.01771	-0.0328	-0.00358
706	-0.000868581	-0.0178	-0.03253	-0.00317
705	-0.000952608	-0.01794	-0.03228	-0.00265
704	-0.000951682	-0.01802	-0.03202	-0.00222
703	-0.000933646	-0.01809	-0.03175	-0.00169
702	-0.00102	-0.01818	-0.03153	-0.00122
701	-0.000977565	-0.01826	-0.03131	-0.00065942
700	-0.00105	-0.01834	-0.03105	-6.50389e-05
699	-0.00104	-0.01839	-0.03076	0.000493579
698	-0.00112	-0.01839	-0.03046	0.00106
697	-0.00118	-0.01845	-0.03011	0.00158
696	-0.00122	-0.01848	-0.02971	0.00208
695	-0.00119	-0.0185	-0.0293	0.0027
694	-0.00127	-0.01851	-0.02885	0.00329
693	-0.00133	-0.01856	-0.02834	0.00389
692	-0.00134	-0.01858	-0.02777	0.0045
691	-0.00134	-0.01862	-0.02718	0.00509
690	-0.00141	-0.01861	-0.02652	0.00574
689	-0.00144	-0.01856	-0.02587	0.00637
688	-0.00149	-0.01859	-0.0252	0.00705
687	-0.00156	-0.01861	-0.02451	0.0076
686	-0.00151	-0.01861	-0.02381	0.00824
685	-0.00156	-0.01863	-0.02309	0.00889
684	-0.00165	-0.01863	-0.02233	0.00959
683	-0.00165	-0.01866	-0.02153	0.01022
682	-0.00174	-0.01869	-0.02072	0.01094
681	-0.00172	-0.01869	-0.01988	0.01175
680	-0.00178	-0.01866	-0.01902	0.01255
679	-0.00187	-0.01867	-0.01814	0.01338
678	-0.00188	-0.01872	-0.01726	0.01424
677	-0.00197	-0.01874	-0.01635	0.01511
676	-0.00205	-0.01873	-0.01539	0.01588
675	-0.00201	-0.01873	-0.01441	0.01673
674	-0.00205	-0.01874	-0.01339	0.01755
673	-0.00217	-0.01878	-0.01234	0.0185
672	-0.00223	-0.01875	-0.01125	0.01941
671	-0.00225	-0.01876	-0.01013	0.02023
670	-0.00233	-0.01879	-0.00899	0.02091
669	-0.00235	-0.01878	-0.00782	0.02192
668	-0.00237	-0.01879	-0.00662	0.02282
667	-0.00246	-0.01879	-0.0054	0.02382
666	-0.00246	-0.0188	-0.00416	0.02478
665	-0.00251	-0.01881	-0.00288	0.02566
664	-0.00257	-0.01879	-0.00156	0.02651
663	-0.00264	-0.01875	-0.000207643	0.02758
662	-0.00269	-0.01875	0.00119	0.02848
661	-0.00275	-0.01877	0.00264	0.02952
660	-0.00277	-0.01878	0.00411	0.03056
659	-0.00281	-0.01879	0.00563	0.03148
658	-0.00287	-0.01878	0.0072	0.03266
657	-0.00293	-0.01876	0.00878	0.03357
656	-0.00297	-0.01872	0.01039	0.0345
655	-0.00299	-0.01868	0.01204	0.03547
654	-0.00308	-0.01866	0.01369	0.0365
653	-0.00311	-0.01865	0.01532	0.03736
652	-0.00319	-0.01859	0.01695	0.03856
651	-0.00321	-0.01852	0.01857	0.03923
650	-0.00325	-0.01848	0.02018	0.04004
649	-0.00328	-0.01846	0.02183	0.04078
648	-0.0033	-0.01835	0.02352	0.04173
647	-0.00337	-0.01823	0.02526	0.04258
646	-0.00343	-0.01817	0.02705	0.04376
645	-0.00348	-0.01812	0.02884	0.04452
644	-0.00347	-0.018	0.03067	0.04539
643	-0.00357	-0.01786	0.03255	0.04634
642	-0.00361	-0.01777	0.03446	0.04743
641	-0.00362	-0.01759	0.03639	0.04814
640	-0.00372	-0.01741	0.0384	0.04902
639	-0.00375	-0.01719	0.04039	0.05
638	-0.00382	-0.01693	0.04237	0.05084
637	-0.00385	-0.01673	0.04434	0.05142
636	-0.0039	-0.01644	0.04632	0.0523
635	-0.00393	-0.01616	0.04825	0.05277
634	-0.00408	-0.01586	0.05024	0.05361
633	-0.00405	-0.01555	0.05222	0.0544
632	-0.00403	-0.01515	0.0542	0.05485
631	-0.00414	-0.01473	0.05617	0.05566
630	-0.00415	-0.01432	0.05811	0.05626
629	-0.00425	-0.01386	0.05998	0.05677
628	-0.00428	-0.01333	0.06183	0.05729
627	-0.00434	-0.01279	0.06374	0.05791
626	-0.00436	-0.01221	0.0656	0.05853
625	-0.00442	-0.01162	0.06744	0.05863
624	-0.00442	-0.01096	0.06933	0.0592
623	-0.00445	-0.01029	0.07115	0.0597
622	-0.00445	-0.00955	0.07279	0.05994
621	-0.00449	-0.00874	0.07444	0.06033
620	-0.00449	-0.0079	0.07601	0.06056
619	-0.00461	-0.00707	0.07751	0.06097
618	-0.00464	-0.00623	0.07899	0.06101
617	-0.00466	-0.00533	0.08048	0.06132
616	-0.00466	-0.00423	0.08191	0.06175
615	-0.00466	-0.00304	0.08326	0.06169
614	-0.00472	-0.00178	0.08454	0.06164
613	-0.00478	-0.000564098	0.08574	0.06185
612	-0.00478	0.000641404	0.08692	0.06185
611	-0.00473	0.00191	0.08811	0.06197
610	-0.00477	0.00326	0.08932	0.06178
609	-0.00475	0.00472	0.09054	0.06164
608	-0.00479	0.00611	0.09174	0.06167
607	-0.00473	0.00757	0.09291	0.06164
606	-0.00473	0.00921	0.09397	0.06129
605	-0.00473	0.01085	0.09493	0.06118
604	-0.0047	0.01244	0.09576	0.06073
603	-0.00463	0.0141	0.09658	0.06043
602	-0.00467	0.01572	0.09731	0.06034
601	-0.00454	0.01744	0.09791	0.05969
600	-0.00449	0.01914	0.09848	0.05944
599	-0.00444	0.02083	0.0989	0.05882
598	-0.00429	0.02261	0.09914	0.05829
597	-0.00418	0.02447	0.09924	0.05766
596	-0.00409	0.0263	0.0994	0.05711
595	-0.00394	0.02813	0.09949	0.05619
594	-0.0038	0.03	0.09973	0.05564
593	-0.00365	0.03186	0.09993	0.05486
592	-0.00342	0.03367	0.10011	0.05412
591	-0.0033	0.03555	0.10014	0.0534
590	-0.00296	0.0373	0.1	0.0525
589	-0.00284	0.03917	0.0997	0.05137
588	-0.00261	0.04087	0.09933	0.05062
587	-0.00236	0.04269	0.0989	0.04982
586	-0.00206	0.04442	0.09836	0.04876
585	-0.00183	0.04608	0.0977	0.04771
584	-0.00147	0.04772	0.09689	0.04651
583	-0.00114	0.0493	0.09596	0.04559
582	-0.000804861	0.05084	0.09482	0.04446
581	-0.000458592	0.05231	0.09365	0.04323
580	-6.79213e-05	0.05375	0.09256	0.04211
579	0.00030219	0.05508	0.09138	0.04066
578	0.000692276	0.05639	0.09017	0.03963
577	0.00109	0.0576	0.08911	0.03855
576	0.00152	0.0586	0.08801	0.03732
575	0.00195	0.05957	0.08676	0.03607
574	0.00243	0.06034	0.08549	0.03463
573	0.00286	0.06122	0.08421	0.03356
572	0.00338	0.06203	0.08264	0.03235
571	0.00383	0.06245	0.08091	0.03097
570	0.00432	0.06305	0.0791	0.02972
569	0.00479	0.06343	0.07713	0.02833
568	0.00534	0.06365	0.07504	0.02717
567	0.00577	0.06383	0.0729	0.02582
566	0.00633	0.06394	0.07084	0.02463
565	0.00678	0.06376	0.06875	0.02349
564	0.00726	0.06384	0.06668	0.02208
563	0.00778	0.06358	0.06462	0.02085
562	0.00819	0.06317	0.06263	0.01977
561	0.00869	0.06261	0.0605	0.01862
560	0.00914	0.06199	0.05829	0.0174
559	0.00954	0.06141	0.05605	0.01624
558	0.01	0.06076	0.05378	0.01512
557	0.01031	0.05982	0.05144	0.01402
556	0.01072	0.0589	0.04916	0.013
555	0.01107	0.05796	0.04694	0.01197
554	0.01143	0.05685	0.04478	0.01108
553	0.01164	0.05572	0.04258	0.01009
552	0.01198	0.05449	0.0404	0.00921
551	0.01221	0.05316	0.03822	0.00835
550	0.01237	0.05167	0.03606	0.00746
549	0.01255	0.05024	0.03391	0.00665
548	0.01272	0.04866	0.03181	0.00582
547	0.01287	0.04697	0.02979	0.00512
546	0.01303	0.04531	0.02783	0.0044
545	0.01307	0.04371	0.0259	0.00377
544	0.01308	0.04209	0.02401	0.00313
543	0.01307	0.04037	0.02223	0.00259
542	0.01297	0.0387	0.0205	0.00205
541	0.01304	0.03703	0.01885	0.00158
540	0.01293	0.03538	0.01732	0.00108
539	0.01287	0.03372	0.01588	0.0006986
538	0.01265	0.03212	0.01448	0.000348082
537	0.01243	0.03051	0.01318	-4.23421e-05
536	0.0123	0.02886	0.01193	-0.000342528
535	0.01211	0.02737	0.01074	-0.000662758
534	0.01176	0.02586	0.00962	-0.000880314
533	0.01145	0.02438	0.00859	-0.00108
532	0.01119	0.02299	0.00763	-0.00134
531	0.01083	0.02161	0.00675	-0.00149
530	0.01047	0.02023	0.00596	-0.00163
529	0.01028	0.01891	0.00524	-0.00175
528	0.00985	0.01769	0.00459	-0.00188
527	0.00943	0.01651	0.00399	-0.00196
526	0.009	0.01544	0.00346	-0.00205
525	0.00856	0.01446	0.00297	-0.00207
524	0.00824	0.01348	0.00255	-0.00211
523	0.00778	0.01254	0.00216	-0.0021
522	0.00735	0.01166	0.00183	-0.00214
521	0.00688	0.01087	0.00155	-0.00212
520	0.00648	0.01018	0.00131	-0.0021
519	0.00609	0.00947	0.0011	-0.00208
518	0.00568	0.00881	0.000941202	-0.00202
517	0.00527	0.00823	0.000807361	-0.00197
516	0.00491	0.00765	0.000702017	-0.00194
515	0.00451	0.00713	0.000623796	-0.0019
514	0.0042	0.00667	0.000565811	-0.00183
513	0.00385	0.00625	0.000524772	-0.00173
512	0.00361	0.00585	0.000505098	-0.00166
511	0.00332	0.0055	0.00051078	-0.00159
510	0.00305	0.00517	0.000528237	-0.0015
509	0.00281	0.00489	0.000563819	-0.00143
508	0.00261	0.00465	0.000621283	-0.00135
507	0.00249	0.00443	0.000696303	-0.00124
506	0.00224	0.00425	0.000772347	-0.00119
505	0.0021	0.00408	0.000870235	-0.00104
504	0.00197	0.00395	0.000977381	-0.00096089
503	0.00182	0.00384	0.00109	-0.000849917
502	0.00173	0.00377	0.00121	-0.000735971
501	0.00167	0.00371	0.00134	-0.000626623
500	0.00154	0.00367	0.00148	-0.000542305
499	0.00147	0.00363	0.00162	-0.000426604
498	0.00148	0.00363	0.00177	-0.00032716
497	0.00144	0.00363	0.00192	-0.000177637
496	0.00134	0.00365	0.00208	-0.000117024
495	0.00135	0.0037	0.00224	3.48334e-05
494	0.00133	0.0037	0.00239	0.00015788
493	0.00135	0.00374	0.00253	0.000227301
492	0.00131	0.00377	0.00266	0.000331086
491	0.00126	0.00381	0.00279	0.000416931
490	0.00128	0.00385	0.00292	0.000482481
489	0.00124	0.00392	0.00305	0.000594051
488	0.00127	0.00396	0.0032	0.000710705
487	0.00126	0.00401	0.00335	0.000789813
486	0.00127	0.00407	0.0035	0.000885657
485	0.00126	0.0041	0.00362	0.000976223
484	0.00124	0.00414	0.00374	0.00102
483	0.00122	0.00419	0.00382	0.00111
482	0.0012	0.00424	0.0039	0.00118
481	0.00122	0.00426	0.00398	0.00122
480	0.0012	0.00431	0.00406	0.00128
479	0.0012	0.00434	0.00416	0.00132
478	0.00122	0.0044	0.00426	0.00139
477	0.00128	0.00444	0.00437	0.00147
476	0.00122	0.00446	0.00447	0.00153
475	0.00126	0.00452	0.00456	0.00158
474	0.0012	0.00452	0.00464	0.00164
473	0.00118	0.00453	0.00471	0.00164
472	0.00122	0.00455	0.00476	0.00166
471	0.0012	0.00457	0.00482	0.00174
470	0.00121	0.0046	0.00485	0.00174
469	0.00121	0.00462	0.00487	0.00179
468	0.00111	0.0046	0.00487	0.00178
467	0.00112	0.00464	0.00488	0.00174
466	0.00114	0.00469	0.00489	0.00183
465	0.00115	0.0047	0.00491	0.00186
464	0.00116	0.00472	0.00493	0.00191
463	0.00112	0.00474	0.00497	0.00189
462	0.00114	0.00474	0.00501	0.00191
461	0.00117	0.00478	0.00503	0.00192
460	0.00115	0.00481	0.00506	0.00193
459	0.00113	0.00483	0.00509	0.00195
458	0.00116	0.00485	0.00513	0.002
457	0.00121	0.00486	0.00518	0.00202
456	0.00114	0.00489	0.00523	0.00203
455	0.00116	0.00489	0.00529	0.00203
454	0.00115	0.00491	0.00534	0.00204
453	0.00118	0.00492	0.00537	0.00206
452	0.00113	0.00492	0.00537	0.00203
451	0.00116	0.00494	0.00536	0.0021
450	0.00114	0.00494	0.00532	0.00206
449	0.00116	0.00493	0.0053	0.00206
448	0.00116	0.00497	0.00528	0.00208
447	0.00116	0.00499	0.0053	0.0021
446	0.00116	0.00504	0.00532	0.00211
445	0.00117	0.00504	0.00535	0.00212
444	0.00114	0.00502	0.00538	0.00212
443	0.00115	0.00504	0.00539	0.0021
442	0.00115	0.00507	0.00539	0.00209
441	0.00118	0.00508	0.00539	0.00212
440	0.00116	0.00508	0.00539	0.00212
439	0.00117	0.00506	0.00539	0.00211
438	0.00111	0.00508	0.00538	0.00203
437	0.00119	0.0051	0.0054	0.00207
436	0.00113	0.00511	0.0054	0.00206
435	0.00118	0.00512	0.0054	0.00206
434	0.00121	0.00511	0.00539	0.00206
433	0.00116	0.00511	0.00539	0.00201
432	0.00119	0.00513	0.00537	0.00205
431	0.00111	0.00513	0.00535	0.00197
430	0.00118	0.00512	0.00535	0.00199
429	0.00118	0.00512	0.00535	0.00204
428	0.00112	0.00513	0.00535	0.00199
427	0.00115	0.00513	0.00536	0.00197
426	0.00117	0.00512	0.00536	0.00195
425	0.00114	0.0051	0.00535	0.00198
424	0.00114	0.00513	0.00532	0.00192
423	0.00111	0.00515	0.0053	0.00187
422	0.00115	0.00515	0.00527	0.00192
421	0.00111	0.00514	0.00525	0.00188
420	0.00113	0.00512	0.00522	0.00186
419	0.00115	0.00511	0.00521	0.00184
418	0.00112	0.00513	0.0052	0.00189
417	0.00113	0.00513	0.00519	0.00182
416	0.0011	0.00514	0.00518	0.00179
415	0.00113	0.00514	0.00518	0.00181
414	0.00112	0.00509	0.00517	0.00181
413	0.00111	0.00509	0.00517	0.00177
412	0.00113	0.0051	0.00515	0.00174
411	0.00114	0.0051	0.00514	0.0017
410	0.0011	0.00507	0.00511	0.0017
409	0.00117	0.00506	0.00509	0.00169
408	0.00112	0.00506	0.00507	0.00173
407	0.00114	0.00505	0.00505	0.00162
406	0.00114	0.00504	0.00503	0.00163
405	0.00113	0.00506	0.00501	0.00162
404	0.0011	0.00507	0.00499	0.00159
403	0.00108	0.00503	0.00499	0.00159
402	0.00113	0.00502	0.00498	0.00159
401	0.00115	0.00504	0.00497	0.00155
400	0.00116	0.00505	0.00497	0.00154
399	0.00113	0.00499	0.00496	0.00153
398	0.00108	0.00496	0.00493	0.00154
397	0.00105	0.00496	0.0049	0.00146
396	0.00106	0.00495	0.00487	0.00146
395	0.00111	0.00497	0.00484	0.00144
394	0.00108	0.00493	0.00481	0.00141
393	0.00106	0.00491	0.00478	0.0014
392	0.00107	0.00492	0.00476	0.00141
391	0.00108	0.00494	0.00474	0.00136
390	0.00109	0.00491	0.00472	0.00135
389	0.00107	0.00488	0.0047	0.00134
388	0.0011	0.00482	0.00468	0.0013
387	0.00105	0.00483	0.00464	0.00129
386	0.00102	0.00482	0.00461	0.00125
385	0.00107	0.00477	0.00457	0.00129
384	0.00109	0.00477	0.00454	0.00125
383	0.00101	0.00479	0.0045	0.00122
382	0.00104	0.00471	0.00446	0.00121
381	0.00104	0.00468	0.00442	0.00117
380	0.001	0.00468	0.0044	0.00118
379	0.000993242	0.00467	0.00437	0.00117
378	0.000974731	0.00463	0.00435	0.00111
377	0.000999722	0.00461	0.00434	0.00111
376	0.000980052	0.0046	0.00432	0.00106
375	0.00097754	0.00458	0.0043	0.00113
374	0.000996039	0.00454	0.00428	0.00107
373	0.000987624	0.00448	0.00425	0.00107
372	0.00103	0.00443	0.0042	0.00104
371	0.000891176	0.00444	0.00417	0.000990505
370	0.000997796	0.0044	0.00413	0.00104
369	0.000971915	0.00439	0.0041	0.00102
368	0.000902148	0.00434	0.00408	0.00101
367	0.000919637	0.00427	0.00405	0.000951584
366	0.00095053	0.00424	0.00403	0.000946536
365	0.000953752	0.00423	0.004	0.000897205
364	0.000873463	0.00418	0.00396	0.000897527
363	0.000848941	0.00417	0.00393	0.000845202
362	0.000858999	0.00415	0.00391	0.000876165
361	0.000845405	0.0041	0.0039	0.000914279
360	0.000815974	0.00406	0.00388	0.000945383
359	0.000873825	0.00403	0.00388	0.000846391
358	0.000770256	0.00401	0.00387	0.000822579
357	0.000792883	0.00394	0.00384	0.000847979
356	0.000828844	0.00391	0.00382	0.000808063
355	0.000777096	0.00393	0.0038	0.00077417
354	0.000838233	0.00387	0.00377	0.000819686
353	0.000734527	0.00386	0.00375	0.000785645
352	0.000770641	0.00385	0.00374	0.000816901
351	0.000780779	0.00383	0.00374	0.000798755
350	0.000714274	0.00382	0.00375	0.000802482
349	0.000772577	0.00382	0.00376	0.00076972
348	0.000729734	0.00381	0.00377	0.000799632
347	0.000741533	0.00382	0.00379	0.000781399
346	0.000739433	0.00383	0.00381	0.000767971
345	0.00073426	0.00387	0.00381	0.000698441
344	0.000738807	0.00386	0.00381	0.000743989
343	0.000767748	0.00386	0.00382	0.000687427
342	0.000732111	0.00387	0.00382	0.000694602
341	0.000659052	0.00391	0.00383	0.000597796
340	0.00067353	0.00392	0.00385	0.000572671
339	0.000735211	0.0039	0.00387	0.000648314
338	0.000733455	0.00394	0.00389	0.000534767
337	0.000679204	0.00394	0.0039	0.000616664
336	0.000656436	0.00397	0.00392	0.000540976
335	0.000720059	0.00399	0.00393	0.00046021
334	0.000678818	0.00401	0.00393	0.000401241
333	0.00068284	0.00401	0.00395	0.000385704
332	0.000702368	0.00404	0.00396	0.000254381
331	0.000649601	0.00405	0.00396	0.000149902
330	0.000807155	0.00409	0.00398	0.000186929
329	0.000723938	0.00408	0.004	0.000106907
328	0.000675088	0.00407	0.00401	5.34054e-05
327	0.000646743	0.0041	0.00401	9.1983e-05
326	0.000636639	0.00414	0.00402	-6.97933e-06
325	0.000593983	0.00411	0.00402	-3.53219e-05
324	0.000574797	0.00413	0.00401	-0.000110884
323	0.000533867	0.00412	0.00399	-0.000135664
322	0.000490455	0.00411	0.00398	-0.00018409
321	0.000565999	0.00415	0.00396	-0.000233845
320	0.000501129	0.00412	0.00394	-0.000283719
319	0.000405353	0.00409	0.00394	-0.000210844
318	0.000454969	0.0041	0.00393	-0.000242784
317	0.000417299	0.00407	0.00391	-0.000232059
316	0.000351977	0.00409	0.0039	-0.000201115
315	0.000414871	0.00409	0.00389	-0.000349706
314	0.000328574	0.00406	0.00385	-0.000211117
313	0.000374871	0.00402	0.00382	-0.000317891
312	0.000374632	0.00406	0.00377	-0.000286249
311	0.000336184	0.00404	0.00371	-0.000300092
310	0.000275784	0.00398	0.00365	-0.000308296
309	0.000318218	0.00397	0.00358	-0.00036116
308	0.000278304	0.00397	0.00351	-0.000304429
307	0.000292244	0.00396	0.00344	-0.00028266
306	0.000202102	0.00391	0.00335	-0.000370617
305	0.000168869	0.00386	0.00324	-0.000303444
304	0.000230669	0.0038	0.00311	-0.000290617
303	0.000181581	0.00379	0.00295	-0.000324933
302	0.000215154	0.00376	0.00277	-0.000297939
301	0.000154781	0.00371	0.00258	-0.000351343
300	0.000114438	0.00368	0.00239	-0.000350848

## Sheet: Fig. 3c
	75/30-4	90/30-4	100/30-4	120/30-4
Wavelength (nm)	g-factor	g-factor	g-factor	g-factor
800	-0.00218	-0.00392	-0.03026	-0.01712
799	-0.00221	-0.00394	-0.03041	-0.01699
798	-0.00218	-0.00398	-0.03055	-0.01688
797	-0.00218	-0.00406	-0.03068	-0.0168
796	-0.00224	-0.00404	-0.03081	-0.01665
795	-0.00225	-0.00411	-0.031	-0.01649
794	-0.00226	-0.00416	-0.03114	-0.01639
793	-0.00223	-0.00418	-0.03123	-0.01618
792	-0.00225	-0.00427	-0.03122	-0.01599
791	-0.00228	-0.00436	-0.03138	-0.01589
790	-0.00227	-0.00435	-0.03153	-0.01584
789	-0.00228	-0.00438	-0.03159	-0.01563
788	-0.00232	-0.00447	-0.03163	-0.01546
787	-0.00231	-0.00453	-0.0317	-0.01536
786	-0.00231	-0.00462	-0.0318	-0.0152
785	-0.00237	-0.00472	-0.03187	-0.01503
784	-0.00241	-0.00483	-0.03202	-0.01494
783	-0.00241	-0.00487	-0.03213	-0.01481
782	-0.00243	-0.00501	-0.0322	-0.0146
781	-0.00243	-0.00512	-0.03223	-0.01441
780	-0.00244	-0.00519	-0.03233	-0.0143
779	-0.00249	-0.00534	-0.03243	-0.01413
778	-0.0025	-0.00546	-0.0325	-0.014
777	-0.00252	-0.00557	-0.03261	-0.0138
776	-0.00254	-0.00571	-0.03273	-0.01369
775	-0.00259	-0.00587	-0.03278	-0.01353
774	-0.00264	-0.00601	-0.03276	-0.01334
773	-0.00267	-0.00616	-0.03273	-0.01302
772	-0.00264	-0.00629	-0.03268	-0.01274
771	-0.00265	-0.00643	-0.03267	-0.01251
770	-0.00266	-0.00653	-0.0326	-0.01225
769	-0.00264	-0.00661	-0.03251	-0.01199
768	-0.00264	-0.00672	-0.03249	-0.01175
767	-0.00268	-0.00683	-0.03244	-0.01146
766	-0.00266	-0.00693	-0.03243	-0.01126
765	-0.00266	-0.00704	-0.03235	-0.01101
764	-0.00265	-0.00713	-0.03218	-0.0107
763	-0.00267	-0.00727	-0.0322	-0.01044
762	-0.00269	-0.00743	-0.03219	-0.01023
761	-0.0027	-0.00757	-0.03216	-0.01002
760	-0.00269	-0.00772	-0.03215	-0.00976
759	-0.00271	-0.00787	-0.03214	-0.00953
758	-0.00275	-0.00803	-0.03211	-0.00925
757	-0.00279	-0.00824	-0.0319	-0.00896
756	-0.00281	-0.00846	-0.03174	-0.00874
755	-0.00284	-0.00864	-0.03176	-0.00851
754	-0.00285	-0.0089	-0.03175	-0.00826
753	-0.00293	-0.00916	-0.03174	-0.00803
752	-0.00298	-0.00937	-0.03174	-0.00775
751	-0.00299	-0.00957	-0.03166	-0.00743
750	-0.00303	-0.00977	-0.03159	-0.00716
749	-0.00307	-0.00997	-0.0315	-0.00684
748	-0.00307	-0.01018	-0.03142	-0.00651
747	-0.00308	-0.01037	-0.03132	-0.00618
746	-0.00314	-0.01065	-0.03124	-0.00584
745	-0.00315	-0.01089	-0.03113	-0.0055
744	-0.0032	-0.01104	-0.03097	-0.0052
743	-0.00321	-0.01127	-0.03086	-0.00482
742	-0.00324	-0.0115	-0.03074	-0.00449
741	-0.00326	-0.01172	-0.03056	-0.00409
740	-0.00331	-0.01196	-0.03046	-0.00376
739	-0.00332	-0.01218	-0.03029	-0.00334
738	-0.00333	-0.01237	-0.03014	-0.00299
737	-0.00335	-0.01254	-0.02998	-0.00262
736	-0.00337	-0.01274	-0.02983	-0.00224
735	-0.00341	-0.01299	-0.02966	-0.00185
734	-0.00344	-0.0132	-0.02945	-0.00142
733	-0.00346	-0.01342	-0.02923	-0.00101
732	-0.00347	-0.01362	-0.02901	-0.000568029
731	-0.00349	-0.01382	-0.02883	-0.000129624
730	-0.00355	-0.01401	-0.02863	0.000297362
729	-0.00357	-0.01418	-0.02842	0.000705746
728	-0.00361	-0.01443	-0.02822	0.00113
727	-0.00365	-0.01465	-0.02798	0.00163
726	-0.00368	-0.01487	-0.02771	0.00224
725	-0.00373	-0.01511	-0.02746	0.00281
724	-0.00376	-0.01533	-0.02714	0.00338
723	-0.00381	-0.01553	-0.02683	0.00397
722	-0.00387	-0.01574	-0.02648	0.00453
721	-0.00389	-0.01595	-0.02609	0.00511
720	-0.00393	-0.01609	-0.02575	0.00563
719	-0.00395	-0.01626	-0.02537	0.00624
718	-0.00399	-0.0164	-0.02497	0.00686
717	-0.004	-0.01656	-0.02465	0.00744
716	-0.00402	-0.01668	-0.02425	0.008
715	-0.00404	-0.0168	-0.02378	0.00849
714	-0.00407	-0.01694	-0.02334	0.00913
713	-0.0041	-0.01704	-0.02292	0.0097
712	-0.0041	-0.01714	-0.0225	0.01021
711	-0.00413	-0.01722	-0.02201	0.01085
710	-0.00419	-0.01735	-0.02152	0.01153
709	-0.00425	-0.01749	-0.02103	0.01221
708	-0.00427	-0.01761	-0.02044	0.01286
707	-0.00427	-0.01771	-0.01984	0.01368
706	-0.00434	-0.0178	-0.01923	0.01452
705	-0.00439	-0.01794	-0.01852	0.0154
704	-0.00443	-0.01802	-0.01782	0.01622
703	-0.00447	-0.01809	-0.01706	0.01712
702	-0.00452	-0.01818	-0.01635	0.01789
701	-0.00457	-0.01826	-0.01553	0.01889
700	-0.0046	-0.01834	-0.01461	0.01976
699	-0.00463	-0.01839	-0.01374	0.02068
698	-0.00465	-0.01839	-0.01285	0.0216
697	-0.00468	-0.01845	-0.01193	0.02248
696	-0.00471	-0.01848	-0.01103	0.02325
695	-0.00473	-0.0185	-0.01003	0.02413
694	-0.00476	-0.01851	-0.00897	0.025
693	-0.00478	-0.01856	-0.00792	0.02591
692	-0.00481	-0.01858	-0.00689	0.02679
691	-0.00482	-0.01862	-0.00582	0.02779
690	-0.00486	-0.01861	-0.00461	0.0287
689	-0.00485	-0.01856	-0.00341	0.02938
688	-0.00486	-0.01859	-0.00218	0.03036
687	-0.00486	-0.01861	-0.000930852	0.0312
686	-0.00489	-0.01861	0.000307449	0.03196
685	-0.00494	-0.01863	0.00159	0.03285
684	-0.00495	-0.01863	0.00295	0.03381
683	-0.00498	-0.01866	0.00435	0.03469
682	-0.00502	-0.01869	0.00585	0.03588
681	-0.00503	-0.01869	0.00753	0.03696
680	-0.00505	-0.01866	0.00917	0.03777
679	-0.00508	-0.01867	0.01095	0.03875
678	-0.00508	-0.01872	0.0127	0.03999
677	-0.00511	-0.01874	0.01454	0.04099
676	-0.00513	-0.01873	0.01629	0.04174
675	-0.00514	-0.01873	0.01811	0.04281
674	-0.00515	-0.01874	0.02003	0.04391
673	-0.00518	-0.01878	0.02198	0.04483
672	-0.00516	-0.01875	0.024	0.04568
671	-0.00518	-0.01876	0.02603	0.04659
670	-0.0052	-0.01879	0.02799	0.04755
669	-0.0052	-0.01878	0.03002	0.0484
668	-0.0052	-0.01879	0.03211	0.04921
667	-0.00523	-0.01879	0.03436	0.05003
666	-0.00523	-0.0188	0.03659	0.05087
665	-0.00525	-0.01881	0.03866	0.0516
664	-0.00523	-0.01879	0.04088	0.05223
663	-0.00522	-0.01875	0.0433	0.05315
662	-0.00523	-0.01875	0.04563	0.05389
661	-0.00524	-0.01877	0.04807	0.05468
660	-0.00523	-0.01878	0.05044	0.05534
659	-0.0052	-0.01879	0.05282	0.0562
658	-0.00518	-0.01878	0.0553	0.05669
657	-0.00516	-0.01876	0.05782	0.05723
656	-0.00516	-0.01872	0.06017	0.05778
655	-0.00516	-0.01868	0.06249	0.05821
654	-0.00514	-0.01866	0.0649	0.05895
653	-0.00511	-0.01865	0.06737	0.05935
652	-0.00507	-0.01859	0.06974	0.05983
651	-0.00507	-0.01852	0.07205	0.05999
650	-0.00503	-0.01848	0.0743	0.06027
649	-0.00501	-0.01846	0.07647	0.06056
648	-0.00497	-0.01835	0.07871	0.06069
647	-0.00493	-0.01823	0.08086	0.06047
646	-0.00489	-0.01817	0.08319	0.06094
645	-0.00485	-0.01812	0.08552	0.06145
644	-0.0048	-0.018	0.08769	0.06122
643	-0.00479	-0.01786	0.08982	0.06107
642	-0.00475	-0.01777	0.09223	0.06147
641	-0.00469	-0.01759	0.09439	0.06144
640	-0.00463	-0.01741	0.09648	0.06149
639	-0.00457	-0.01719	0.09842	0.0612
638	-0.00452	-0.01693	0.10024	0.06068
637	-0.00446	-0.01673	0.10228	0.06059
636	-0.00439	-0.01644	0.10417	0.06028
635	-0.00431	-0.01616	0.10581	0.06015
634	-0.00423	-0.01586	0.10745	0.05964
633	-0.00416	-0.01555	0.10896	0.05957
632	-0.00409	-0.01515	0.11054	0.05887
631	-0.00399	-0.01473	0.11198	0.05842
630	-0.0039	-0.01432	0.11308	0.05767
629	-0.00384	-0.01386	0.11435	0.05709
628	-0.00375	-0.01333	0.11554	0.05666
627	-0.00366	-0.01279	0.11643	0.05574
626	-0.00355	-0.01221	0.11748	0.05522
625	-0.00344	-0.01162	0.11847	0.05461
624	-0.00334	-0.01096	0.11901	0.05358
623	-0.00323	-0.01029	0.11969	0.05286
622	-0.00313	-0.00955	0.12033	0.05224
621	-0.00301	-0.00874	0.12093	0.05128
620	-0.00289	-0.0079	0.12131	0.05042
619	-0.00277	-0.00707	0.12163	0.04962
618	-0.00267	-0.00623	0.1218	0.04896
617	-0.00259	-0.00533	0.12221	0.0484
616	-0.00243	-0.00423	0.12229	0.04726
615	-0.00225	-0.00304	0.12214	0.04596
614	-0.0021	-0.00178	0.12213	0.04484
613	-0.00197	-0.000564098	0.12202	0.04393
612	-0.00183	0.000641404	0.12184	0.04305
611	-0.00166	0.00191	0.12141	0.04187
610	-0.0015	0.00326	0.12081	0.04085
609	-0.00131	0.00472	0.12018	0.03967
608	-0.00116	0.00611	0.11986	0.03897
607	-0.000994828	0.00757	0.11925	0.03776
606	-0.000801271	0.00921	0.11842	0.03652
605	-0.000592175	0.01085	0.11756	0.03538
604	-0.000403277	0.01244	0.11656	0.03425
603	-0.000206542	0.0141	0.11537	0.03319
602	-1.68704e-05	0.01572	0.11435	0.0322
601	0.000200472	0.01744	0.11326	0.03101
600	0.000427674	0.01914	0.1119	0.0299
599	0.000640329	0.02083	0.11057	0.0287
598	0.000877353	0.02261	0.10925	0.0276
597	0.00111	0.02447	0.10766	0.02659
596	0.00134	0.0263	0.10628	0.02566
595	0.00158	0.02813	0.10487	0.02454
594	0.00186	0.03	0.10316	0.02348
593	0.00213	0.03186	0.10151	0.02234
592	0.0024	0.03367	0.09976	0.02134
591	0.00268	0.03555	0.09788	0.02028
590	0.00296	0.0373	0.09591	0.01921
589	0.00326	0.03917	0.0942	0.01836
588	0.00353	0.04087	0.09222	0.01734
587	0.00384	0.04269	0.09023	0.01643
586	0.00417	0.04442	0.08806	0.01543
585	0.00448	0.04608	0.08607	0.01461
584	0.00482	0.04772	0.08393	0.01376
583	0.00515	0.0493	0.08168	0.01286
582	0.0055	0.05084	0.07948	0.01202
581	0.00586	0.05231	0.07724	0.01113
580	0.00622	0.05375	0.07507	0.0104
579	0.0066	0.05508	0.07273	0.00964
578	0.00695	0.05639	0.0705	0.00896
577	0.0073	0.0576	0.06835	0.0083
576	0.00767	0.0586	0.06591	0.00758
575	0.00805	0.05957	0.06351	0.00693
574	0.00841	0.06034	0.06108	0.00629
573	0.00877	0.06122	0.05871	0.00567
572	0.00914	0.06203	0.05632	0.00512
571	0.00951	0.06245	0.05385	0.00453
570	0.00991	0.06305	0.05133	0.00399
569	0.01029	0.06343	0.04883	0.00345
568	0.01065	0.06365	0.0464	0.00299
567	0.011	0.06383	0.04401	0.00256
566	0.01139	0.06394	0.04161	0.00212
565	0.0117	0.06376	0.03926	0.0017
564	0.01208	0.06384	0.03682	0.00135
563	0.01245	0.06358	0.03453	0.00102
562	0.01277	0.06317	0.0323	0.000640887
561	0.01304	0.06261	0.03007	0.000339272
560	0.01332	0.06199	0.02785	8.50893e-05
559	0.01364	0.06141	0.02565	-0.000200988
558	0.01393	0.06076	0.02354	-0.000492813
557	0.01411	0.05982	0.02149	-0.000695798
556	0.01438	0.0589	0.01952	-0.000875999
555	0.01461	0.05796	0.01763	-0.00114
554	0.01476	0.05685	0.01583	-0.0013
553	0.01494	0.05572	0.01405	-0.00149
552	0.01506	0.05449	0.01244	-0.00165
551	0.01515	0.05316	0.01084	-0.00173
550	0.01522	0.05167	0.00932	-0.00187
549	0.01526	0.05024	0.00788	-0.00203
548	0.01523	0.04866	0.0065	-0.0021
547	0.01517	0.04697	0.00522	-0.00218
546	0.01509	0.04531	0.00399	-0.00226
545	0.01502	0.04371	0.00288	-0.00234
544	0.01486	0.04209	0.00191	-0.00238
543	0.01466	0.04037	0.001	-0.00239
542	0.01444	0.0387	0.000173567	-0.00245
541	0.01418	0.03703	-0.000595281	-0.00249
540	0.0139	0.03538	-0.00126	-0.0025
539	0.01358	0.03372	-0.00184	-0.00252
538	0.01323	0.03212	-0.00235	-0.00252
537	0.01286	0.03051	-0.00279	-0.00253
536	0.01243	0.02886	-0.00319	-0.00251
535	0.01198	0.02737	-0.00351	-0.00246
534	0.01153	0.02586	-0.00381	-0.0024
533	0.01107	0.02438	-0.00404	-0.00243
532	0.01059	0.02299	-0.00417	-0.00237
531	0.01012	0.02161	-0.00432	-0.00229
530	0.00958	0.02023	-0.00441	-0.00227
529	0.00903	0.01891	-0.00445	-0.00219
528	0.00849	0.01769	-0.00446	-0.00215
527	0.00795	0.01651	-0.00444	-0.00207
526	0.00742	0.01544	-0.00439	-0.00198
525	0.00692	0.01446	-0.00435	-0.00195
524	0.00642	0.01348	-0.00426	-0.00189
523	0.00591	0.01254	-0.00415	-0.00179
522	0.00546	0.01166	-0.00404	-0.00175
521	0.00503	0.01087	-0.00389	-0.00163
520	0.00461	0.01018	-0.00375	-0.00156
519	0.00421	0.00947	-0.00361	-0.00149
518	0.00384	0.00881	-0.00344	-0.00138
517	0.0035	0.00823	-0.00328	-0.0013
516	0.00315	0.00765	-0.00312	-0.00128
515	0.00284	0.00713	-0.00296	-0.00118
514	0.00257	0.00667	-0.00279	-0.00107
513	0.00232	0.00625	-0.00261	-0.00101
512	0.00207	0.00585	-0.00245	-0.000961397
511	0.00188	0.0055	-0.00229	-0.000878245
510	0.00171	0.00517	-0.0021	-0.000801091
509	0.00156	0.00489	-0.00192	-0.0007124
508	0.00142	0.00465	-0.00173	-0.000635984
507	0.00129	0.00443	-0.00152	-0.000546511
506	0.00118	0.00425	-0.00134	-0.00051843
505	0.00112	0.00408	-0.00114	-0.000420765
504	0.00105	0.00395	-0.000946241	-0.000366422
503	0.000988502	0.00384	-0.00075772	-0.000309767
502	0.000957187	0.00377	-0.00055252	-0.000230477
501	0.000925838	0.00371	-0.000367699	-0.000148409
500	0.000901118	0.00367	-0.000190629	-9.77698e-05
499	0.00087455	0.00363	2.41923e-05	-5.52833e-05
498	0.000887018	0.00363	0.000237237	1.12843e-05
497	0.000898331	0.00363	0.000421632	9.54716e-05
496	0.000900276	0.00365	0.000649828	0.000186045
495	0.000897135	0.0037	0.000844652	0.000267641
494	0.000928301	0.0037	0.00103	0.000319866
493	0.000926893	0.00374	0.00122	0.000396986
492	0.000939453	0.00377	0.00141	0.000475237
491	0.000971357	0.00381	0.00161	0.000540397
490	0.000996796	0.00385	0.00179	0.000614427
489	0.00102	0.00392	0.00197	0.000670105
488	0.00101	0.00396	0.00215	0.000736692
487	0.00104	0.00401	0.00232	0.000778805
486	0.00107	0.00407	0.00249	0.000832004
485	0.00109	0.0041	0.00263	0.000907914
484	0.00108	0.00414	0.00277	0.000957159
483	0.00109	0.00419	0.0029	0.00105
482	0.00111	0.00424	0.00304	0.0011
481	0.00112	0.00426	0.00317	0.00111
480	0.00114	0.00431	0.00329	0.00117
479	0.00114	0.00434	0.0034	0.0012
478	0.00116	0.0044	0.00354	0.00126
477	0.00118	0.00444	0.00366	0.00131
476	0.00118	0.00446	0.00376	0.00133
475	0.00121	0.00452	0.00386	0.0014
474	0.0012	0.00452	0.00392	0.00139
473	0.00121	0.00453	0.00402	0.00143
472	0.00119	0.00455	0.00411	0.00146
471	0.00119	0.00457	0.00418	0.00147
470	0.0012	0.0046	0.00425	0.00155
469	0.00124	0.00462	0.00433	0.0016
468	0.00121	0.0046	0.00436	0.00159
467	0.0012	0.00464	0.00442	0.0016
466	0.00123	0.00469	0.00451	0.00166
465	0.00124	0.0047	0.00459	0.00169
464	0.00125	0.00472	0.00466	0.00171
463	0.00125	0.00474	0.00471	0.00171
462	0.00123	0.00474	0.00475	0.00174
461	0.00124	0.00478	0.00481	0.00179
460	0.00126	0.00481	0.00489	0.00181
459	0.00129	0.00483	0.00493	0.00183
458	0.0013	0.00485	0.00499	0.00185
457	0.00129	0.00486	0.00503	0.00188
456	0.00129	0.00489	0.00509	0.00188
455	0.0013	0.00489	0.00511	0.00189
454	0.00129	0.00491	0.00516	0.00191
453	0.0013	0.00492	0.00518	0.00192
452	0.00129	0.00492	0.0052	0.00194
451	0.00128	0.00494	0.00525	0.00195
450	0.00129	0.00494	0.00529	0.00196
449	0.00129	0.00493	0.00531	0.00196
448	0.0013	0.00497	0.00536	0.00196
447	0.00131	0.00499	0.00538	0.00199
446	0.00131	0.00504	0.00542	0.00202
445	0.00131	0.00504	0.00543	0.002
444	0.00129	0.00502	0.00546	0.002
443	0.00132	0.00504	0.00548	0.00203
442	0.00133	0.00507	0.0055	0.00206
441	0.00133	0.00508	0.00552	0.00207
440	0.00134	0.00508	0.00553	0.00209
439	0.00133	0.00506	0.00553	0.00203
438	0.0013	0.00508	0.00553	0.00205
437	0.0013	0.0051	0.00553	0.00207
436	0.00132	0.00511	0.00557	0.00206
435	0.00131	0.00512	0.00559	0.00206
434	0.00131	0.00511	0.0056	0.00206
433	0.00132	0.00511	0.0056	0.00208
432	0.00131	0.00513	0.00561	0.0021
431	0.00133	0.00513	0.0056	0.00207
430	0.00132	0.00512	0.0056	0.00205
429	0.00132	0.00512	0.00558	0.00208
428	0.00131	0.00513	0.00557	0.00208
427	0.00131	0.00513	0.00558	0.00208
426	0.0013	0.00512	0.00557	0.00206
425	0.0013	0.0051	0.00555	0.00208
424	0.00132	0.00513	0.00557	0.00208
423	0.00133	0.00515	0.00557	0.00209
422	0.00132	0.00515	0.00555	0.00209
421	0.00132	0.00514	0.00556	0.00211
420	0.0013	0.00512	0.00555	0.00208
419	0.00131	0.00511	0.00552	0.0021
418	0.0013	0.00513	0.00552	0.00208
417	0.0013	0.00513	0.00552	0.00208
416	0.00132	0.00514	0.00554	0.00211
415	0.0013	0.00514	0.00552	0.0021
414	0.0013	0.00509	0.00549	0.00208
413	0.00131	0.00509	0.00549	0.00207
412	0.00132	0.0051	0.00549	0.0021
411	0.00133	0.0051	0.00546	0.00209
410	0.00131	0.00507	0.00544	0.00206
409	0.00126	0.00506	0.00541	0.00204
408	0.00128	0.00506	0.00541	0.00206
407	0.00129	0.00505	0.00539	0.00207
406	0.00127	0.00504	0.00536	0.00206
405	0.00127	0.00506	0.00538	0.00201
404	0.00128	0.00507	0.00539	0.00207
403	0.00127	0.00503	0.00536	0.00206
402	0.00127	0.00502	0.0053	0.002
401	0.00127	0.00504	0.0053	0.00201
400	0.00126	0.00505	0.00528	0.00202
399	0.00126	0.00499	0.00524	0.00201
398	0.00125	0.00496	0.00523	0.00202
397	0.00125	0.00496	0.00519	0.002
396	0.00123	0.00495	0.00514	0.00198
395	0.00122	0.00497	0.00514	0.00199
394	0.00121	0.00493	0.00513	0.00203
393	0.00122	0.00491	0.00508	0.00199
392	0.00124	0.00492	0.00507	0.00201
391	0.00124	0.00494	0.00505	0.00199
390	0.00122	0.00491	0.00503	0.002
389	0.00122	0.00488	0.00501	0.00199
388	0.00121	0.00482	0.00497	0.00196
387	0.00121	0.00483	0.00495	0.00196
386	0.00122	0.00482	0.00494	0.00195
385	0.00121	0.00477	0.0049	0.00197
384	0.0012	0.00477	0.00486	0.00197
383	0.00119	0.00479	0.00486	0.00198
382	0.00116	0.00471	0.00482	0.00192
381	0.00115	0.00468	0.00477	0.00192
380	0.00116	0.00468	0.00475	0.00191
379	0.00115	0.00467	0.00473	0.00194
378	0.00111	0.00463	0.00469	0.00192
377	0.00113	0.00461	0.00467	0.00192
376	0.00116	0.0046	0.00462	0.00191
375	0.00116	0.00458	0.00463	0.00195
374	0.00112	0.00454	0.00458	0.00192
373	0.0011	0.00448	0.00455	0.00185
372	0.00108	0.00443	0.00451	0.00188
371	0.00109	0.00444	0.00446	0.00189
370	0.00107	0.0044	0.00443	0.00187
369	0.00106	0.00439	0.00441	0.00186
368	0.00106	0.00434	0.0044	0.00186
367	0.00105	0.00427	0.00433	0.00183
366	0.00102	0.00424	0.00431	0.00184
365	0.00101	0.00423	0.0043	0.00189
364	0.00101	0.00418	0.00428	0.0019
363	0.001	0.00417	0.00423	0.00185
362	0.000996644	0.00415	0.0042	0.00184
361	0.000986902	0.0041	0.00418	0.00184
360	0.000965884	0.00406	0.00417	0.00188
359	0.000976177	0.00403	0.00414	0.00184
358	0.000963801	0.00401	0.00411	0.0018
357	0.000951913	0.00394	0.00408	0.00182
356	0.000981548	0.00391	0.00412	0.0018
355	0.000964112	0.00393	0.00409	0.0018
354	0.000930436	0.00387	0.00408	0.00178
353	0.000913667	0.00386	0.00407	0.0018
352	0.000888475	0.00385	0.00404	0.00182
351	0.000850943	0.00383	0.00407	0.00186
350	0.000901218	0.00382	0.0041	0.0019
349	0.000918475	0.00382	0.00406	0.00192
348	0.000902618	0.00381	0.00405	0.00194
347	0.000885553	0.00382	0.00408	0.00192
346	0.000891324	0.00383	0.00411	0.00196
345	0.000880666	0.00387	0.00411	0.00199
344	0.000870908	0.00386	0.00414	0.002
343	0.000934597	0.00386	0.00415	0.00206
342	0.00092148	0.00387	0.00414	0.00199
341	0.000898952	0.00391	0.00413	0.00201
340	0.000925988	0.00392	0.00414	0.00204
339	0.000934399	0.0039	0.00412	0.002
338	0.000935241	0.00394	0.00416	0.00203
337	0.000941767	0.00394	0.00416	0.00208
336	0.00094558	0.00397	0.00416	0.00206
335	0.000959696	0.00399	0.00415	0.00202
334	0.000943892	0.00401	0.00415	0.00211
333	0.000973944	0.00401	0.00413	0.00215
332	0.000987041	0.00404	0.00414	0.00216
331	0.00094332	0.00405	0.00408	0.00214
330	0.00099574	0.00409	0.00407	0.00214
329	0.001	0.00408	0.00405	0.00208
328	0.000987363	0.00407	0.00404	0.00212
327	0.000968782	0.0041	0.004	0.00216
326	0.000980994	0.00414	0.00398	0.00224
325	0.000991617	0.00411	0.00392	0.00218
324	0.00101	0.00413	0.00389	0.00215
323	0.000972182	0.00412	0.00387	0.00213
322	0.00096138	0.00411	0.00384	0.00211
321	0.000996901	0.00415	0.00379	0.0022
320	0.000989918	0.00412	0.00375	0.00224
319	0.000998039	0.00409	0.0037	0.00224
318	0.000974191	0.0041	0.00365	0.00222
317	0.000943814	0.00407	0.0036	0.00212
316	0.000951983	0.00409	0.00353	0.00218
315	0.000974429	0.00409	0.00349	0.00225
314	0.000973574	0.00406	0.00345	0.0022
313	0.000961214	0.00402	0.00342	0.00223
312	0.000988383	0.00406	0.00337	0.00224
311	0.000931892	0.00404	0.00335	0.0022
310	0.000972322	0.00398	0.00328	0.00225
309	0.000968581	0.00397	0.00323	0.00226
308	0.000971004	0.00397	0.00319	0.00217
307	0.000924284	0.00396	0.00315	0.00217
306	0.000901192	0.00391	0.00305	0.0022
305	0.000917803	0.00386	0.00303	0.00219
304	0.000907058	0.0038	0.00301	0.00213
303	0.000884234	0.00379	0.00291	0.00214
302	0.000895365	0.00376	0.00287	0.00222
301	0.000922204	0.00371	0.0029	0.00222
300	0.00086163	0.00368	0.00285	0.00224

## Sheet: Fig. 4b
D-GSH							L-GSH
	KI: 0.5 μM	KI: 1.0 μM	KI: 1.2 μM	KI: 1.5 μM	KI: 2.0 μM			KI: 0.5 μM	KI: 1.0 μM	KI: 1.2 μM	KI: 1.5 μM	KI: 2.5 μM
Wavelength (nm)	g-factor	g-factor	g-factor	g-factor	g-factor		Wavelength (nm)	g-factor	g-factor	g-factor	g-factor	g-factor
800	-0.00602	-0.0241	-0.01818	0.00605	0.00497		800	0.01615	0.00445	0.00155	-0.000828691	-0.00392
799	-0.0057	-0.02408	-0.01834	0.00608	0.00499		799	0.01615	0.00453	0.00153	-0.000874993	-0.00394
798	-0.00537	-0.02406	-0.01844	0.00609	0.00499		798	0.0162	0.00453	0.00159	-0.000892471	-0.00398
797	-0.00509	-0.02403	-0.01857	0.00616	0.00501		797	0.01618	0.00458	0.00161	-0.00090623	-0.00406
796	-0.00479	-0.02394	-0.0187	0.00618	0.00501		796	0.01616	0.00465	0.00161	-0.000834897	-0.00404
795	-0.00449	-0.02391	-0.01883	0.00622	0.00504		795	0.01622	0.00465	0.00163	-0.000832439	-0.00411
794	-0.00419	-0.02388	-0.01896	0.00626	0.00507		794	0.01626	0.00471	0.00164	-0.000807978	-0.00416
793	-0.00386	-0.02378	-0.01909	0.00626	0.00513		793	0.01625	0.00475	0.00166	-0.000829876	-0.00418
792	-0.00354	-0.02367	-0.01914	0.00627	0.00512		792	0.01624	0.00476	0.00166	-0.000830182	-0.00427
791	-0.00324	-0.02367	-0.01926	0.00628	0.0052		791	0.01631	0.00482	0.00166	-0.000770805	-0.00436
790	-0.00293	-0.02358	-0.01936	0.00637	0.00525		790	0.0163	0.00486	0.00167	-0.000743571	-0.00435
789	-0.00264	-0.02348	-0.01949	0.00641	0.00522		789	0.01628	0.00489	0.00169	-0.000733785	-0.00438
788	-0.00231	-0.02335	-0.01963	0.0064	0.00521		788	0.01632	0.00491	0.00168	-0.000786463	-0.00447
787	-0.00196	-0.02334	-0.0198	0.00639	0.00527		787	0.01634	0.00497	0.00169	-0.000801057	-0.00453
786	-0.00159	-0.02321	-0.01985	0.00646	0.00536		786	0.01634	0.00503	0.00168	-0.000793917	-0.00462
785	-0.00126	-0.02308	-0.01996	0.00647	0.00534		785	0.01632	0.00504	0.00171	-0.000788524	-0.00472
784	-0.000903877	-0.023	-0.02011	0.00649	0.00541		784	0.01637	0.0051	0.0017	-0.000769449	-0.00483
783	-0.000549209	-0.02296	-0.02021	0.00653	0.00546		783	0.0164	0.0051	0.00174	-0.000746284	-0.00487
782	-0.000168785	-0.02287	-0.02032	0.00657	0.00551		782	0.01641	0.00515	0.00174	-0.00078176	-0.00501
781	0.00028785	-0.02269	-0.02048	0.00664	0.00556		781	0.01642	0.00527	0.00174	-0.000772637	-0.00512
780	0.000706404	-0.02253	-0.02056	0.00665	0.00564		780	0.01644	0.00531	0.00171	-0.000768049	-0.00519
779	0.00117	-0.02244	-0.02072	0.00669	0.00576		779	0.01645	0.00539	0.00174	-0.000787506	-0.00534
778	0.00156	-0.0223	-0.02081	0.0067	0.00585		778	0.01647	0.00542	0.00176	-0.000770581	-0.00546
777	0.00199	-0.02213	-0.0209	0.00672	0.00581		777	0.01645	0.00547	0.00172	-0.000779037	-0.00557
776	0.00244	-0.02202	-0.02105	0.00676	0.00589		776	0.01646	0.00547	0.00167	-0.000791282	-0.00571
775	0.00291	-0.02185	-0.02113	0.0068	0.006		775	0.01647	0.00553	0.00167	-0.000786688	-0.00587
774	0.0034	-0.0216	-0.02124	0.00685	0.00606		774	0.01645	0.00559	0.00168	-0.000803049	-0.00601
773	0.00387	-0.02137	-0.02126	0.00686	0.00613		773	0.01646	0.00565	0.00171	-0.000779212	-0.00616
772	0.0043	-0.02111	-0.0213	0.0069	0.00623		772	0.01647	0.0057	0.00168	-0.000790834	-0.00629
771	0.00467	-0.02089	-0.02137	0.00691	0.00631		771	0.01645	0.00574	0.00166	-0.000798254	-0.00643
770	0.00508	-0.02073	-0.02135	0.00689	0.00639		770	0.0164	0.00578	0.00168	-0.000831093	-0.00653
769	0.00538	-0.02051	-0.02136	0.00689	0.00645		769	0.01636	0.00586	0.00165	-0.00083626	-0.00661
768	0.00571	-0.02036	-0.02142	0.00693	0.00654		768	0.01639	0.00586	0.00164	-0.000830512	-0.00672
767	0.00606	-0.02022	-0.02142	0.00698	0.0066		767	0.01638	0.0059	0.00166	-0.000816041	-0.00683
766	0.00633	-0.02003	-0.02139	0.00698	0.00667		766	0.01636	0.00591	0.00162	-0.00084945	-0.00693
765	0.00668	-0.01981	-0.02138	0.007	0.00672		765	0.01635	0.00594	0.00164	-0.00087442	-0.00704
764	0.00695	-0.01959	-0.02134	0.00699	0.00677		764	0.01635	0.00601	0.00165	-0.000869562	-0.00713
763	0.00724	-0.01937	-0.02131	0.00699	0.00684		763	0.01632	0.00603	0.00163	-0.000866147	-0.00727
762	0.00757	-0.01921	-0.02133	0.007	0.00693		762	0.01629	0.00607	0.0016	-0.000883975	-0.00743
761	0.0079	-0.019	-0.02136	0.00701	0.00699		761	0.01627	0.00611	0.00158	-0.000917804	-0.00757
760	0.00829	-0.01876	-0.02135	0.00703	0.00707		760	0.01625	0.00616	0.00157	-0.000939789	-0.00772
759	0.00871	-0.01855	-0.02136	0.00705	0.00721		759	0.01627	0.00621	0.00156	-0.000971885	-0.00787
758	0.00911	-0.01833	-0.02133	0.00706	0.00734		758	0.01626	0.00625	0.00154	-0.00102	-0.00803
757	0.00954	-0.01803	-0.02133	0.00705	0.0074		757	0.01626	0.00628	0.00152	-0.00104	-0.00824
756	0.01	-0.01777	-0.02136	0.00702	0.00747		756	0.01622	0.00635	0.0015	-0.00111	-0.00846
755	0.01047	-0.01751	-0.02139	0.00704	0.00761		755	0.01622	0.00642	0.00146	-0.00114	-0.00864
754	0.01098	-0.01721	-0.02142	0.00708	0.00777		754	0.01623	0.00647	0.00145	-0.00118	-0.0089
753	0.01146	-0.01696	-0.02144	0.0071	0.00787		753	0.01624	0.00651	0.00144	-0.00125	-0.00916
752	0.01192	-0.01667	-0.0214	0.0071	0.00801		752	0.01621	0.0066	0.00143	-0.00126	-0.00937
751	0.01234	-0.01634	-0.02135	0.00707	0.00815		751	0.01618	0.00664	0.00139	-0.0013	-0.00957
750	0.01279	-0.01612	-0.02135	0.00705	0.00825		750	0.01619	0.00673	0.00136	-0.00135	-0.00977
749	0.01324	-0.01578	-0.02128	0.00704	0.0084		749	0.01617	0.00678	0.00138	-0.0014	-0.00997
748	0.01362	-0.01544	-0.02117	0.00698	0.00849		748	0.01613	0.00682	0.00138	-0.00144	-0.01018
747	0.01404	-0.01517	-0.02112	0.00696	0.00863		747	0.01612	0.00691	0.00134	-0.00148	-0.01037
746	0.01453	-0.01484	-0.02109	0.00695	0.00878		746	0.01605	0.00695	0.00131	-0.00155	-0.01065
745	0.01493	-0.01449	-0.021	0.00691	0.0089		745	0.016	0.00698	0.00129	-0.0016	-0.01089
744	0.01535	-0.01415	-0.02091	0.00688	0.00902		744	0.01598	0.00704	0.00127	-0.00167	-0.01104
743	0.01576	-0.01379	-0.02081	0.00685	0.00915		743	0.01595	0.00708	0.00123	-0.00171	-0.01127
742	0.0162	-0.01347	-0.0207	0.00682	0.0093		742	0.01592	0.00715	0.00121	-0.00176	-0.0115
741	0.01666	-0.01312	-0.0206	0.00677	0.00944		741	0.01591	0.00721	0.0012	-0.0018	-0.01172
740	0.01707	-0.0128	-0.02051	0.00673	0.00954		740	0.01587	0.0073	0.0012	-0.00188	-0.01196
739	0.01748	-0.01239	-0.02036	0.00667	0.00968		739	0.01576	0.00736	0.00119	-0.00197	-0.01218
738	0.01785	-0.01203	-0.02023	0.00661	0.00979		738	0.01568	0.00739	0.00118	-0.00204	-0.01237
737	0.01826	-0.01167	-0.02008	0.00657	0.00991		737	0.01564	0.00743	0.00115	-0.00207	-0.01254
736	0.01865	-0.01131	-0.01998	0.0065	0.01007		736	0.01558	0.00751	0.00114	-0.00216	-0.01274
735	0.01908	-0.01096	-0.01985	0.00642	0.01019		735	0.01551	0.00756	0.00114	-0.00226	-0.01299
734	0.01949	-0.01058	-0.01972	0.00636	0.0103		734	0.01546	0.00764	0.00111	-0.00231	-0.0132
733	0.01985	-0.0102	-0.01953	0.00628	0.01045		733	0.01542	0.00773	0.0011	-0.00238	-0.01342
732	0.02028	-0.00976	-0.01935	0.00619	0.01061		732	0.01533	0.00779	0.00111	-0.00244	-0.01362
731	0.02065	-0.00943	-0.01923	0.00614	0.01074		731	0.01526	0.00785	0.00109	-0.00251	-0.01382
730	0.02104	-0.00906	-0.01905	0.00607	0.01087		730	0.0152	0.00792	0.0011	-0.00259	-0.01401
729	0.02142	-0.00867	-0.0189	0.00598	0.01103		729	0.01514	0.00796	0.00109	-0.00267	-0.01418
728	0.02183	-0.00828	-0.01876	0.00587	0.01116		728	0.01509	0.00805	0.00107	-0.00274	-0.01443
727	0.02227	-0.00784	-0.01852	0.00577	0.01133		727	0.015	0.00813	0.00106	-0.00283	-0.01465
726	0.02272	-0.00736	-0.01835	0.00563	0.01151		726	0.0149	0.00821	0.00105	-0.00297	-0.01487
725	0.02316	-0.00689	-0.01813	0.00551	0.01164		725	0.01477	0.00831	0.00106	-0.00307	-0.01511
724	0.02363	-0.00644	-0.0179	0.00538	0.01182		724	0.01467	0.00839	0.00108	-0.00314	-0.01533
723	0.02415	-0.00595	-0.01767	0.00524	0.01199		723	0.01458	0.00848	0.00107	-0.00326	-0.01553
722	0.02457	-0.00546	-0.01744	0.00508	0.01216		722	0.01445	0.00854	0.00104	-0.00338	-0.01574
721	0.02493	-0.00499	-0.01717	0.00491	0.01229		721	0.01431	0.00863	0.00106	-0.00348	-0.01595
720	0.02531	-0.00454	-0.01693	0.00475	0.01244		720	0.01423	0.00868	0.00108	-0.00357	-0.01609
719	0.02572	-0.00407	-0.01671	0.00463	0.01257		719	0.01409	0.00877	0.00106	-0.00371	-0.01626
718	0.02613	-0.00357	-0.01646	0.00445	0.0127		718	0.01398	0.00884	0.0011	-0.00381	-0.0164
717	0.02654	-0.00315	-0.0162	0.00429	0.01286		717	0.01387	0.00893	0.0011	-0.00387	-0.01656
716	0.02687	-0.00271	-0.01595	0.00416	0.01299		716	0.01378	0.009	0.00111	-0.00397	-0.01668
715	0.02713	-0.00228	-0.01565	0.00399	0.01307		715	0.01363	0.00904	0.00115	-0.00406	-0.0168
714	0.02751	-0.00182	-0.01538	0.00381	0.01323		714	0.01349	0.00914	0.00117	-0.00417	-0.01694
713	0.02783	-0.00138	-0.0151	0.00365	0.01334		713	0.01332	0.00922	0.00117	-0.00423	-0.01704
712	0.0281	-0.000978616	-0.01487	0.00348	0.01346		712	0.01316	0.00925	0.00119	-0.00433	-0.01714
711	0.02837	-0.000539727	-0.01457	0.0033	0.01359		711	0.01302	0.00932	0.00123	-0.00442	-0.01722
710	0.02881	-4.9512e-05	-0.01429	0.0031	0.01373		710	0.01291	0.00942	0.00126	-0.0045	-0.01735
709	0.0292	0.000428696	-0.01403	0.00289	0.01389		709	0.01275	0.00951	0.00127	-0.00464	-0.01749
708	0.02952	0.000923998	-0.01367	0.00266	0.01399		708	0.01254	0.00956	0.00128	-0.00477	-0.01761
707	0.02998	0.00146	-0.01334	0.00243	0.01417		707	0.01242	0.00967	0.00135	-0.00487	-0.01771
706	0.03041	0.00201	-0.01301	0.00219	0.01434		706	0.01224	0.00977	0.00139	-0.00495	-0.0178
705	0.03074	0.00255	-0.01267	0.00196	0.01442		705	0.01202	0.00985	0.00143	-0.00509	-0.01794
704	0.03108	0.00307	-0.01234	0.00169	0.01455		704	0.01184	0.00995	0.00149	-0.00522	-0.01802
703	0.03149	0.00359	-0.01196	0.00142	0.0147		703	0.01166	0.01005	0.00153	-0.00533	-0.01809
702	0.03188	0.00412	-0.01162	0.00117	0.01481		702	0.01145	0.01012	0.00156	-0.00544	-0.01818
701	0.03224	0.00468	-0.01126	0.000846096	0.01489		701	0.01122	0.0102	0.00162	-0.00557	-0.01826
700	0.03261	0.00526	-0.01086	0.000554503	0.01502		700	0.01099	0.01026	0.00167	-0.00567	-0.01834
699	0.03294	0.00582	-0.01043	0.000260427	0.01516		699	0.01075	0.01035	0.00173	-0.00578	-0.01839
698	0.03319	0.00633	-0.01003	-5.53375e-06	0.01524		698	0.01051	0.01041	0.0018	-0.00588	-0.01839
697	0.03349	0.00684	-0.00971	-0.000250052	0.01537		697	0.01031	0.01049	0.00189	-0.00596	-0.01845
696	0.03385	0.00734	-0.00932	-0.000544024	0.01545		696	0.01011	0.01056	0.00193	-0.00605	-0.01848
695	0.03411	0.00785	-0.00893	-0.000868029	0.01549		695	0.00988	0.01061	0.00198	-0.00615	-0.0185
694	0.03439	0.00837	-0.00851	-0.00116	0.01552		694	0.00958	0.01064	0.00206	-0.00627	-0.01851
693	0.03476	0.0089	-0.00813	-0.00146	0.01563		693	0.00933	0.01073	0.00212	-0.00637	-0.01856
692	0.03497	0.00938	-0.00777	-0.00174	0.01567		692	0.00909	0.01076	0.0022	-0.00645	-0.01858
691	0.03531	0.00989	-0.00742	-0.00206	0.01576		691	0.00887	0.01083	0.00228	-0.00655	-0.01862
690	0.03558	0.01039	-0.007	-0.00238	0.0158		690	0.00858	0.01089	0.00235	-0.00661	-0.01861
689	0.03578	0.01088	-0.0066	-0.00267	0.01584		689	0.00829	0.01094	0.00245	-0.00667	-0.01856
688	0.03603	0.0114	-0.00622	-0.00297	0.01587		688	0.00805	0.011	0.00255	-0.00676	-0.01859
687	0.03623	0.01188	-0.00581	-0.0033	0.0159		687	0.00778	0.01106	0.00265	-0.00681	-0.01861
686	0.03653	0.01237	-0.00542	-0.00361	0.01595		686	0.0075	0.01109	0.00272	-0.00689	-0.01861
685	0.03678	0.01283	-0.00505	-0.00393	0.01596		685	0.00721	0.01111	0.00279	-0.00697	-0.01863
684	0.03706	0.01335	-0.00465	-0.00424	0.016		684	0.00693	0.0112	0.00287	-0.00704	-0.01863
683	0.03724	0.01383	-0.00429	-0.00457	0.01605		683	0.00664	0.01124	0.00297	-0.00715	-0.01866
682	0.03754	0.01435	-0.00391	-0.00491	0.01609		682	0.00632	0.01129	0.00307	-0.00723	-0.01869
681	0.03789	0.0149	-0.00348	-0.00525	0.01605		681	0.00598	0.01135	0.00319	-0.00728	-0.01869
680	0.03805	0.0154	-0.00306	-0.0056	0.01605		680	0.00563	0.01136	0.0033	-0.00733	-0.01866
679	0.03823	0.01595	-0.00261	-0.006	0.01605		679	0.00526	0.01139	0.00339	-0.00738	-0.01867
678	0.03855	0.01652	-0.0022	-0.00637	0.01609		678	0.00492	0.01147	0.00351	-0.00747	-0.01872
677	0.03884	0.01704	-0.0018	-0.00676	0.01605		677	0.00453	0.01145	0.00361	-0.00753	-0.01874
676	0.03908	0.01748	-0.00142	-0.00712	0.016		676	0.00417	0.0115	0.00369	-0.00757	-0.01873
675	0.03925	0.01796	-0.00102	-0.00749	0.01598		675	0.00379	0.01153	0.00382	-0.00762	-0.01873
674	0.03945	0.01849	-0.000605855	-0.00784	0.01599		674	0.00341	0.01159	0.00395	-0.00767	-0.01874
673	0.03973	0.019	-0.000211816	-0.00821	0.01596		673	0.00301	0.01162	0.00406	-0.0077	-0.01878
672	0.03994	0.01949	0.000202075	-0.00858	0.01586		672	0.0026	0.01163	0.00418	-0.00772	-0.01875
671	0.04018	0.02	0.000547937	-0.00895	0.01579		671	0.00217	0.01164	0.00426	-0.00779	-0.01876
670	0.04037	0.02046	0.000923282	-0.00934	0.01573		670	0.00175	0.01163	0.00438	-0.00783	-0.01879
669	0.04055	0.02095	0.00131	-0.00969	0.01565		669	0.00132	0.01168	0.00448	-0.00782	-0.01878
668	0.04075	0.02141	0.00166	-0.01008	0.01557		668	0.000882598	0.01168	0.00459	-0.00784	-0.01879
667	0.04095	0.02191	0.00204	-0.01049	0.0155		667	0.000416854	0.01168	0.0047	-0.00788	-0.01879
666	0.0412	0.02241	0.00242	-0.01086	0.01544		666	-5.23972e-05	0.01168	0.00477	-0.00793	-0.0188
665	0.04132	0.02286	0.00277	-0.01119	0.01531		665	-0.000485747	0.01164	0.0049	-0.00794	-0.01881
664	0.04145	0.02328	0.0031	-0.01158	0.01517		664	-0.000973485	0.01163	0.005	-0.00795	-0.01879
663	0.04155	0.02375	0.00348	-0.01196	0.01502		663	-0.0015	0.01161	0.00512	-0.00795	-0.01875
662	0.04179	0.0242	0.00383	-0.01238	0.01487		662	-0.00199	0.0116	0.00521	-0.00798	-0.01875
661	0.04202	0.02465	0.00419	-0.01279	0.01478		661	-0.00252	0.01156	0.0053	-0.00799	-0.01877
660	0.04215	0.02512	0.00455	-0.01313	0.01464		660	-0.00307	0.01149	0.00542	-0.00798	-0.01878
659	0.04233	0.02558	0.00489	-0.01354	0.01449		659	-0.00359	0.01145	0.0055	-0.00797	-0.01879
658	0.04244	0.02609	0.00525	-0.01397	0.01431		658	-0.00414	0.01143	0.0056	-0.00796	-0.01878
657	0.04257	0.02645	0.00558	-0.01433	0.01408		657	-0.00474	0.01134	0.00571	-0.00795	-0.01876
656	0.04271	0.02686	0.00588	-0.01471	0.01389		656	-0.0053	0.01126	0.00579	-0.00793	-0.01872
655	0.04273	0.02723	0.00617	-0.01513	0.01368		655	-0.00585	0.0112	0.00587	-0.00794	-0.01868
654	0.04294	0.02765	0.00648	-0.0155	0.01347		654	-0.00644	0.01112	0.00596	-0.00793	-0.01866
653	0.04309	0.02809	0.00679	-0.01592	0.01323		653	-0.00705	0.01099	0.00603	-0.00794	-0.01865
652	0.04323	0.02846	0.00711	-0.01633	0.013		652	-0.00762	0.0109	0.00612	-0.00791	-0.01859
651	0.04326	0.0288	0.00737	-0.01667	0.01274		651	-0.0082	0.01079	0.0062	-0.00787	-0.01852
650	0.04332	0.0292	0.00763	-0.01703	0.01249		650	-0.00876	0.01067	0.00625	-0.00785	-0.01848
649	0.04339	0.02956	0.00789	-0.01739	0.01224		649	-0.00934	0.01055	0.0063	-0.00784	-0.01846
648	0.04342	0.02987	0.00818	-0.01776	0.01193		648	-0.0099	0.01043	0.00638	-0.00781	-0.01835
647	0.04346	0.03023	0.00842	-0.01812	0.01163		647	-0.01045	0.0103	0.00647	-0.0078	-0.01823
646	0.04363	0.03056	0.00868	-0.01851	0.01133		646	-0.01113	0.01014	0.00652	-0.00776	-0.01817
645	0.04373	0.03093	0.00893	-0.01888	0.011		645	-0.01176	0.00997	0.00658	-0.00772	-0.01812
644	0.0438	0.03127	0.00919	-0.01925	0.01063		644	-0.01238	0.00978	0.00665	-0.00772	-0.018
643	0.04378	0.03163	0.00945	-0.01964	0.01024		643	-0.013	0.00958	0.00669	-0.00767	-0.01786
642	0.04387	0.03195	0.00976	-0.02011	0.00984		642	-0.01373	0.0094	0.00673	-0.00764	-0.01777
641	0.04382	0.03224	0.00998	-0.0205	0.00938		641	-0.01437	0.00917	0.00679	-0.00761	-0.01759
640	0.04387	0.03257	0.0102	-0.02085	0.00893		640	-0.01499	0.00893	0.00683	-0.00755	-0.01741
639	0.04392	0.03284	0.01042	-0.02118	0.00851		639	-0.01562	0.00868	0.00685	-0.00752	-0.01719
638	0.04384	0.03302	0.01063	-0.02154	0.00799		638	-0.01627	0.00841	0.00688	-0.00748	-0.01693
637	0.0439	0.03343	0.01085	-0.02192	0.00747		637	-0.01695	0.00815	0.00691	-0.00746	-0.01673
636	0.04389	0.0337	0.01107	-0.02232	0.00694		636	-0.01766	0.00787	0.00694	-0.0074	-0.01644
635	0.04392	0.034	0.01126	-0.02268	0.00644		635	-0.01827	0.00757	0.00696	-0.00734	-0.01616
634	0.04382	0.03423	0.01146	-0.02301	0.00586		634	-0.01886	0.00725	0.00698	-0.00731	-0.01586
633	0.04378	0.03449	0.01164	-0.02335	0.00527		633	-0.01952	0.00693	0.00698	-0.00726	-0.01555
632	0.0437	0.03466	0.01184	-0.02369	0.00465		632	-0.02014	0.00659	0.00698	-0.0072	-0.01515
631	0.04361	0.03484	0.01202	-0.02401	0.00401		631	-0.02076	0.00625	0.00698	-0.00715	-0.01473
630	0.04352	0.03495	0.01216	-0.02428	0.00338		630	-0.02133	0.0059	0.00697	-0.00708	-0.01432
629	0.04345	0.03513	0.01234	-0.02457	0.00268		629	-0.02194	0.00552	0.00694	-0.00702	-0.01386
628	0.04336	0.03538	0.01252	-0.02491	0.00196		628	-0.02257	0.00514	0.00692	-0.00695	-0.01333
627	0.04311	0.03547	0.01265	-0.02515	0.00119		627	-0.02313	0.0047	0.00688	-0.00686	-0.01279
626	0.04308	0.03566	0.01286	-0.02548	0.000425682		626	-0.02379	0.00429	0.00687	-0.00678	-0.01221
625	0.04304	0.03587	0.01302	-0.02582	-0.000297505		625	-0.0244	0.0039	0.00683	-0.0067	-0.01162
624	0.04281	0.03592	0.01314	-0.02605	-0.00111		624	-0.02489	0.00344	0.00677	-0.00658	-0.01096
623	0.04267	0.03604	0.01329	-0.02628	-0.0019		623	-0.02546	0.00304	0.00674	-0.00646	-0.01029
622	0.04248	0.03616	0.01347	-0.02659	-0.00277		622	-0.02609	0.00259	0.00668	-0.00637	-0.00955
621	0.04232	0.03626	0.01359	-0.02688	-0.00365		621	-0.02665	0.00209	0.00661	-0.00624	-0.00874
620	0.04216	0.03636	0.01376	-0.02711	-0.00453		620	-0.02717	0.00162	0.00654	-0.0061	-0.0079
619	0.04198	0.03643	0.01392	-0.02735	-0.00543		619	-0.02775	0.00113	0.00648	-0.00597	-0.00707
618	0.04185	0.03647	0.01404	-0.02757	-0.00627		618	-0.0283	0.000666946	0.0064	-0.00582	-0.00623
617	0.04172	0.03669	0.01421	-0.02792	-0.00722		617	-0.02892	0.000177871	0.00631	-0.00568	-0.00533
616	0.04141	0.03663	0.01434	-0.0282	-0.00828		616	-0.02949	-0.000384759	0.00621	-0.00551	-0.00423
615	0.04106	0.03661	0.01449	-0.02831	-0.00938		615	-0.02996	-0.000969104	0.00609	-0.00527	-0.00304
614	0.04079	0.0367	0.01464	-0.02858	-0.01048		614	-0.03052	-0.00155	0.00597	-0.00503	-0.00178
613	0.04066	0.03677	0.01481	-0.02887	-0.01157		613	-0.03116	-0.00209	0.00586	-0.00482	-0.000564098
612	0.04046	0.03681	0.01492	-0.02908	-0.01266		612	-0.03162	-0.00261	0.00574	-0.00457	0.000641404
611	0.04001	0.03672	0.01501	-0.02923	-0.01374		611	-0.03197	-0.00315	0.00561	-0.00431	0.00191
610	0.03968	0.03664	0.01512	-0.02937	-0.01483		610	-0.03244	-0.00372	0.00545	-0.00402	0.00326
609	0.03938	0.03665	0.0153	-0.02955	-0.01596		609	-0.03293	-0.00431	0.0053	-0.00371	0.00472
608	0.03918	0.03674	0.01549	-0.02984	-0.01713		608	-0.03351	-0.00485	0.00515	-0.00339	0.00611
607	0.03882	0.03665	0.01558	-0.02992	-0.01827		607	-0.03392	-0.00538	0.00496	-0.00305	0.00757
606	0.03845	0.03651	0.01573	-0.03008	-0.01945		606	-0.03427	-0.00596	0.00479	-0.00267	0.00921
605	0.03817	0.03646	0.01588	-0.03019	-0.02066		605	-0.03475	-0.00655	0.00465	-0.00228	0.01085
604	0.03776	0.03634	0.01596	-0.03027	-0.02187		604	-0.0351	-0.00709	0.00445	-0.0019	0.01244
603	0.0373	0.03628	0.01613	-0.03036	-0.02305		603	-0.0354	-0.00765	0.00424	-0.00146	0.0141
602	0.03692	0.03617	0.01628	-0.03047	-0.0242		602	-0.03577	-0.00817	0.00406	-0.00103	0.01572
601	0.0365	0.03605	0.01636	-0.03054	-0.02537		601	-0.03614	-0.00872	0.00387	-0.000592073	0.01744
600	0.03606	0.03589	0.01644	-0.03054	-0.02647		600	-0.03641	-0.00923	0.00365	-9.65259e-05	0.01914
599	0.03562	0.0357	0.01654	-0.03047	-0.02756		599	-0.03665	-0.00969	0.00347	0.000380543	0.02083
598	0.03518	0.03552	0.01664	-0.03048	-0.02864		598	-0.03691	-0.01015	0.00327	0.000909939	0.02261
597	0.03473	0.03526	0.01676	-0.0305	-0.02983		597	-0.03718	-0.0107	0.00306	0.00146	0.02447
596	0.03435	0.03514	0.01693	-0.03055	-0.03107		596	-0.03741	-0.01118	0.00286	0.00197	0.0263
595	0.03389	0.03504	0.01706	-0.03058	-0.03226		595	-0.03764	-0.01165	0.00265	0.00252	0.02813
594	0.03341	0.03482	0.0172	-0.0305	-0.03331		594	-0.03785	-0.01214	0.00245	0.00311	0.03
593	0.03287	0.03459	0.01725	-0.03035	-0.03435		593	-0.03794	-0.01257	0.00224	0.00373	0.03186
592	0.03233	0.03434	0.01736	-0.03023	-0.03538		592	-0.03803	-0.01296	0.00202	0.00433	0.03367
591	0.03183	0.0341	0.01748	-0.03015	-0.03641		591	-0.0382	-0.01341	0.00181	0.00495	0.03555
590	0.03129	0.03375	0.01752	-0.02998	-0.03743		590	-0.03838	-0.01377	0.00162	0.00558	0.0373
589	0.03081	0.03361	0.01769	-0.02994	-0.03857		589	-0.03857	-0.01417	0.00141	0.00625	0.03917
588	0.03026	0.03336	0.01775	-0.02972	-0.0395		588	-0.03864	-0.01457	0.00119	0.0069	0.04087
587	0.02978	0.0331	0.01785	-0.02955	-0.04044		587	-0.03875	-0.01493	0.000994899	0.00755	0.04269
586	0.02921	0.03269	0.01788	-0.02925	-0.04126		586	-0.03866	-0.01522	0.000801944	0.0082	0.04442
585	0.02864	0.03237	0.018	-0.02901	-0.04212		585	-0.03864	-0.01551	0.000644871	0.00886	0.04608
584	0.02806	0.03211	0.0181	-0.0288	-0.04302		584	-0.03874	-0.01584	0.000453438	0.00954	0.04772
583	0.02753	0.03171	0.01813	-0.02848	-0.04375		583	-0.03873	-0.01611	0.000258921	0.01022	0.0493
582	0.027	0.0314	0.0182	-0.02831	-0.04452		582	-0.03876	-0.01641	8.1445e-05	0.01086	0.05084
581	0.02641	0.03098	0.01818	-0.02801	-0.04518		581	-0.03867	-0.01664	-7.33792e-05	0.01153	0.05231
580	0.02586	0.03071	0.01824	-0.02766	-0.04596		580	-0.03861	-0.01688	-0.000239627	0.01223	0.05375
579	0.02528	0.03033	0.01832	-0.02726	-0.04659		579	-0.03853	-0.01712	-0.000397871	0.01285	0.05508
578	0.02475	0.02997	0.01833	-0.02691	-0.04724		578	-0.0385	-0.01729	-0.000520759	0.01346	0.05639
577	0.0242	0.0296	0.01834	-0.02657	-0.0477		577	-0.03838	-0.01747	-0.000653042	0.01404	0.0576
576	0.02364	0.02917	0.01835	-0.02612	-0.04814		576	-0.0381	-0.01762	-0.000802855	0.01464	0.0586
575	0.02308	0.02875	0.0183	-0.02557	-0.04847		575	-0.03788	-0.0178	-0.000933774	0.01522	0.05957
574	0.02243	0.02823	0.01828	-0.02504	-0.04877		574	-0.03777	-0.01788	-0.00106	0.01575	0.06034
573	0.02185	0.02777	0.01822	-0.02462	-0.04916		573	-0.0376	-0.018	-0.00118	0.01628	0.06122
572	0.02131	0.02733	0.01818	-0.02414	-0.04943		572	-0.03738	-0.01811	-0.0013	0.0168	0.06203
571	0.02071	0.0268	0.01808	-0.02357	-0.04947		571	-0.03704	-0.01815	-0.0014	0.01726	0.06245
570	0.02011	0.02643	0.01801	-0.02296	-0.04966		570	-0.03671	-0.01826	-0.00153	0.0178	0.06305
569	0.01955	0.02597	0.01791	-0.02236	-0.04976		569	-0.03643	-0.0183	-0.00163	0.0182	0.06343
568	0.01895	0.02542	0.01775	-0.02169	-0.04967		568	-0.03603	-0.01831	-0.00171	0.01858	0.06365
567	0.01832	0.02484	0.01759	-0.02097	-0.04955		567	-0.03558	-0.01831	-0.0018	0.01894	0.06383
566	0.0178	0.02433	0.01744	-0.02032	-0.04955		566	-0.03531	-0.0183	-0.00191	0.01929	0.06394
565	0.01718	0.02377	0.01721	-0.01962	-0.04924		565	-0.03484	-0.01823	-0.00199	0.01955	0.06376
564	0.01655	0.02319	0.01704	-0.01897	-0.04897		564	-0.03435	-0.01817	-0.00207	0.01985	0.06384
563	0.01601	0.02267	0.01686	-0.01824	-0.04877		563	-0.03401	-0.0181	-0.00217	0.0201	0.06358
562	0.01546	0.02213	0.01664	-0.01756	-0.04847		562	-0.03351	-0.01805	-0.00223	0.02033	0.06317
561	0.0149	0.02153	0.01638	-0.01678	-0.04794		561	-0.03301	-0.01795	-0.00229	0.02045	0.06261
560	0.01434	0.02093	0.01615	-0.01599	-0.04738		560	-0.03244	-0.01785	-0.00233	0.02054	0.06199
559	0.01379	0.02038	0.01589	-0.01524	-0.04684		559	-0.03188	-0.01776	-0.00241	0.02067	0.06141
558	0.01323	0.01977	0.01563	-0.0145	-0.04636		558	-0.0314	-0.01764	-0.00249	0.0208	0.06076
557	0.01265	0.01912	0.01531	-0.01368	-0.04553		557	-0.03075	-0.01743	-0.00253	0.0208	0.05982
556	0.01213	0.01862	0.01499	-0.01289	-0.04483		556	-0.03017	-0.01725	-0.00256	0.02077	0.0589
555	0.01161	0.01803	0.01467	-0.0122	-0.04423		555	-0.0296	-0.01706	-0.00263	0.02072	0.05796
554	0.01111	0.01742	0.01436	-0.01144	-0.04334		554	-0.02897	-0.01686	-0.00267	0.02065	0.05685
553	0.01057	0.01688	0.01403	-0.01068	-0.04253		553	-0.02831	-0.01664	-0.00269	0.02054	0.05572
552	0.01009	0.01628	0.01368	-0.00996	-0.04167		552	-0.02766	-0.01641	-0.00271	0.02042	0.05449
551	0.00958	0.01563	0.01332	-0.00919	-0.04045		551	-0.02693	-0.0161	-0.00269	0.02022	0.05316
550	0.00906	0.01503	0.01294	-0.0085	-0.03953		550	-0.02622	-0.01582	-0.00269	0.01998	0.05167
549	0.00855	0.01443	0.01253	-0.00786	-0.03851		549	-0.02545	-0.01552	-0.00269	0.01973	0.05024
548	0.00805	0.01381	0.01212	-0.00711	-0.03729		548	-0.02457	-0.01516	-0.00268	0.01947	0.04866
547	0.00758	0.01327	0.01168	-0.00643	-0.03608		547	-0.02375	-0.01479	-0.00262	0.01917	0.04697
546	0.00711	0.01267	0.01127	-0.00587	-0.03497		546	-0.02299	-0.01444	-0.00258	0.01882	0.04531
545	0.00667	0.0121	0.01087	-0.00528	-0.03376		545	-0.02211	-0.01408	-0.00252	0.01847	0.04371
544	0.00623	0.01155	0.01049	-0.00475	-0.03262		544	-0.02129	-0.01364	-0.00245	0.01807	0.04209
543	0.00579	0.01097	0.01004	-0.00422	-0.03129		543	-0.02044	-0.01323	-0.00239	0.01766	0.04037
542	0.0054	0.01043	0.00963	-0.00375	-0.03005		542	-0.01965	-0.01282	-0.00226	0.01727	0.0387
541	0.00499	0.00992	0.00923	-0.0033	-0.02879		541	-0.01886	-0.01237	-0.00218	0.0168	0.03703
540	0.0046	0.00941	0.00884	-0.00288	-0.02751		540	-0.01799	-0.01192	-0.00207	0.01638	0.03538
539	0.00424	0.00892	0.00845	-0.00251	-0.02627		539	-0.01716	-0.01146	-0.00194	0.01591	0.03372
538	0.00389	0.00844	0.00805	-0.00219	-0.02502		538	-0.01638	-0.011	-0.0018	0.01545	0.03212
537	0.00356	0.00796	0.00766	-0.00188	-0.02381		537	-0.01554	-0.01053	-0.00167	0.01497	0.03051
536	0.00323	0.0075	0.00726	-0.00161	-0.02257		536	-0.01473	-0.01005	-0.00153	0.01445	0.02886
535	0.00293	0.00705	0.00688	-0.00135	-0.02137		535	-0.01393	-0.00957	-0.00138	0.01394	0.02737
534	0.00262	0.00663	0.00651	-0.00112	-0.02018		534	-0.01313	-0.00908	-0.00122	0.01344	0.02586
533	0.0023	0.0062	0.00616	-0.000942764	-0.01907		533	-0.01242	-0.0086	-0.00104	0.01294	0.02438
532	0.00204	0.00579	0.00582	-0.000785287	-0.01795		532	-0.01166	-0.00811	-0.000880976	0.01241	0.02299
531	0.00179	0.00543	0.00548	-0.000640529	-0.01693		531	-0.01093	-0.00762	-0.000706563	0.01194	0.02161
530	0.00154	0.00504	0.00512	-0.000522723	-0.01586		530	-0.01022	-0.00711	-0.000546609	0.01141	0.02023
529	0.00131	0.00466	0.00479	-0.000397602	-0.01481		529	-0.0095	-0.00662	-0.000389195	0.01087	0.01891
528	0.00106	0.00432	0.00445	-0.000327884	-0.01388		528	-0.00888	-0.00618	-0.000244934	0.01036	0.01769
527	0.000878977	0.00401	0.00415	-0.000264099	-0.0129		527	-0.00818	-0.00569	-4.5493e-05	0.00986	0.01651
526	0.000697673	0.00369	0.00386	-0.000205399	-0.01206		526	-0.00757	-0.00526	8.38959e-05	0.00937	0.01544
525	0.000527436	0.00338	0.00359	-0.000172748	-0.01122		525	-0.007	-0.00487	0.000194689	0.0089	0.01446
524	0.000354965	0.0031	0.00333	-0.000150937	-0.01046		524	-0.00648	-0.00447	0.000330399	0.00847	0.01348
523	0.000204879	0.00282	0.00306	-0.000144055	-0.00972		523	-0.00596	-0.00407	0.000438894	0.008	0.01254
522	5.4704e-05	0.00257	0.00283	-0.000144968	-0.00907		522	-0.00547	-0.00372	0.00056332	0.00757	0.01166
521	-6.41858e-05	0.00236	0.00263	-0.000154741	-0.00841		521	-0.00502	-0.00334	0.000660923	0.00716	0.01087
520	-0.000149698	0.00214	0.00241	-0.000167178	-0.00784		520	-0.00459	-0.00306	0.000728417	0.00678	0.01018
519	-0.000235736	0.00195	0.00221	-0.000157614	-0.00725		519	-0.00417	-0.00275	0.000811019	0.00638	0.00947
518	-0.000322593	0.00176	0.00204	-0.000167074	-0.00671		518	-0.00379	-0.00245	0.000889026	0.00603	0.00881
517	-0.000405287	0.0016	0.00187	-0.000190264	-0.00623		517	-0.00345	-0.0022	0.000952626	0.00567	0.00823
516	-0.000477715	0.0014	0.00169	-0.000221788	-0.0058		516	-0.00313	-0.00194	0.001	0.0053	0.00765
515	-0.00053788	0.00123	0.00153	-0.000238258	-0.00536		515	-0.00282	-0.00173	0.00104	0.00497	0.00713
514	-0.000574878	0.00111	0.00139	-0.000264342	-0.00497		514	-0.00256	-0.0015	0.00106	0.00468	0.00667
513	-0.000619976	0.000987162	0.00128	-0.000281297	-0.00465		513	-0.00233	-0.00132	0.00108	0.00441	0.00625
512	-0.000636753	0.000885952	0.00117	-0.000342339	-0.00437		512	-0.0021	-0.00116	0.00108	0.00413	0.00585
511	-0.000652771	0.000813191	0.00107	-0.000368622	-0.00407		511	-0.00191	-0.00102	0.00107	0.00386	0.0055
510	-0.000643796	0.000735079	0.000971544	-0.000389668	-0.00379		510	-0.00173	-0.000903546	0.00108	0.00362	0.00517
509	-0.000632295	0.000651957	0.000904214	-0.000431326	-0.00358		509	-0.00161	-0.000796918	0.00107	0.00344	0.00489
508	-0.000616451	0.000596609	0.000827822	-0.000454084	-0.00338		508	-0.00149	-0.000671919	0.00104	0.00323	0.00465
507	-0.000580086	0.000578009	0.000781201	-0.000460343	-0.00317		507	-0.00134	-0.000584053	0.00104	0.00302	0.00443
506	-0.000529082	0.000554857	0.000730537	-0.000521277	-0.00303		506	-0.00128	-0.000538669	0.00103	0.00287	0.00425
505	-0.000471788	0.000556883	0.000692757	-0.000552903	-0.0029		505	-0.00124	-0.000476563	0.00101	0.00273	0.00408
504	-0.000428533	0.000560949	0.000684448	-0.0005757	-0.00282		504	-0.0012	-0.000435241	0.000964657	0.00262	0.00395
503	-0.000377047	0.000572509	0.000659009	-0.000603344	-0.00275		503	-0.00117	-0.000397963	0.000949017	0.00248	0.00384
502	-0.000288996	0.000613072	0.000658898	-0.000664666	-0.00272		502	-0.00118	-0.000393442	0.000915468	0.00237	0.00377
501	-0.000213115	0.000641228	0.000679196	-0.0007045	-0.00265		501	-0.00119	-0.000374861	0.000879855	0.00231	0.00371
500	-0.000124604	0.000677033	0.000659842	-0.000728001	-0.00264		500	-0.00119	-0.000382271	0.000830889	0.00222	0.00367
499	-3.62789e-05	0.000724461	0.000669873	-0.000782313	-0.00266		499	-0.00124	-0.00041289	0.000818311	0.00216	0.00363
498	7.4303e-05	0.000757332	0.000665956	-0.000824121	-0.00266		498	-0.00129	-0.000421436	0.000803526	0.0021	0.00363
497	0.000180412	0.000845904	0.000721178	-0.000858738	-0.00267		497	-0.00133	-0.000416104	0.000764703	0.00206	0.00363
496	0.000292726	0.000944842	0.000751876	-0.000888361	-0.00269		496	-0.00137	-0.00045757	0.000731378	0.00203	0.00365
495	0.000401277	0.000997009	0.00078802	-0.000951901	-0.00274		495	-0.00143	-0.00048313	0.00070975	0.00201	0.0037
494	0.000510885	0.00107	0.00080728	-0.00101	-0.00278		494	-0.00151	-0.000492489	0.000671484	0.00198	0.0037
493	0.000607159	0.00116	0.000864033	-0.00103	-0.00281		493	-0.00155	-0.000520168	0.000668863	0.00198	0.00374
492	0.00070373	0.00121	0.000904986	-0.00109	-0.00286		492	-0.00162	-0.000549609	0.000655408	0.00197	0.00377
491	0.000789485	0.0013	0.000940503	-0.00113	-0.00289		491	-0.0017	-0.000576208	0.000644207	0.00196	0.00381
490	0.000902306	0.00137	0.000964704	-0.00117	-0.00292		490	-0.00173	-0.000596505	0.000633347	0.00196	0.00385
489	0.00102	0.00144	0.001	-0.00119	-0.00295		489	-0.00182	-0.000626234	0.000613039	0.00197	0.00392
488	0.00113	0.00155	0.00101	-0.00126	-0.00303		488	-0.00192	-0.000667547	0.000575627	0.00195	0.00396
487	0.00122	0.00162	0.00104	-0.00132	-0.0031		487	-0.00198	-0.000714447	0.000563622	0.00196	0.00401
486	0.00131	0.00169	0.00107	-0.00135	-0.00315		486	-0.00203	-0.000736311	0.000544479	0.00196	0.00407
485	0.00141	0.00178	0.00112	-0.00138	-0.0032		485	-0.00211	-0.000758126	0.000540334	0.00195	0.0041
484	0.00149	0.00184	0.00112	-0.00142	-0.00327		484	-0.0022	-0.000796856	0.0005021	0.00195	0.00414
483	0.00156	0.00188	0.00117	-0.00145	-0.0033		483	-0.00224	-0.000835032	0.000513089	0.00198	0.00419
482	0.00166	0.00195	0.00121	-0.00147	-0.00333		482	-0.00226	-0.000845736	0.000522397	0.00197	0.00424
481	0.00174	0.00201	0.00122	-0.0015	-0.00338		481	-0.00231	-0.000857314	0.000492285	0.00194	0.00426
480	0.00181	0.00208	0.00125	-0.00153	-0.00338		480	-0.00235	-0.000862957	0.000497644	0.00198	0.00431
479	0.00185	0.00212	0.00128	-0.00159	-0.00344		479	-0.00241	-0.000889569	0.000495676	0.00197	0.00434
478	0.00193	0.00218	0.0013	-0.00161	-0.00351		478	-0.00246	-0.00093594	0.000476685	0.00198	0.0044
477	0.00201	0.00222	0.00132	-0.00166	-0.00356		477	-0.00253	-0.000942552	0.000456765	0.00197	0.00444
476	0.00207	0.00228	0.00132	-0.00172	-0.0036		476	-0.00258	-0.000957551	0.000457658	0.00197	0.00446
475	0.00214	0.00234	0.00136	-0.00172	-0.00362		475	-0.00258	-0.00094926	0.000476898	0.00202	0.00452
474	0.00218	0.00237	0.00137	-0.00174	-0.00367		474	-0.00262	-0.000967414	0.000456896	0.002	0.00452
473	0.00223	0.0024	0.00137	-0.00177	-0.0037		473	-0.00266	-0.00101	0.000432538	0.00201	0.00453
472	0.00227	0.00242	0.0014	-0.0018	-0.00372		472	-0.0027	-0.00103	0.000425217	0.002	0.00455
471	0.00231	0.00245	0.00141	-0.00185	-0.00374		471	-0.00275	-0.00103	0.000429638	0.00198	0.00457
470	0.00234	0.00249	0.00142	-0.00185	-0.00375		470	-0.00279	-0.00103	0.000429751	0.002	0.0046
469	0.00238	0.00254	0.00144	-0.00184	-0.00376		469	-0.00278	-0.00102	0.000452005	0.002	0.00462
468	0.0024	0.00255	0.00144	-0.00187	-0.00377		468	-0.00279	-0.00104	0.000448414	0.00198	0.0046
467	0.00243	0.00256	0.00147	-0.0019	-0.00378		467	-0.00282	-0.00105	0.00043291	0.00199	0.00464
466	0.00248	0.0026	0.00149	-0.00189	-0.0038		466	-0.00283	-0.00105	0.000453015	0.00202	0.00469
465	0.00253	0.00263	0.00148	-0.00193	-0.00383		465	-0.00287	-0.00109	0.000439577	0.00202	0.0047
464	0.00256	0.00266	0.0015	-0.00195	-0.00384		464	-0.0029	-0.0011	0.000421951	0.00202	0.00472
463	0.00259	0.00269	0.00151	-0.00195	-0.00388		463	-0.00291	-0.00109	0.000427483	0.00203	0.00474
462	0.00261	0.00268	0.0015	-0.00198	-0.0039		462	-0.00293	-0.00107	0.000434327	0.002	0.00474
461	0.00264	0.00269	0.00152	-0.00201	-0.00392		461	-0.00295	-0.0011	0.000441267	0.00202	0.00478
460	0.00268	0.00275	0.00154	-0.00201	-0.00399		460	-0.003	-0.00112	0.000427229	0.00202	0.00481
459	0.00269	0.00275	0.00155	-0.00205	-0.00399		459	-0.00299	-0.00111	0.000440345	0.00203	0.00483
458	0.00271	0.00279	0.00158	-0.00205	-0.00397		458	-0.00298	-0.0011	0.000450535	0.00206	0.00485
457	0.00273	0.00282	0.00159	-0.00205	-0.004		457	-0.00301	-0.0011	0.000458719	0.00206	0.00486
456	0.00275	0.00279	0.00157	-0.00207	-0.00404		456	-0.00303	-0.00112	0.000446161	0.00205	0.00489
455	0.00276	0.00281	0.00155	-0.00209	-0.00404		455	-0.00303	-0.00112	0.000432271	0.00206	0.00489
454	0.00276	0.00284	0.00157	-0.00212	-0.00409		454	-0.00308	-0.00115	0.000433139	0.00205	0.00491
453	0.00278	0.00284	0.00159	-0.00215	-0.00408		453	-0.00306	-0.00115	0.000440838	0.00203	0.00492
452	0.00281	0.00286	0.0016	-0.00217	-0.00408		452	-0.00305	-0.00113	0.000453727	0.00207	0.00492
451	0.00282	0.00291	0.0016	-0.00215	-0.0041		451	-0.00305	-0.00113	0.000465411	0.00207	0.00494
450	0.00284	0.00291	0.00161	-0.00216	-0.00411		450	-0.00307	-0.00113	0.000476181	0.00208	0.00494
449	0.00284	0.00288	0.00161	-0.00218	-0.00412		449	-0.0031	-0.00115	0.000443155	0.00207	0.00493
448	0.00283	0.00289	0.00161	-0.00222	-0.00414		448	-0.00311	-0.00116	0.000450139	0.00206	0.00497
447	0.00284	0.0029	0.00162	-0.00223	-0.00416		447	-0.00313	-0.00116	0.000453296	0.00207	0.00499
446	0.00288	0.00293	0.00164	-0.00221	-0.00419		446	-0.00313	-0.00117	0.000487587	0.00208	0.00504
445	0.00287	0.00294	0.00163	-0.00223	-0.00419		445	-0.00312	-0.00116	0.000477151	0.00206	0.00504
444	0.00287	0.00294	0.00161	-0.00225	-0.0042		444	-0.00315	-0.00113	0.000471637	0.00205	0.00502
443	0.00288	0.00296	0.0016	-0.00226	-0.00425		443	-0.00317	-0.00116	0.000468904	0.00209	0.00504
442	0.00288	0.00294	0.00163	-0.00229	-0.00427		442	-0.00318	-0.00119	0.000465596	0.0021	0.00507
441	0.0029	0.00294	0.00163	-0.00228	-0.00423		441	-0.00315	-0.00118	0.000485474	0.0021	0.00508
440	0.0029	0.00296	0.00166	-0.00227	-0.00423		440	-0.00314	-0.00115	0.000493307	0.0021	0.00508
439	0.00287	0.00296	0.00164	-0.00228	-0.00425		439	-0.00317	-0.00116	0.000472168	0.00209	0.00506
438	0.00284	0.00295	0.00163	-0.00227	-0.00424		438	-0.00317	-0.00118	0.000473851	0.00209	0.00508
437	0.00285	0.00294	0.00164	-0.00226	-0.00424		437	-0.00316	-0.00117	0.000488966	0.00211	0.0051
436	0.00286	0.00294	0.00164	-0.00229	-0.00426		436	-0.00318	-0.00119	0.000472903	0.00212	0.00511
435	0.00287	0.00297	0.00164	-0.0023	-0.0043		435	-0.0032	-0.00117	0.000487859	0.00214	0.00512
434	0.00285	0.00296	0.00163	-0.0023	-0.00433		434	-0.00318	-0.00117	0.000471262	0.00211	0.00511
433	0.00283	0.00294	0.00161	-0.00232	-0.00432		433	-0.00318	-0.00118	0.000469027	0.00213	0.00511
432	0.00285	0.00294	0.00162	-0.00231	-0.00428		432	-0.00313	-0.00116	0.000499695	0.00214	0.00513
431	0.00284	0.00295	0.00163	-0.00232	-0.0043		431	-0.00313	-0.00118	0.000492772	0.00213	0.00513
430	0.00281	0.00294	0.00163	-0.00232	-0.00436		430	-0.00317	-0.00118	0.000457844	0.00213	0.00512
429	0.0028	0.00295	0.00164	-0.0023	-0.00434		429	-0.00315	-0.00117	0.000491268	0.00215	0.00512
428	0.00276	0.00293	0.00162	-0.00234	-0.00432		428	-0.00314	-0.00118	0.000493337	0.00211	0.00513
427	0.00275	0.00293	0.00161	-0.00234	-0.00434		427	-0.00315	-0.00116	0.000492834	0.00211	0.00513
426	0.00276	0.00289	0.00162	-0.00233	-0.00433		426	-0.00312	-0.00115	0.000516089	0.00212	0.00512
425	0.00275	0.00289	0.00163	-0.00232	-0.00435		425	-0.00312	-0.00116	0.000514195	0.00213	0.0051
424	0.00272	0.00293	0.00163	-0.00233	-0.00437		424	-0.00313	-0.00115	0.000503766	0.00215	0.00513
423	0.0027	0.00291	0.00164	-0.00235	-0.00434		423	-0.0031	-0.00116	0.000514374	0.00215	0.00515
422	0.0027	0.00287	0.00162	-0.00232	-0.00435		422	-0.00308	-0.00114	0.000500636	0.00213	0.00515
421	0.0027	0.0029	0.0016	-0.00232	-0.00435		421	-0.00307	-0.00113	0.000502701	0.00211	0.00514
420	0.0027	0.00289	0.0016	-0.00232	-0.00433		420	-0.00307	-0.00114	0.000508248	0.0021	0.00512
419	0.00266	0.00285	0.00161	-0.00228	-0.00433		419	-0.00307	-0.00115	0.000520616	0.00212	0.00511
418	0.00263	0.00286	0.0016	-0.00229	-0.00432		418	-0.00305	-0.00114	0.000522	0.00215	0.00513
417	0.00264	0.00284	0.00159	-0.00232	-0.00436		417	-0.00304	-0.00112	0.000538953	0.00215	0.00513
416	0.00264	0.00286	0.00161	-0.0023	-0.00437		416	-0.00303	-0.00113	0.000533599	0.00216	0.00514
415	0.00262	0.00284	0.00162	-0.00231	-0.00435		415	-0.00303	-0.00115	0.000511468	0.00213	0.00514
414	0.00257	0.0028	0.00158	-0.00232	-0.00439		414	-0.00305	-0.00115	0.000522768	0.00209	0.00509
413	0.00255	0.00279	0.00159	-0.00231	-0.00435		413	-0.00302	-0.00114	0.000529253	0.00212	0.00509
412	0.00254	0.00279	0.00158	-0.0023	-0.00431		412	-0.00298	-0.00112	0.000545208	0.00213	0.0051
411	0.00251	0.00279	0.00156	-0.00232	-0.00436		411	-0.00298	-0.00113	0.000549382	0.00213	0.0051
410	0.00249	0.00276	0.00157	-0.00231	-0.00438		410	-0.00295	-0.00112	0.000535513	0.00211	0.00507
409	0.00247	0.00275	0.00154	-0.0023	-0.00438		409	-0.00296	-0.00112	0.000516009	0.0021	0.00506
408	0.00246	0.00274	0.00154	-0.00229	-0.00435		408	-0.00296	-0.00112	0.000522212	0.00213	0.00506
407	0.00245	0.00271	0.00154	-0.0023	-0.00434		407	-0.00292	-0.00112	0.000555128	0.00211	0.00505
406	0.00241	0.00269	0.00154	-0.00228	-0.00435		406	-0.00292	-0.00111	0.000543683	0.0021	0.00504
405	0.00241	0.00266	0.00154	-0.0023	-0.00433		405	-0.0029	-0.00112	0.000527269	0.00211	0.00506
404	0.0024	0.00267	0.00154	-0.00228	-0.0043		404	-0.00288	-0.00108	0.000566262	0.00213	0.00507
403	0.00236	0.00265	0.00151	-0.00228	-0.00432		403	-0.00286	-0.00107	0.000557547	0.00211	0.00503
402	0.00232	0.00265	0.00148	-0.00229	-0.00432		402	-0.00287	-0.00108	0.00054123	0.00211	0.00502
401	0.00231	0.00262	0.0015	-0.00228	-0.00432		401	-0.00284	-0.00109	0.000560985	0.0021	0.00504
400	0.00229	0.00263	0.0015	-0.00227	-0.0043		400	-0.00281	-0.00106	0.000564565	0.00208	0.00505
399	0.00228	0.00259	0.00148	-0.00226	-0.0043		399	-0.0028	-0.00105	0.000562749	0.00209	0.00499
398	0.00226	0.00256	0.00148	-0.00224	-0.00429		398	-0.00281	-0.00106	0.000547139	0.00208	0.00496
397	0.00222	0.00255	0.00147	-0.00223	-0.00427		397	-0.00276	-0.00107	0.000555896	0.00208	0.00496
396	0.0022	0.00253	0.00143	-0.00224	-0.00429		396	-0.00275	-0.00104	0.000575489	0.00209	0.00495
395	0.00216	0.0025	0.00145	-0.00224	-0.00424		395	-0.00275	-0.00105	0.000570172	0.00208	0.00497
394	0.00216	0.00247	0.00144	-0.00222	-0.00421		394	-0.00273	-0.00104	0.000564389	0.00208	0.00493
393	0.00214	0.00246	0.00144	-0.00221	-0.00421		393	-0.00271	-0.00102	0.000598928	0.0021	0.00491
392	0.00213	0.00245	0.00144	-0.00221	-0.00416		392	-0.00268	-0.000986465	0.000603097	0.00211	0.00492
391	0.0021	0.00244	0.00143	-0.0022	-0.00417		391	-0.00263	-0.000983955	0.000588391	0.0021	0.00494
390	0.00207	0.0024	0.00144	-0.00218	-0.00419		390	-0.0026	-0.00099854	0.000596943	0.0021	0.00491
389	0.00205	0.0024	0.00143	-0.00214	-0.00414		389	-0.00259	-0.000976907	0.00061542	0.00209	0.00488
388	0.00201	0.00237	0.00139	-0.00218	-0.00418		388	-0.00261	-0.000972356	0.000587652	0.00207	0.00482
387	0.00199	0.00234	0.0014	-0.00217	-0.00415		387	-0.00257	-0.000958658	0.000593927	0.00207	0.00483
386	0.00198	0.00232	0.00138	-0.00213	-0.00412		386	-0.00256	-0.000948744	0.000593017	0.00207	0.00482
385	0.00196	0.00229	0.00136	-0.00212	-0.00411		385	-0.00251	-0.00093923	0.000617534	0.00206	0.00477
384	0.00193	0.00228	0.00134	-0.00211	-0.00406		384	-0.00247	-0.000938832	0.000615935	0.00205	0.00477
383	0.0019	0.00231	0.00134	-0.00209	-0.00403		383	-0.00245	-0.000908102	0.000616271	0.00205	0.00479
382	0.00186	0.00224	0.00131	-0.0021	-0.00404		382	-0.00244	-0.000898338	0.000617186	0.00204	0.00471
381	0.00184	0.00218	0.00131	-0.00208	-0.00405		381	-0.0024	-0.000900362	0.000625974	0.00202	0.00468
380	0.00182	0.00217	0.00129	-0.0021	-0.00403		380	-0.00238	-0.000890511	0.000649707	0.00202	0.00468
379	0.00181	0.00217	0.00128	-0.00208	-0.00397		379	-0.00237	-0.000872426	0.000629495	0.00202	0.00467
378	0.00178	0.00213	0.00127	-0.00206	-0.00395		378	-0.00232	-0.000858354	0.000607833	0.002	0.00463
377	0.00174	0.0021	0.00125	-0.00206	-0.00395		377	-0.0023	-0.000855533	0.000630747	0.00198	0.00461
376	0.00173	0.00207	0.00122	-0.00204	-0.0039		376	-0.00226	-0.000837157	0.00064125	0.00198	0.0046
375	0.00172	0.00206	0.00124	-0.00201	-0.0039		375	-0.00224	-0.000828029	0.000656313	0.002	0.00458
374	0.00169	0.00201	0.00121	-0.002	-0.00388		374	-0.00225	-0.00083775	0.00062408	0.00196	0.00454
373	0.00166	0.002	0.00116	-0.00198	-0.00387		373	-0.00218	-0.00080801	0.000618819	0.00193	0.00448
372	0.00162	0.00199	0.00112	-0.002	-0.00387		372	-0.00219	-0.000795446	0.000622771	0.00193	0.00443
371	0.00159	0.00196	0.00109	-0.00201	-0.00386		371	-0.00215	-0.000798059	0.000617083	0.00194	0.00444
370	0.00155	0.00192	0.00109	-0.00198	-0.00383		370	-0.00211	-0.00076579	0.000588885	0.00191	0.0044
369	0.00156	0.00189	0.00111	-0.00195	-0.00375		369	-0.00207	-0.000764682	0.000611265	0.00188	0.00439
368	0.00155	0.00188	0.00113	-0.00194	-0.00373		368	-0.00208	-0.000769602	0.000651513	0.00189	0.00434
367	0.00151	0.00184	0.0011	-0.00191	-0.00372		367	-0.00205	-0.000756627	0.00063719	0.00187	0.00427
366	0.00147	0.00181	0.00105	-0.00192	-0.00371		366	-0.00203	-0.000744927	0.000612714	0.00186	0.00424
365	0.00145	0.00181	0.00107	-0.00189	-0.00367		365	-0.00196	-0.000741106	0.000657838	0.00188	0.00423
364	0.00145	0.00181	0.00105	-0.00188	-0.00361		364	-0.00193	-0.000714346	0.000651171	0.00187	0.00418
363	0.00144	0.00174	0.00102	-0.00188	-0.0036		363	-0.00193	-0.000699917	0.000625407	0.00183	0.00417
362	0.00144	0.00173	0.00103	-0.00187	-0.00356		362	-0.00189	-0.0006725	0.00064821	0.00183	0.00415
361	0.00141	0.00171	0.00102	-0.00185	-0.00358		361	-0.00189	-0.000667828	0.000619497	0.00181	0.0041
360	0.00139	0.00167	0.001	-0.00186	-0.00351		360	-0.00187	-0.000692014	0.000604251	0.00178	0.00406
359	0.00135	0.00161	0.000980096	-0.00187	-0.00352		359	-0.00188	-0.000704195	0.000603234	0.00175	0.00403
358	0.00134	0.00162	0.000931906	-0.00184	-0.00346		358	-0.00187	-0.000660799	0.00062869	0.00174	0.00401
357	0.00135	0.00162	0.000929387	-0.00181	-0.00344		357	-0.00182	-0.000606341	0.000610809	0.00175	0.00394
356	0.00133	0.00162	0.000958787	-0.00182	-0.00345		356	-0.00175	-0.000611698	0.000635896	0.00175	0.00391
355	0.00129	0.00159	0.000917125	-0.00183	-0.00342		355	-0.00176	-0.000643871	0.000607493	0.00172	0.00393
354	0.00127	0.00155	0.000874559	-0.00183	-0.00341		354	-0.00177	-0.000625069	0.000578022	0.00172	0.00387
353	0.00131	0.00155	0.000882669	-0.00182	-0.00339		353	-0.00174	-0.000635609	0.000598308	0.00169	0.00386
352	0.0013	0.00155	0.000866796	-0.00184	-0.00339		352	-0.00176	-0.000615223	0.000591508	0.00167	0.00385
351	0.00127	0.00153	0.000840965	-0.00185	-0.00338		351	-0.00174	-0.000612285	0.000592621	0.00169	0.00383
350	0.00129	0.00153	0.00085987	-0.00182	-0.00338		350	-0.00172	-0.000622661	0.000601793	0.00169	0.00382
349	0.00129	0.00153	0.0008884	-0.00181	-0.00333		349	-0.00167	-0.000612927	0.000621993	0.00166	0.00382
348	0.00127	0.00155	0.000886153	-0.00182	-0.00335		348	-0.00168	-0.00059801	0.000616068	0.00167	0.00381
347	0.00128	0.00155	0.000844428	-0.00182	-0.00335		347	-0.00167	-0.000581518	0.000623925	0.00165	0.00382
346	0.00128	0.00152	0.000833909	-0.0018	-0.00337		346	-0.00169	-0.000586924	0.000617118	0.00167	0.00383
345	0.00128	0.00153	0.000828647	-0.00181	-0.0034		345	-0.00171	-0.000611744	0.000596332	0.00167	0.00387
344	0.00128	0.00152	0.000851369	-0.00178	-0.0034		344	-0.0017	-0.000601502	0.000654076	0.00166	0.00386
343	0.00131	0.00152	0.000885146	-0.00183	-0.00339		343	-0.0017	-0.0006311	0.000617534	0.00167	0.00386
342	0.00131	0.00152	0.000837856	-0.00188	-0.00345		342	-0.00171	-0.00065337	0.00063082	0.00168	0.00387
341	0.00136	0.00154	0.00081914	-0.00188	-0.00344		341	-0.0017	-0.000626112	0.000622697	0.00168	0.00391
340	0.00134	0.00155	0.000825874	-0.0019	-0.00344		340	-0.00171	-0.000657663	0.000611332	0.00168	0.00392
339	0.0013	0.00149	0.000789495	-0.00191	-0.00351		339	-0.00176	-0.000673071	0.000613165	0.00167	0.0039
338	0.00127	0.00149	0.000778556	-0.00191	-0.00352		338	-0.00177	-0.000658968	0.00063117	0.00172	0.00394
337	0.0013	0.0015	0.000825425	-0.00191	-0.0035		337	-0.00174	-0.000631689	0.000606207	0.00172	0.00394
336	0.0013	0.00149	0.000823443	-0.00196	-0.00352		336	-0.00176	-0.000606481	0.000605981	0.00174	0.00397
335	0.0013	0.00144	0.000776454	-0.00199	-0.00356		335	-0.00177	-0.000634007	0.000610432	0.00173	0.00399
334	0.0013	0.00144	0.00078339	-0.00199	-0.0036		334	-0.00174	-0.000654295	0.000615558	0.00174	0.00401
333	0.00131	0.00149	0.000791638	-0.00196	-0.00355		333	-0.0017	-0.000617148	0.000631161	0.00175	0.00401
332	0.00131	0.00147	0.000786575	-0.00195	-0.00354		332	-0.00169	-0.000602766	0.000654035	0.00174	0.00404
331	0.00128	0.00143	0.000742379	-0.002	-0.00361		331	-0.00171	-0.000702632	0.000642583	0.00175	0.00405
330	0.0013	0.00142	0.000735191	-0.002	-0.00362		330	-0.00172	-0.000697707	0.000614334	0.00175	0.00409
329	0.00128	0.00138	0.000742511	-0.002	-0.00368		329	-0.00168	-0.000650684	0.000637142	0.00177	0.00408
328	0.00127	0.00139	0.000713516	-0.00201	-0.00367		328	-0.00171	-0.000653687	0.000635601	0.00176	0.00407
327	0.00127	0.00136	0.00070851	-0.00199	-0.00367		327	-0.0017	-0.000664575	0.000644641	0.00178	0.0041
326	0.00127	0.00133	0.000704284	-0.00201	-0.00369		326	-0.0017	-0.000695087	0.000672184	0.00179	0.00414
325	0.00125	0.00129	0.000657457	-0.00204	-0.00372		325	-0.00169	-0.000699259	0.000641685	0.00179	0.00411
324	0.00121	0.00133	0.000610553	-0.00204	-0.00368		324	-0.00169	-0.000671448	0.000632347	0.00177	0.00413
323	0.00123	0.00129	0.000590069	-0.00205	-0.0037		323	-0.00167	-0.000681456	0.00065799	0.00179	0.00412
322	0.00121	0.00124	0.000588003	-0.00204	-0.00367		322	-0.0017	-0.00065494	0.000659068	0.00181	0.00411
321	0.00116	0.00126	0.00057883	-0.00208	-0.00369		321	-0.00166	-0.000671159	0.000628694	0.00178	0.00415
320	0.0012	0.00122	0.000576089	-0.00211	-0.00368		320	-0.00162	-0.000653703	0.000654746	0.00176	0.00412
319	0.00118	0.00118	0.00055012	-0.00209	-0.0037		319	-0.00161	-0.000632166	0.000676971	0.00178	0.00409
318	0.00118	0.00116	0.000495566	-0.00208	-0.00374		318	-0.00161	-0.000662187	0.000668709	0.00177	0.0041
317	0.00114	0.0011	0.00044449	-0.00212	-0.00372		317	-0.00166	-0.000660152	0.000636393	0.00171	0.00407
316	0.00111	0.00112	0.000447319	-0.00216	-0.00377		316	-0.00163	-0.000650718	0.000635808	0.00171	0.00409
315	0.00113	0.00112	0.000431208	-0.00211	-0.00372		315	-0.00161	-0.000620575	0.000636433	0.00172	0.00409
314	0.00112	0.00105	0.000402174	-0.00209	-0.00365		314	-0.00157	-0.000631754	0.000633039	0.00172	0.00406
313	0.00111	0.00101	0.000359701	-0.00212	-0.00368		313	-0.00155	-0.00061138	0.000641495	0.0017	0.00402
312	0.00108	0.000983254	0.000300361	-0.00215	-0.00366		312	-0.00151	-0.000580138	0.000669698	0.0017	0.00406
311	0.00106	0.000965479	0.000286817	-0.00213	-0.00369		311	-0.0015	-0.000586646	0.000658754	0.00167	0.00404
310	0.00105	0.000953761	0.000239526	-0.00216	-0.00373		310	-0.0015	-0.000603818	0.000637837	0.00167	0.00398
309	0.00105	0.00093096	0.000242195	-0.00219	-0.00368		309	-0.00146	-0.000578566	0.000688848	0.0017	0.00397
308	0.00105	0.000876673	0.000217252	-0.00217	-0.00367		308	-0.00145	-0.000560776	0.00066767	0.00167	0.00397
307	0.001	0.000812789	0.000178815	-0.00218	-0.00362		307	-0.00146	-0.000565816	0.000678929	0.0017	0.00396
306	0.000997904	0.000818843	0.000162152	-0.0022	-0.00356		306	-0.00141	-0.000509524	0.000724494	0.00172	0.00391
305	0.001	0.000785019	0.000118641	-0.0022	-0.00358		305	-0.00138	-0.000529918	0.000685413	0.00163	0.00386
304	0.000998934	0.000724082	7.08021e-05	-0.00218	-0.00357		304	-0.00136	-0.000510819	0.000657696	0.00159	0.0038
303	0.000981657	0.000714874	7.64425e-05	-0.00218	-0.00349		303	-0.00132	-0.000461941	0.000668821	0.00158	0.00379
302	0.000962469	0.000689766	4.02043e-05	-0.00218	-0.00342		302	-0.00128	-0.0004654	0.000664253	0.0016	0.00376
301	0.000961092	0.000670702	-3.93804e-06	-0.00217	-0.00338		301	-0.00126	-0.000505073	0.00065865	0.0016	0.00371
300	0.000950573	0.000631556	-3.1125e-05	-0.00213	-0.00334		300	-0.00121	-0.000464827	0.000675464	0.00152	0.00368

## Sheet: Fig. 5b
	Cycle 1, H+	Cycle 1, OH-	Cycle 2, H+	Cycle 2, OH-
Wavelength (nm)	CD (mdeg)	CD (mdeg)	CD (mdeg)	CD (mdeg)
800	-31.5142	-14.4728	-27.1747	-21.1377
799	-31.7572	-15.645	-27.1282	-22.0562
798	-31.9063	-16.5799	-26.8907	-22.8954
797	-32.0082	-17.5556	-27.2455	-23.6788
796	-32.2343	-18.2841	-27.8884	-24.6192
795	-32.3469	-19.2283	-28.6024	-25.4066
794	-32.5362	-20.1565	-29.1803	-26.4605
793	-32.6284	-21.4199	-29.2908	-27.5333
792	-32.7656	-22.2658	-29.3322	-28.2129
791	-32.951	-23.0472	-29.0834	-28.882
790	-33.0298	-24.062	-29.1104	-29.9927
789	-32.8289	-24.962	-28.8441	-30.8519
788	-32.8646	-25.5808	-29.4593	-31.6392
787	-33.1298	-26.498	-29.8651	-32.6055
786	-33.0599	-27.7478	-29.8175	-33.4839
785	-33.016	-28.8054	-29.2663	-34.2863
784	-32.876	-29.5983	-29.5817	-35.2837
783	-32.8824	-30.7016	-30.3153	-36.4855
782	-32.8398	-31.7068	-30.4539	-37.2869
781	-32.8571	-32.3983	-29.7166	-38.2042
780	-32.9948	-33.2006	-29.539	-38.9511
779	-33.0613	-34.3217	-29.2483	-39.8212
778	-33.5009	-35.4172	-29.1137	-40.6896
777	-33.5396	-36.3289	-28.884	-41.517
776	-33.7293	-37.456	-29.0483	-42.1344
775	-34.0742	-38.2535	-28.9028	-42.9214
774	-34.6096	-38.9618	-28.6698	-43.8944
773	-34.5453	-39.7391	-28.4127	-44.6521
772	-34.325	-40.7592	-28.544	-45.4182
771	-33.9549	-41.5114	-28.7813	-46.2536
770	-34.2989	-42.6903	-28.7763	-47.3031
769	-34.3685	-43.5441	-28.8263	-48.3934
768	-34.3901	-44.5447	-29.1752	-49.4902
767	-34.1323	-45.5189	-29.3863	-50.1075
766	-34.2132	-46.7874	-29.5477	-50.8197
765	-34.0616	-47.5021	-30.1736	-51.7621
764	-33.7245	-48.4598	-30.9539	-53.0031
763	-33.6602	-49.6086	-31.3016	-54.0382
762	-33.6062	-50.7407	-31.4087	-55.1057
761	-33.3772	-51.6525	-31.0302	-55.6665
760	-33.2684	-52.1803	-30.9858	-56.2166
759	-33.0787	-52.8436	-31.0642	-56.8465
758	-33.0765	-53.7708	-31.4509	-58.0166
757	-32.7731	-54.9734	-31.6525	-58.7437
756	-32.5682	-55.7675	-31.5115	-59.3807
755	-32.4849	-56.5396	-31.5019	-59.8763
754	-32.9135	-57.4684	-31.5185	-60.6818
753	-33.1752	-58.1724	-31.2811	-61.601
752	-33.3529	-58.8226	-30.611	-62.4011
751	-33.3199	-59.7548	-30.6443	-62.9253
750	-33.2292	-60.6234	-30.3758	-63.4633
749	-32.9726	-61.2123	-30.0026	-64.186
748	-32.7951	-61.7419	-29.9942	-64.8389
747	-32.8063	-62.577	-30.4634	-65.6313
746	-32.9252	-63.3897	-30.4657	-66.4845
745	-32.9132	-64.3017	-30.2578	-67.0447
744	-32.6316	-65.0012	-30.133	-67.6115
743	-32.3764	-65.5113	-30.2084	-68.1661
742	-32.2886	-66.2212	-30.3739	-68.9866
741	-32.4756	-67.2554	-30.3158	-69.5697
740	-32.6412	-68.158	-30.1827	-70.2907
739	-32.617	-68.7271	-30.3507	-70.9528
738	-32.5688	-69.2168	-30.7775	-71.8413
737	-32.5049	-69.7438	-31.1478	-72.1274
736	-32.2211	-70.3382	-31.118	-72.5251
735	-32.1799	-71.2256	-31.113	-73.3659
734	-32.3785	-72.2005	-30.9777	-74.3011
733	-32.2788	-73.2151	-30.8322	-74.7685
732	-31.8529	-74.0489	-30.6411	-75.3402
731	-31.7287	-74.766	-30.8952	-76.129
730	-31.7026	-75.1914	-30.9729	-76.7568
729	-31.6175	-75.686	-31.0746	-77.2766
728	-31.5142	-76.3216	-31.0593	-77.6596
727	-31.4896	-77.1973	-31.1181	-78.2365
726	-31.4405	-77.8912	-31.0072	-78.9453
725	-31.0681	-78.1148	-30.3026	-79.4979
724	-30.9938	-78.6255	-29.948	-79.8878
723	-30.8013	-79.1499	-29.5992	-80.2495
722	-30.857	-79.7621	-29.9286	-80.7019
721	-30.5745	-79.9654	-29.7908	-80.8302
720	-30.5345	-80.5918	-29.9148	-81.3043
719	-30.4859	-81.0642	-29.9285	-81.8485
718	-30.849	-81.7004	-29.8704	-82.3908
717	-30.6242	-81.9252	-29.3637	-82.347
716	-30.2601	-82.3164	-29.1758	-82.9656
715	-29.9256	-82.5516	-29.2317	-83.467
714	-30.1043	-83.2705	-29.7372	-84.0397
713	-29.777	-83.7851	-29.7843	-84.1409
712	-29.4901	-84.6149	-30.1252	-84.7148
711	-29.2296	-85.1071	-29.7211	-85.0475
710	-29.3512	-85.6176	-29.4693	-85.5686
709	-29.2212	-85.9691	-29.7138	-86.0645
708	-28.9783	-86.416	-29.6548	-86.4104
707	-28.6732	-86.9343	-29.446	-86.4225
706	-28.5766	-87.3738	-29.0047	-86.5809
705	-28.3462	-87.6681	-29.3669	-87.1094
704	-28.3694	-87.8718	-29.1812	-87.4296
703	-28.5538	-88.2414	-29.3741	-87.6396
702	-28.6764	-88.7359	-29.0666	-87.6889
701	-28.3911	-89.0901	-28.6827	-88.0927
700	-28.4754	-89.3133	-28.4146	-88.2945
699	-28.6899	-89.5254	-28.6524	-88.6667
698	-28.6001	-89.6828	-28.6585	-88.6939
697	-28.1674	-89.8179	-28.7963	-88.9293
696	-28.0007	-89.9972	-28.9586	-89.0689
695	-28.1372	-90.237	-28.7363	-89.1433
694	-27.956	-90.4882	-28.3453	-89.0671
693	-27.9202	-90.7737	-28.013	-89.3324
692	-27.902	-90.8539	-27.9099	-89.601
691	-28.1374	-91.0614	-27.9894	-89.7195
690	-27.9327	-91.4378	-28.3317	-89.8863
689	-27.6489	-91.8526	-28.4856	-90.0797
688	-27.3853	-92.1023	-28.3825	-90.1563
687	-27.4178	-92.2598	-28.1217	-90.3345
686	-27.2671	-92.5176	-27.8564	-90.5329
685	-27.3849	-92.6624	-28.1744	-90.6858
684	-27.5114	-92.9262	-28.6574	-90.9141
683	-27.5651	-93.2269	-28.9001	-91.1547
682	-27.4168	-93.6956	-28.6223	-91.4034
681	-27.4415	-94.0094	-28.6321	-91.4466
680	-27.244	-93.9224	-28.4567	-91.4352
679	-27.2158	-93.8036	-28.245	-91.3502
678	-27.4933	-93.9081	-28.0387	-91.5194
677	-27.7661	-94.0898	-28.2647	-91.4104
676	-27.7295	-93.9473	-28.3775	-91.3122
675	-27.7468	-93.9259	-28.3666	-91.43
674	-27.6396	-94.0196	-28.3762	-91.3346
673	-27.5987	-94.1209	-28.3434	-91.1076
672	-27.5068	-93.728	-28.3225	-90.8731
671	-27.5965	-93.4596	-27.9314	-90.7637
670	-27.5901	-93.4299	-27.9453	-90.6341
669	-28.0434	-93.6421	-28.396	-90.8716
668	-28.579	-93.8206	-29.2991	-91.2118
667	-28.6826	-93.7795	-29.254	-90.9588
666	-28.6053	-93.536	-28.47	-90.398
665	-28.6635	-93.187	-27.9035	-89.9482
664	-28.945	-93.2249	-28.31	-89.8789
663	-29.0931	-93.3573	-29.0956	-89.8209
662	-29.2501	-93.1408	-29.2763	-89.5501
661	-29.4696	-92.7728	-29.1408	-89.3869
660	-29.7916	-92.4626	-28.888	-89.0382
659	-30.0217	-92.2563	-28.8997	-88.8098
658	-30.2604	-91.9756	-29.0898	-88.3519
657	-30.7541	-91.7526	-29.3511	-88.2995
656	-31.342	-91.6579	-29.601	-88.4673
655	-31.7881	-91.5286	-29.5932	-88.307
654	-32.1637	-91.2988	-29.6653	-87.6149
653	-32.4581	-90.9389	-29.8504	-87.0739
652	-32.9462	-90.9043	-30.4969	-87.0043
651	-33.5355	-90.8241	-30.7806	-86.9831
650	-33.8666	-90.591	-30.9015	-86.7024
649	-34.1477	-90.0638	-30.9341	-86.5952
648	-34.7014	-89.8439	-31.3557	-86.3946
647	-35.4813	-89.743	-31.7879	-86.1674
646	-36.2031	-89.7769	-32.5707	-85.855
645	-36.7223	-89.5326	-33.0435	-85.6355
644	-37.2242	-89.1753	-33.1977	-85.1848
643	-37.6586	-88.4254	-33.3026	-84.4218
642	-38.4804	-87.9813	-33.7289	-83.8639
641	-39.4218	-87.8146	-34.1806	-83.6669
640	-40.345	-87.4634	-34.5749	-83.3175
639	-40.9776	-86.9901	-35.1939	-83.1064
638	-41.8544	-86.5556	-35.8915	-82.6201
637	-42.9122	-86.447	-36.5812	-82.2198
636	-43.8033	-85.9648	-36.7168	-81.3939
635	-44.7232	-85.6653	-37.2362	-81.3259
634	-45.7129	-85.3058	-37.9658	-81.1096
633	-46.7331	-84.9946	-38.8169	-80.7544
632	-47.6537	-84.4292	-39.2328	-79.922
631	-48.4845	-83.9167	-39.7482	-79.3786
630	-49.5471	-83.448	-40.4158	-79.0195
629	-50.6164	-83.196	-41.0994	-78.5964
628	-51.7009	-82.7547	-41.9408	-78.1197
627	-52.9767	-82.4928	-43.1041	-77.9168
626	-54.2924	-82.0367	-44.1234	-77.7291
625	-55.5075	-81.7057	-44.8905	-77.103
624	-56.5199	-81.0206	-45.6498	-76.4123
623	-57.784	-80.5369	-46.6707	-76.0443
622	-59.1304	-80.0598	-47.7681	-75.7424
621	-60.5078	-79.6991	-48.7723	-75.2493
620	-61.7812	-79.3498	-49.8833	-74.594
619	-62.8716	-78.8881	-50.6597	-74.0552
618	-64.2948	-78.4502	-51.6512	-73.7991
617	-65.6329	-77.9896	-52.6836	-73.6549
616	-67.2422	-77.6697	-54.4473	-73.3257
615	-68.7331	-76.9843	-55.7077	-72.758
614	-70.3837	-76.6643	-56.9504	-72.4429
613	-71.7802	-76.3307	-58.1703	-71.8663
612	-73.3533	-75.9371	-59.5405	-71.2974
611	-74.8115	-75.2494	-60.4914	-70.3345
610	-76.4084	-74.6778	-61.6321	-69.8167
609	-77.9595	-74.1232	-63.2808	-69.2764
608	-79.5591	-73.6075	-64.722	-68.976
607	-81.1658	-73.0894	-66.2299	-68.3779
606	-82.9556	-72.5782	-67.4515	-67.7732
605	-84.7075	-72.0598	-69.0237	-67.2479
604	-86.2416	-71.618	-70.2487	-66.9088
603	-87.6956	-71.2193	-71.6941	-66.4267
602	-89.2102	-70.8061	-73.1678	-65.9009
601	-90.7999	-70.1372	-74.6997	-65.2346
600	-92.4003	-69.5708	-76.0028	-64.7405
599	-93.755	-68.9244	-77.333	-64.1249
598	-95.2819	-68.5676	-79.1979	-63.6989
597	-96.6784	-68.0407	-80.907	-63.1346
596	-98.301	-67.7381	-82.4583	-62.7902
595	-99.6715	-67.0869	-83.8364	-62.398
594	-101.264	-66.7338	-85.2766	-61.9257
593	-102.555	-66.0787	-86.7922	-61.3824
592	-103.997	-65.5643	-88.1797	-60.8714
591	-105.33	-64.979	-89.8984	-60.4082
590	-107.063	-64.7443	-91.2368	-59.9829
589	-108.42	-64.3016	-92.7447	-59.6741
588	-109.641	-63.8427	-93.9029	-59.1932
587	-110.534	-63.3078	-95.3677	-58.5614
586	-111.902	-62.8773	-96.8156	-58.1222
585	-113.002	-62.5424	-98.4683	-57.7464
584	-114.274	-62.076	-99.986	-57.3701
583	-115.368	-61.6531	-101.541	-56.9477
582	-116.434	-61.1038	-102.756	-56.4404
581	-117.209	-60.6167	-103.878	-55.828
580	-118.238	-60.1044	-105.123	-55.3892
579	-119.274	-59.7626	-106.541	-54.9533
578	-119.926	-59.3979	-107.317	-54.5371
577	-120.358	-58.9299	-108.352	-54.0661
576	-120.988	-58.6148	-109.386	-53.6669
575	-121.913	-58.1377	-110.587	-53.2907
574	-122.361	-57.6595	-111.187	-52.9197
573	-122.729	-57.343	-112.265	-52.6599
572	-122.928	-56.9476	-112.94	-52.2612
571	-123.323	-56.3728	-113.836	-51.9265
570	-123.385	-55.7039	-114.31	-51.3541
569	-123.785	-55.4745	-115.271	-51.0147
568	-123.772	-54.9208	-115.583	-50.5574
567	-123.587	-54.5289	-116.131	-50.3053
566	-123.511	-54.2749	-116.659	-50.0944
565	-123.626	-54.1807	-117.223	-49.6464
564	-123.5	-53.6582	-117.365	-49.262
563	-123.015	-53.1795	-117.306	-49.0033
562	-122.765	-52.9767	-117.344	-48.6633
561	-122.415	-52.6047	-117.49	-48.1382
560	-121.922	-52.0452	-117.433	-47.8226
559	-121.365	-51.5115	-117.352	-47.5391
558	-120.923	-51.2762	-117.498	-47.2409
557	-120.313	-50.949	-117.439	-46.8209
556	-119.569	-50.4663	-116.986	-46.5038
555	-118.828	-50.1458	-116.415	-46.2403
554	-118.084	-49.7343	-115.913	-46.0121
553	-117.217	-49.5609	-115.307	-45.5677
552	-116.506	-49.2262	-115.166	-45.1176
551	-115.52	-49.0426	-114.868	-44.6243
550	-114.319	-48.5176	-114.102	-44.2078
549	-113.367	-48.1997	-113.288	-44.2158
548	-112.464	-47.9364	-112.747	-44.2232
547	-111.499	-47.5193	-111.964	-43.8483
546	-110.448	-47.0157	-110.975	-43.1755
545	-109.474	-46.5187	-110.198	-42.7395
544	-108.377	-46.3495	-109.436	-42.6556
543	-107.304	-46.1025	-108.408	-42.5846
542	-106.224	-45.7887	-107.329	-42.2562
541	-104.937	-45.3864	-106.58	-41.837
540	-103.637	-44.8547	-105.522	-41.4261
539	-102.4	-44.1735	-104.322	-40.9166
538	-101.28	-43.9043	-103.232	-40.6652
537	-100.102	-43.6939	-102.169	-40.4615
536	-98.8771	-43.3809	-101.193	-40.1989
535	-97.5135	-42.841	-100.238	-39.7453
534	-96.207	-42.6209	-99.0658	-39.5185
533	-94.8995	-42.1381	-97.5041	-39.0924
532	-93.8678	-41.8193	-96.3489	-38.8463
531	-92.5914	-41.2793	-95.2122	-38.5355
530	-91.1566	-40.6961	-93.674	-38.0641
529	-89.4499	-40.1028	-91.8862	-37.3872
528	-88.041	-39.5832	-90.6785	-37.0194
527	-86.6394	-39.109	-89.6861	-36.7526
526	-85.227	-38.5119	-88.1874	-36.2013
525	-83.884	-38.2232	-86.5033	-35.6144
524	-82.4008	-37.5353	-84.7737	-34.9968
523	-80.8261	-37.0068	-83.9163	-34.7736
522	-79.2567	-36.4641	-82.7315	-34.3564
521	-77.685	-35.9908	-80.7942	-33.7355
520	-75.9843	-35.2096	-78.3156	-33.0068
519	-74.1757	-34.3788	-76.6047	-32.4864
518	-72.4043	-33.7547	-75.3217	-31.7695
517	-70.5712	-33.11	-73.6562	-30.9656
516	-69.0639	-32.5855	-71.9452	-30.6255
515	-67.3495	-31.9649	-70.1236	-30.244
514	-65.5796	-31.4352	-68.5364	-29.6555
513	-63.8604	-30.637	-66.673	-28.8039
512	-62.2707	-29.9132	-64.8528	-28.2588
511	-60.2731	-29.218	-62.975	-27.709
510	-58.3952	-28.7761	-61.5938	-27.2838
509	-56.9276	-28.2025	-59.973	-26.503
508	-55.6148	-27.6549	-58.1986	-25.8578
507	-54.0299	-26.8943	-56.574	-25.3397
506	-52.2935	-26.2809	-55.0773	-24.8748
505	-50.8126	-25.7477	-53.3829	-24.255
504	-49.3254	-25.2135	-51.5937	-23.7533
503	-48.0159	-24.5474	-50.4324	-23.5074
502	-46.6429	-24.0862	-49.3457	-22.9234
501	-45.6153	-23.8465	-48.286	-22.2961
500	-44.5982	-23.7325	-47.2606	-22.022
499	-43.8531	-23.2896	-46.3737	-22.2082
498	-42.8857	-22.8976	-45.0679	-21.993
497	-42.0318	-22.5399	-44.2589	-21.6005
496	-41.1997	-22.3128	-43.3178	-21.0696
495	-40.5093	-22.1625	-42.6822	-20.8152
494	-39.6888	-21.8462	-41.7008	-20.4929
493	-39.2875	-21.6516	-41.5282	-20.4943
492	-38.8743	-21.4937	-41.0711	-20.5305
491	-38.5964	-21.6964	-40.8515	-20.5631
490	-38.1637	-21.5025	-40.4254	-20.552
489	-37.8653	-21.1593	-40.083	-20.2298
488	-37.3888	-20.9069	-39.6442	-20.0151
487	-37.3007	-20.9698	-39.2968	-19.8513
486	-37.3412	-21.1581	-39.1086	-19.9401
485	-37.2495	-21.1774	-39.0959	-19.9233
484	-36.9765	-21.0505	-38.9583	-19.9647
483	-36.858	-21.0945	-38.9754	-20.1012
482	-36.6744	-21.3047	-38.8272	-20.044
481	-36.7248	-21.5398	-38.8515	-20.1578
480	-36.811	-21.6012	-38.816	-20.4635
479	-36.8742	-21.7735	-38.8924	-20.6675
478	-36.9552	-21.8201	-38.985	-20.5207
477	-37.2806	-21.8585	-39.0861	-20.5103
476	-37.5916	-21.7875	-39.1875	-20.627
475	-37.6087	-21.8298	-38.9606	-20.6773
474	-37.5272	-21.9992	-38.9876	-20.8521
473	-37.6817	-22.2519	-39.214	-21.219
472	-37.9256	-22.5067	-39.7757	-21.4841
471	-38.1418	-22.5765	-39.7563	-21.4081
470	-38.2264	-22.5968	-39.5125	-21.4396
469	-38.1462	-22.6629	-39.3584	-21.6009
468	-37.8162	-22.8818	-39.6235	-21.9476
467	-37.671	-23.2198	-39.9282	-22.1587
466	-38.1024	-23.2693	-39.77	-22.1974
465	-38.3931	-23.3092	-39.8116	-22.3764
464	-38.481	-23.2465	-39.8915	-22.6599
463	-38.3827	-23.6982	-40.258	-22.9626
462	-38.544	-24.0728	-40.3944	-23.0611
461	-38.5357	-24.208	-40.1833	-22.9149
460	-38.4203	-24.0755	-39.9226	-22.8126
459	-38.4064	-24.4408	-39.6446	-23.0881
458	-38.3784	-24.8671	-39.5984	-23.4366
457	-38.2907	-24.8977	-39.4552	-23.7057
456	-37.9845	-24.6002	-39.3971	-23.563
455	-38.0997	-24.7631	-39.3117	-23.9293
454	-38.1868	-25.1023	-39.1562	-24.1967
453	-38.258	-25.2855	-39.017	-24.4118
452	-38.1334	-25.635	-39.1199	-24.423
451	-37.9058	-26.0515	-39.0172	-24.8266
450	-37.5036	-26.1927	-38.4301	-25.1971
449	-37.0358	-26.1776	-37.8351	-25.1526
448	-36.8132	-26.3187	-37.7073	-25.1585
447	-36.8409	-26.3812	-37.5436	-25.275
446	-36.815	-26.3727	-37.2816	-25.5021
445	-36.6472	-26.7835	-37.1619	-25.6893
444	-36.5566	-27.1486	-37.3553	-26.0544
443	-36.4063	-27.3188	-37.2519	-26.3328
442	-36.2812	-27.3439	-37.1525	-26.3315
441	-36.1718	-27.6899	-36.9409	-26.5004
440	-36.1059	-27.8856	-36.8604	-26.8422
439	-36.0226	-28.0555	-36.9546	-27.2344
438	-35.8833	-28.2744	-36.9207	-27.4585
437	-35.707	-28.4805	-36.6254	-27.7784
436	-35.6956	-28.6678	-36.623	-27.8308
435	-35.9646	-28.9788	-36.6725	-27.9886
434	-36.3271	-29.4078	-36.9836	-28.3368
433	-36.261	-29.4727	-36.7416	-28.4322
432	-35.9763	-29.4139	-36.7999	-28.388
431	-35.7443	-29.5295	-36.5321	-28.7043
430	-35.9493	-29.9407	-36.9787	-29.2169
429	-36.3111	-30.2106	-37.4477	-29.4186
428	-36.5055	-30.3816	-37.254	-29.4062
427	-36.473	-30.547	-36.639	-29.4216
426	-36.3627	-30.6746	-36.5456	-29.5644
425	-36.2605	-30.6931	-36.9861	-29.5199
424	-36.3683	-30.9666	-36.9221	-29.9103
423	-36.5076	-31.3244	-36.7372	-30.1479
422	-36.7883	-31.4693	-36.9737	-30.3612
421	-36.6154	-31.4961	-36.9431	-30.1405
420	-36.3763	-31.734	-37.1058	-30.4924
419	-36.3066	-32.1364	-37.0283	-30.9507
418	-36.5347	-32.3957	-37.2112	-31.2217
417	-36.7145	-32.7	-37.0394	-31.4422
416	-36.9513	-32.8798	-37.2687	-31.6307
415	-36.9961	-32.9544	-37.1937	-31.8281
414	-37.1175	-33.0175	-37.3675	-31.7529
413	-37.1984	-33.1282	-37.458	-31.8257
412	-37.2712	-33.2398	-37.4733	-32.1713
411	-37.0406	-33.3523	-37.2261	-32.3809
410	-37.0875	-33.571	-37.3591	-32.4528
409	-36.9912	-33.5262	-37.4895	-32.3923
408	-36.9259	-33.4852	-37.4692	-32.6225
407	-36.8513	-33.5586	-37.1484	-32.7208
406	-37.1465	-33.8473	-37.3332	-32.7943
405	-37.2638	-34.1649	-37.6149	-32.9619
404	-37.3883	-34.2275	-37.7995	-33.1243
403	-37.2508	-34.1884	-37.8679	-33.2412
402	-37.337	-34.272	-38.076	-33.1317
401	-37.3513	-34.5385	-38.1217	-33.1426
400	-37.4277	-34.5974	-37.8041	-33.1826
399	-37.2706	-34.4955	-37.7085	-33.3158
398	-37.342	-34.5615	-37.8301	-33.2692
397	-37.3988	-34.7727	-37.9953	-33.36
396	-37.4478	-35.0068	-37.9365	-33.5828
395	-37.1714	-34.6773	-37.5423	-33.5307
394	-37.0958	-34.6645	-37.6252	-33.3075
393	-37.2274	-34.656	-37.716	-33.1712
392	-37.6313	-34.9616	-38.1986	-33.403
391	-37.6375	-34.764	-38.0121	-33.4356
390	-37.4976	-34.7101	-37.9537	-33.1865
389	-37.3423	-34.3764	-37.6116	-32.8592
388	-37.5063	-34.3911	-37.3179	-32.6018
387	-37.5449	-34.376	-37.2069	-32.4845
386	-37.3673	-34.1378	-37.199	-32.3486
385	-37.2705	-33.903	-37.4515	-32.5059
384	-37.0387	-33.816	-37.3823	-32.5926
383	-37.0746	-33.7417	-37.5207	-32.4086
382	-37.1079	-33.5911	-37.3761	-32.0903
381	-37.269	-33.2097	-37.2247	-31.6626
380	-37.0583	-32.8638	-36.9069	-31.5019
379	-37.2786	-32.6973	-36.9203	-31.3994
378	-37.1425	-32.5755	-37.0147	-31.3288
377	-36.8034	-32.2361	-37.0961	-30.6243
376	-36.4013	-31.8696	-36.9671	-29.8868
375	-36.5548	-31.5983	-36.7786	-29.65
374	-36.7245	-31.2232	-36.5659	-29.6702
373	-36.7345	-31.1176	-36.8684	-29.5416
372	-36.7154	-30.5974	-37.2976	-28.9683
371	-36.6943	-30.0442	-37.321	-28.4904
370	-36.6506	-29.6437	-36.6915	-27.861
369	-36.2016	-29.3962	-36.234	-27.5575
368	-36.089	-29.0719	-36.3008	-26.9588
367	-36.1234	-28.6904	-36.7412	-26.7441
366	-36.2534	-28.1938	-36.6712	-26.3315
365	-36.0244	-27.6154	-36.3163	-26.0893
364	-36.0652	-27.0388	-36.0156	-25.6437
363	-35.9509	-26.6362	-36.3313	-25.6525
362	-35.8043	-26.1866	-36.1113	-25.1835
361	-35.7382	-25.8843	-36.2015	-24.6577
360	-35.735	-25.301	-35.9726	-23.8928
359	-35.6494	-25.0384	-35.6791	-23.4701
358	-35.3954	-24.6538	-35.1931	-23.1933
357	-35.2532	-24.3267	-35.223	-23.1794
356	-35.2988	-23.765	-35.4366	-22.649
355	-35.3953	-23.5448	-35.3916	-22.2136
354	-35.4009	-23.1716	-35.4562	-21.6043
353	-35.2603	-23.1511	-35.6248	-21.2948
352	-35.1387	-22.8984	-35.8428	-20.8013
351	-35.4445	-22.5391	-36.0604	-21.0436
350	-35.7775	-22.0732	-35.9312	-20.7635
349	-36.1741	-21.7979	-36.0937	-20.6975
348	-36.1668	-21.5001	-36.5847	-20.5499
347	-36.3681	-21.3369	-37.299	-20.771
346	-36.3783	-21.4288	-37.3412	-20.5753
345	-36.8416	-21.3831	-37.3603	-20.3738
344	-37.0893	-20.9942	-37.4725	-20.2508
343	-37.8144	-20.6337	-37.9977	-20.2334
342	-37.7374	-20.2721	-38.1315	-19.9044
341	-38.1098	-20.3956	-38.7653	-19.511
340	-38.4421	-20.3961	-39.2072	-19.3727
339	-39.3364	-20.0956	-39.7884	-19.4916
338	-39.1282	-19.7841	-39.7697	-19.3708
337	-39.3924	-19.9696	-39.9861	-19.0398
336	-39.8976	-20.129	-40.95	-18.7689
335	-40.4625	-19.9645	-41.6503	-18.5224
334	-40.8792	-19.6842	-41.944	-18.4865
333	-41.4072	-19.8274	-42.0357	-18.2377
332	-41.804	-19.7646	-42.6247	-18.1003
331	-41.9998	-19.6725	-43.1397	-17.864
330	-42.5716	-19.2526	-43.3435	-18.1298
329	-43.0866	-18.967	-43.6308	-17.8251
328	-43.5341	-18.5596	-43.8508	-17.8423
327	-43.8934	-18.3534	-44.5129	-17.5673
326	-44.0772	-18.4813	-44.6254	-17.3783
325	-44.2263	-18.3329	-45.1952	-17.0524
324	-44.5931	-18.0947	-45.3616	-16.9202
323	-45.1222	-17.43	-46.0088	-16.9953
322	-45.3795	-16.7896	-45.762	-16.8526
321	-45.9364	-16.3952	-45.4443	-16.5489
320	-46.5613	-16.4841	-44.917	-16.0364
319	-46.6411	-16.5832	-44.7885	-16.1816
318	-46.2461	-16.2332	-45.0137	-15.6192
317	-46.4014	-15.7379	-45.5049	-14.8492
316	-46.578	-14.9971	-45.5247	-13.9688
315	-46.72	-14.2384	-44.3881	-14.073
314	-46.6165	-13.2057	-42.6987	-13.2913
313	-46.9522	-12.4258	-42.039	-11.9159
312	-47.1934	-11.7776	-42.0385	-10.9257
311	-46.8682	-10.9577	-41.1689	-10.1383
310	-46.6214	-10.1427	-39.0743	-10.1032
309	-46.9834	-8.67215	-36.1532	-9.21043
308	-46.7256	-7.17429	-33.6867	-7.90501
307	-46.0056	-5.59774	-30.6991	-6.17112
306	-46.1526	-5.59606	-28.06	-5.34363
305	-46.8725	-4.48347	-24.8708	-4.59929
304	-45.838	-2.97728	-20.9462	-3.31564
303	-42.9954	-1.53865	-16.9351	-1.91074
302	-41.2287	-1.17265	-13.4698	-0.62663
301	-39.0291	-0.5335	-9.25112	0.36776
300	-36.6729	1.28851	-4.70865	0.90625

## Sheet: Fig. 5c
Cycles	Peak wavelength (nm)	CD (mdeg)
0	559	-107.319
0.5	676	-80.5415
1	560	-101.853
1.5	676	-76.3491
2	560	-96.7982
2.5	686	-76.5054
3	561	-102.4
3.5	694	-78.1139
4	561	-100.401
4.5	695	-77.5383

[truncated: 5 more sheets: Fig. 5f, Fig. 5g, Fig. 5h, Fig. 5i, Fig. 5j]
