# Supplementary material for: Halide-assisted differential growth of chiral nanoparticles with threefold rotational symmetry
Source: Nat Commun. 2023 Jun 24;14:3783. doi: 10.1038/s41467-023-39456-8 (PMC10290678; doi:10.1038/s41467-023-39456-8)
Supplement: Supplementary file 7 — Source data [file 41467_2023_39456_MOESM7_ESM.zip › source data/source data supplementary figures.xlsx]

## Sheet: S2
L-GSH					D-GSH
KI: 0.5 mM		KI: 2.5 mM			KI: 0.5 mM		KI: 2.5 mM
Wavelength (nm)	g-factor	Wavelength (nm)	g-factor		Wavelength (nm)	g-factor	Wavelength (nm)	g-factor
800	0.02832	800	-0.00225		800	-0.02285	800	0.00298
799	0.02826	799	-0.00227		799	-0.02298	799	0.00293
798	0.0284	798	-0.00225		798	-0.02294	798	0.00302
797	0.02844	797	-0.00225		797	-0.02301	797	0.00303
796	0.02848	796	-0.00219		796	-0.02292	796	0.003
795	0.02854	795	-0.0022		795	-0.02299	795	0.00307
794	0.02857	794	-0.00222		794	-0.02305	794	0.003
793	0.0286	793	-0.00216		793	-0.02306	793	0.00299
792	0.02865	792	-0.00212		792	-0.02298	792	0.00312
791	0.02872	791	-0.00213		791	-0.02305	791	0.0031
790	0.02877	790	-0.00207		790	-0.02308	790	0.00313
789	0.02886	789	-0.00208		789	-0.02304	789	0.00316
788	0.02885	788	-0.00206		788	-0.02301	788	0.00316
787	0.02892	787	-0.00205		787	-0.02307	787	0.0032
786	0.02894	786	-0.00203		786	-0.02309	786	0.00315
785	0.02895	785	-0.00207		785	-0.02308	785	0.00324
784	0.02896	784	-0.00207		784	-0.02314	784	0.00329
783	0.0291	783	-0.00205		783	-0.02317	783	0.00335
782	0.02919	782	-0.00209		782	-0.02314	782	0.00336
781	0.02935	781	-0.00209		781	-0.02318	781	0.00345
780	0.02935	780	-0.00206		780	-0.02313	780	0.00347
779	0.02936	779	-0.00211		779	-0.02311	779	0.00351
778	0.02941	778	-0.00212		778	-0.02317	778	0.00358
777	0.02938	777	-0.00216		777	-0.02325	777	0.00363
776	0.02948	776	-0.00219		776	-0.02319	776	0.00367
775	0.02955	775	-0.00223		775	-0.02324	775	0.00367
774	0.02958	774	-0.00224		774	-0.02319	774	0.00381
773	0.02958	773	-0.00225		773	-0.02311	773	0.00381
772	0.02948	772	-0.00227		772	-0.0231	772	0.00392
771	0.02956	771	-0.00232		771	-0.02301	771	0.00394
770	0.02944	770	-0.00234		770	-0.02295	770	0.00394
769	0.02933	769	-0.00234		769	-0.0229	769	0.00404
768	0.02941	768	-0.00237		768	-0.0229	768	0.00406
767	0.02946	767	-0.00238		767	-0.02286	767	0.00412
766	0.02945	766	-0.0024		766	-0.0228	766	0.00416
765	0.02936	765	-0.00244		765	-0.02268	765	0.00424
764	0.02929	764	-0.00242		764	-0.02267	764	0.0043
763	0.02929	763	-0.00244		763	-0.02261	763	0.00436
762	0.02929	762	-0.00249		762	-0.02265	762	0.0044
761	0.02914	761	-0.00257		761	-0.02263	761	0.00441
760	0.02916	760	-0.00261		760	-0.02255	760	0.00451
759	0.02928	759	-0.00265		759	-0.02253	759	0.00455
758	0.02931	758	-0.00268		758	-0.02248	758	0.00469
757	0.02917	757	-0.00275		757	-0.02244	757	0.0047
756	0.02905	756	-0.00283		756	-0.02247	756	0.00481
755	0.02918	755	-0.0029		755	-0.02236	755	0.00487
754	0.02929	754	-0.00302		754	-0.02245	754	0.00499
753	0.02925	753	-0.00313		753	-0.02241	753	0.00508
752	0.02924	752	-0.00322		752	-0.02236	752	0.00517
751	0.02928	751	-0.00332		751	-0.02233	751	0.00524
750	0.02931	750	-0.0034		750	-0.02236	750	0.00534
749	0.02927	749	-0.00348		749	-0.02227	749	0.0054
748	0.02918	748	-0.00355		748	-0.02227	748	0.00548
747	0.02911	747	-0.00365		747	-0.02215	747	0.0056
746	0.02904	746	-0.00378		746	-0.02219	746	0.00569
745	0.029	745	-0.00386		745	-0.02211	745	0.00575
744	0.02896	744	-0.00394		744	-0.02207	744	0.00584
743	0.02881	743	-0.00404		743	-0.022	743	0.0059
742	0.02884	742	-0.00415		742	-0.02198	742	0.00603
741	0.0288	741	-0.00424		741	-0.02184	741	0.00605
740	0.02864	740	-0.00438		740	-0.02186	740	0.00621
739	0.0285	739	-0.00448		739	-0.02176	739	0.00626
738	0.02843	738	-0.00462		738	-0.02165	738	0.00638
737	0.0282	737	-0.00469		737	-0.02162	737	0.00646
736	0.02812	736	-0.00481		736	-0.02154	736	0.00654
735	0.02806	735	-0.00495		735	-0.0215	735	0.00665
734	0.0279	734	-0.00506		734	-0.02141	734	0.00676
733	0.02777	733	-0.00517		733	-0.02133	733	0.00681
732	0.0276	732	-0.00525		732	-0.02127	732	0.0069
731	0.02753	731	-0.00537		731	-0.02121	731	0.00703
730	0.02742	730	-0.00549		730	-0.02099	730	0.00709
729	0.02734	729	-0.00565		729	-0.02101	729	0.00715
728	0.02704	728	-0.00578		728	-0.02087	728	0.00718
727	0.02684	727	-0.00591		727	-0.02079	727	0.00732
726	0.02671	726	-0.00606		726	-0.02075	726	0.0075
725	0.02644	725	-0.00625		725	-0.02059	725	0.00759
724	0.02624	724	-0.00637		724	-0.02045	724	0.00766
723	0.02607	723	-0.00654		723	-0.02038	723	0.00778
722	0.0258	722	-0.0067		722	-0.02027	722	0.00794
721	0.02552	721	-0.00683		721	-0.02015	721	0.00802
720	0.02524	720	-0.00696		720	-0.02001	720	0.00808
719	0.02494	719	-0.00712		719	-0.01984	719	0.00819
718	0.0247	718	-0.00724		718	-0.01966	718	0.00823
717	0.02454	717	-0.00737		717	-0.0195	717	0.00836
716	0.02423	716	-0.00749		716	-0.01934	716	0.00844
715	0.02385	715	-0.00759		715	-0.01919	715	0.00846
714	0.02351	714	-0.00771		714	-0.01901	714	0.00854
713	0.02318	713	-0.00783		713	-0.01884	713	0.00858
712	0.02292	712	-0.00792		712	-0.01865	712	0.00868
711	0.02254	711	-0.008		711	-0.01841	711	0.00876
710	0.02221	710	-0.00817		710	-0.0183	710	0.00881
709	0.02196	709	-0.00832		709	-0.01801	709	0.00888
708	0.02145	708	-0.00842		708	-0.0178	708	0.009
707	0.02109	707	-0.00851		707	-0.01758	707	0.00913
706	0.02077	706	-0.00866		706	-0.01732	706	0.00921
705	0.02029	705	-0.00879		705	-0.01708	705	0.00928
704	0.01972	704	-0.00893		704	-0.01679	704	0.00935
703	0.01928	703	-0.00904		703	-0.01653	703	0.00941
702	0.01888	702	-0.00914		702	-0.01619	702	0.00948
701	0.01831	701	-0.00924		701	-0.01595	701	0.00958
700	0.01777	700	-0.00936		700	-0.01553	700	0.00966
699	0.0172	699	-0.00947		699	-0.01523	699	0.00973
698	0.01659	698	-0.00952		698	-0.0148	698	0.00975
697	0.01615	697	-0.00961		697	-0.01443	697	0.00974
696	0.01559	696	-0.00967		696	-0.0141	696	0.00991
695	0.01498	695	-0.00969		695	-0.01369	695	0.00989
694	0.01434	694	-0.00977		694	-0.01329	694	0.00997
693	0.01376	693	-0.00985		693	-0.01285	693	0.00997
692	0.01312	692	-0.0099		692	-0.01247	692	0.01006
691	0.01259	691	-0.00994		691	-0.012	691	0.01009
690	0.01186	690	-0.00996		690	-0.01157	690	0.01012
689	0.01116	689	-0.00996		689	-0.01111	689	0.01016
688	0.01041	688	-0.00998		688	-0.01065	688	0.01016
687	0.00973	687	-0.00997		687	-0.01018	687	0.01022
686	0.00907	686	-0.00998		686	-0.00969	686	0.0102
685	0.00837	685	-0.01		685	-0.0092	685	0.01024
684	0.00765	684	-0.00994		684	-0.00865	684	0.01024
683	0.00689	683	-0.00995		683	-0.00814	683	0.01027
682	0.0061	682	-0.00999		682	-0.00754	682	0.01025
681	0.00525	681	-0.00995		681	-0.00694	681	0.01028
680	0.00441	680	-0.00987		680	-0.00634	680	0.01033
679	0.00348	679	-0.00983		679	-0.00565	679	0.01034
678	0.00257	678	-0.00981		678	-0.00494	678	0.01036
677	0.00162	677	-0.00978		677	-0.00426	677	0.01034
676	0.000742145	676	-0.00974		676	-0.00365	676	0.01031
675	-0.000184661	675	-0.00968		675	-0.0029	675	0.01032
674	-0.00111	674	-0.00959		674	-0.00221	674	0.01028
673	-0.00212	673	-0.00951		673	-0.00141	673	0.01031
672	-0.00314	672	-0.00936		672	-0.000634663	672	0.01032
671	-0.00415	671	-0.00932		671	0.000146017	671	0.01029
670	-0.00517	670	-0.00926		670	0.000905535	670	0.01021
669	-0.0062	669	-0.00913		669	0.00168	669	0.01023
668	-0.00725	668	-0.00901		668	0.00256	668	0.01014
667	-0.00839	667	-0.00888		667	0.00347	667	0.01013
666	-0.0095	666	-0.00876		666	0.0043	666	0.01005
665	-0.01051	665	-0.00862		665	0.00515	665	0.01011
664	-0.01157	664	-0.00847		664	0.00605	664	0.00999
663	-0.01283	663	-0.00828		663	0.00704	663	0.00999
662	-0.01401	662	-0.00813		662	0.00794	662	0.00984
661	-0.01527	661	-0.00797		661	0.009	661	0.0098
660	-0.01641	660	-0.00778		660	0.00994	660	0.00969
659	-0.0176	659	-0.0076		659	0.0109	659	0.00964
658	-0.01889	658	-0.00738		658	0.01196	658	0.00952
657	-0.02018	657	-0.00719		657	0.01301	657	0.00942
656	-0.02141	656	-0.007		656	0.01412	656	0.00936
655	-0.02261	655	-0.00677		655	0.0151	655	0.00917
654	-0.02388	654	-0.00658		654	0.01616	654	0.00917
653	-0.02518	653	-0.00634		653	0.01736	653	0.00903
652	-0.02648	652	-0.00608		652	0.01835	652	0.00886
651	-0.02764	651	-0.0058		651	0.0195	651	0.00875
650	-0.02893	650	-0.00558		650	0.02046	650	0.00861
649	-0.03016	649	-0.00534		649	0.02151	649	0.00847
648	-0.03128	648	-0.00503		648	0.02256	648	0.00828
647	-0.03238	647	-0.00476		647	0.02366	647	0.00811
646	-0.03385	646	-0.00448		646	0.02482	646	0.00804
645	-0.03523	645	-0.00417		645	0.02595	645	0.00779
644	-0.03645	644	-0.00386		644	0.02707	644	0.00756
643	-0.03781	643	-0.00353		643	0.02828	643	0.00741
642	-0.03925	642	-0.00315		642	0.02941	642	0.00718
641	-0.04067	641	-0.00276		641	0.0307	641	0.00695
640	-0.0419	640	-0.00238		640	0.03184	640	0.0067
639	-0.04303	639	-0.00201		639	0.03301	639	0.00648
638	-0.04409	638	-0.00162		638	0.03413	638	0.00622
637	-0.04558	637	-0.00119		637	0.03532	637	0.00599
636	-0.04676	636	-0.000775748		636	0.03648	636	0.00572
635	-0.04793	635	-0.000364933		635	0.03755	635	0.00544
634	-0.04922	634	8.47918e-05		634	0.0387	634	0.00519
633	-0.05045	633	0.000543548		633	0.03979	633	0.0049
632	-0.05165	632	0.00105		632	0.04074	632	0.00452
631	-0.05273	631	0.00151		631	0.04164	631	0.0042
630	-0.0536	630	0.00196		630	0.04279	630	0.00386
629	-0.05479	629	0.00248		629	0.04377	629	0.00347
628	-0.05576	628	0.00301		628	0.04485	628	0.00313
627	-0.0564	627	0.00353		627	0.04594	627	0.00269
626	-0.05766	626	0.0041		626	0.04681	626	0.00232
625	-0.0589	625	0.00465		625	0.04775	625	0.00194
624	-0.05972	624	0.00519		624	0.04859	624	0.00152
623	-0.06058	623	0.00576		623	0.04933	623	0.00109
622	-0.06148	622	0.00635		622	0.05032	622	0.000673053
621	-0.06209	621	0.00697		621	0.05102	621	0.000133171
620	-0.06305	620	0.00759		620	0.05182	620	-0.00033852
619	-0.06392	619	0.00819		619	0.05254	619	-0.00079265
618	-0.06453	618	0.00876		618	0.05344	618	-0.00125
617	-0.06572	617	0.00946		617	0.05401	617	-0.00175
616	-0.06682	616	0.01013		616	0.05482	616	-0.00236
615	-0.0674	615	0.01083		615	0.0553	615	-0.00297
614	-0.06803	614	0.01155		614	0.05608	614	-0.00358
613	-0.06884	613	0.01229		613	0.05656	613	-0.00414
612	-0.06933	612	0.01299		612	0.05703	612	-0.00477
611	-0.06938	611	0.0136		611	0.05742	611	-0.0054
610	-0.07014	610	0.01429		610	0.05808	610	-0.00602
609	-0.07065	609	0.01499		609	0.05825	609	-0.00667
608	-0.07147	608	0.01574		608	0.05861	608	-0.00732
607	-0.07159	607	0.01646		607	0.05899	607	-0.00797
606	-0.07206	606	0.01719		606	0.05937	606	-0.00867
605	-0.07255	605	0.01796		605	0.05936	605	-0.00942
604	-0.07287	604	0.01866		604	0.05949	604	-0.01016
603	-0.07313	603	0.01934		603	0.05965	603	-0.01079
602	-0.07336	602	0.02004		602	0.05983	602	-0.01151
601	-0.07356	601	0.0207		601	0.05982	601	-0.01225
600	-0.0737	600	0.02135		600	0.05988	600	-0.01303
599	-0.07368	599	0.02201		599	0.05985	599	-0.0137
598	-0.07349	598	0.02266		598	0.05973	598	-0.01447
597	-0.07359	597	0.02331		597	0.05966	597	-0.01521
596	-0.0743	596	0.024		596	0.05938	596	-0.01602
595	-0.07446	595	0.02461		595	0.05915	595	-0.01674
594	-0.07424	594	0.02524		594	0.05893	594	-0.01748
593	-0.07344	593	0.02583		593	0.0587	593	-0.01827
592	-0.07347	592	0.02643		592	0.05831	592	-0.01902
591	-0.07357	591	0.027		591	0.0579	591	-0.01979
590	-0.07312	590	0.02753		590	0.05779	590	-0.02066
589	-0.07338	589	0.0282		589	0.05711	589	-0.02132
588	-0.07285	588	0.02864		588	0.05689	588	-0.02211
587	-0.07254	587	0.02908		587	0.05637	587	-0.02289
586	-0.07178	586	0.02939		586	0.05614	586	-0.02374
585	-0.07133	585	0.0299		585	0.05506	585	-0.02429
584	-0.07099	584	0.03025		584	0.05486	584	-0.02515
583	-0.07046	583	0.03057		583	0.05393	583	-0.02574
582	-0.07008	582	0.03099		582	0.0534	582	-0.02647
581	-0.06933	581	0.03125		581	0.05264	581	-0.02724
580	-0.06864	580	0.0315		580	0.05203	580	-0.02785
579	-0.06815	579	0.03171		579	0.05133	579	-0.02859
578	-0.06748	578	0.03194		578	0.05075	578	-0.02914
577	-0.06658	577	0.03212		577	0.04985	577	-0.02982
576	-0.06574	576	0.03215		576	0.04924	576	-0.03029
575	-0.06467	575	0.0321		575	0.04823	575	-0.03079
574	-0.06338	574	0.03203		574	0.04763	574	-0.03162
573	-0.06275	573	0.03194		573	0.04668	573	-0.03187
572	-0.06206	572	0.03184		572	0.04575	572	-0.03229
571	-0.0606	571	0.0317		571	0.04489	571	-0.03276
570	-0.05941	570	0.03161		570	0.04413	570	-0.03323
569	-0.05818	569	0.03118		569	0.04314	569	-0.03354
568	-0.05679	568	0.03077		568	0.04231	568	-0.0338
567	-0.0553	567	0.03044		567	0.04126	567	-0.03402
566	-0.05411	566	0.03015		566	0.04036	566	-0.03423
565	-0.05268	565	0.02958		565	0.03938	565	-0.03454
564	-0.05105	564	0.02907		564	0.03826	564	-0.03443
563	-0.04966	563	0.02864		563	0.03736	563	-0.03471
562	-0.04843	562	0.02812		562	0.03632	562	-0.03472
561	-0.04671	561	0.02741		561	0.0354	561	-0.03464
560	-0.04496	560	0.02674		560	0.03419	560	-0.03445
559	-0.04371	559	0.02601		559	0.03318	559	-0.03435
558	-0.0422	558	0.02535		558	0.0321	558	-0.0341
557	-0.04033	557	0.02457		557	0.03102	557	-0.03372
556	-0.03874	556	0.02384		556	0.03013	556	-0.03355
555	-0.03725	555	0.02304		555	0.02889	555	-0.03301
554	-0.03568	554	0.02224		554	0.02793	554	-0.03281
553	-0.03411	553	0.02157		553	0.0269	553	-0.03226
552	-0.03255	552	0.02078		552	0.02576	552	-0.03173
551	-0.03093	551	0.01981		551	0.02478	551	-0.03124
550	-0.02928	550	0.01901		550	0.02376	550	-0.0306
549	-0.02771	549	0.01815		549	0.02265	549	-0.02978
548	-0.02609	548	0.01728		548	0.02156	548	-0.02905
547	-0.02442	547	0.01643		547	0.02048	547	-0.02844
546	-0.02295	546	0.01559		546	0.01952	546	-0.02773
545	-0.02152	545	0.01477		545	0.01847	545	-0.02687
544	-0.02013	544	0.01405		544	0.0174	544	-0.02597
543	-0.01865	543	0.0132		543	0.01649	543	-0.02513
542	-0.01738	542	0.01242		542	0.01562	542	-0.02434
541	-0.01609	541	0.01171		541	0.01455	541	-0.02321
540	-0.01473	540	0.01102		540	0.01368	540	-0.02221
539	-0.01357	539	0.01038		539	0.01275	539	-0.02126
538	-0.01251	538	0.00975		538	0.01193	538	-0.02034
537	-0.01143	537	0.00913		537	0.01109	537	-0.01954
536	-0.01033	536	0.00851		536	0.0103	536	-0.01827
535	-0.00937	535	0.00798		535	0.00951	535	-0.01749
534	-0.00839	534	0.00751		534	0.00882	534	-0.0165
533	-0.00757	533	0.007		533	0.00804	533	-0.0156
532	-0.00673	532	0.00654		532	0.00741	532	-0.01457
531	-0.00593	531	0.00609		531	0.00672	531	-0.01372
530	-0.00522	530	0.00567		530	0.00611	530	-0.01277
529	-0.00451	529	0.0053		529	0.00549	529	-0.01181
528	-0.0039	528	0.00492		528	0.00496	528	-0.01098
527	-0.00329	527	0.00462		527	0.00449	527	-0.01014
526	-0.0028	526	0.00432		526	0.00401	526	-0.00943
525	-0.00235	525	0.00404		525	0.00356	525	-0.00865
524	-0.00191	524	0.00378		524	0.00317	524	-0.00801
523	-0.00155	523	0.00353		523	0.0028	523	-0.00725
522	-0.00125	522	0.00335		522	0.00245	522	-0.00663
521	-0.000890404	521	0.00316		521	0.00216	521	-0.00611
520	-0.00062502	520	0.00297		520	0.00191	520	-0.00565
519	-0.000385081	519	0.00282		519	0.0016	519	-0.00509
518	-0.000156362	518	0.00268		518	0.00142	518	-0.00463
517	-1.5437e-06	517	0.00258		517	0.0012	517	-0.00426
516	0.000128653	516	0.00243		516	0.00104	516	-0.00385
515	0.000244308	515	0.0023		515	0.000882824	515	-0.00354
514	0.00036559	514	0.0022		514	0.000721952	514	-0.00322
513	0.000406913	513	0.00213		513	0.000621126	513	-0.00293
512	0.000460573	512	0.00204		512	0.00055086	512	-0.00265
511	0.000492571	511	0.00197		511	0.000440913	511	-0.00247
510	0.000495986	510	0.00193		510	0.000418285	510	-0.00233
509	0.000492614	509	0.00187		509	0.000367297	509	-0.00212
508	0.000477267	508	0.00183		508	0.000377089	508	-0.002
507	0.000462725	507	0.0018		507	0.00034634	507	-0.00191
506	0.000387393	506	0.00175		506	0.000363887	506	-0.00186
505	0.000314259	505	0.00177		505	0.000416195	505	-0.00175
504	0.000210833	504	0.00173		504	0.000435571	504	-0.00176
503	0.000139004	503	0.00172		503	0.000480107	503	-0.00171
502	-7.06271e-06	502	0.00173		502	0.000544307	502	-0.00173
501	-0.000100008	501	0.00173		501	0.00064029	501	-0.00165
500	-0.000247105	500	0.00172		500	0.000742484	500	-0.00167
499	-0.000411914	499	0.0017		499	0.000807782	499	-0.00171
498	-0.000571526	498	0.00173		498	0.000907646	498	-0.0017
497	-0.000678721	497	0.00175		497	0.00102	497	-0.00174
496	-0.000810363	496	0.00175		496	0.00113	496	-0.0018
495	-0.00101	495	0.00179		495	0.00124	495	-0.0018
494	-0.00114	494	0.00181		494	0.00134	494	-0.00186
493	-0.0013	493	0.00185		493	0.0014	493	-0.00192
492	-0.00141	492	0.00189		492	0.00154	492	-0.00194
491	-0.00156	491	0.00193		491	0.00164	491	-0.00194
490	-0.00168	490	0.00195		490	0.00175	490	-0.00204
489	-0.00178	489	0.00198		489	0.00186	489	-0.00209
488	-0.00197	488	0.00198		488	0.00198	488	-0.00212
487	-0.00215	487	0.00201		487	0.00206	487	-0.00214
486	-0.00232	486	0.00202		486	0.00215	486	-0.00221
485	-0.00239	485	0.00209		485	0.00227	485	-0.00226
484	-0.00247	484	0.00211		484	0.00233	484	-0.00229
483	-0.00263	483	0.00212		483	0.00243	483	-0.00234
482	-0.00269	482	0.00217		482	0.00247	482	-0.00237
481	-0.00281	481	0.00217		481	0.00256	481	-0.00233
480	-0.0029	480	0.00223		480	0.00266	480	-0.00237
479	-0.00296	479	0.00221		479	0.00271	479	-0.00245
478	-0.00306	478	0.00225		478	0.00286	478	-0.00246
477	-0.00315	477	0.00228		477	0.00286	477	-0.00252
476	-0.00328	476	0.0023		476	0.00294	476	-0.00257
475	-0.00333	475	0.00235		475	0.00296	475	-0.00265
474	-0.00343	474	0.00233		474	0.00304	474	-0.00259
473	-0.0035	473	0.00234		473	0.00307	473	-0.00259
472	-0.00356	472	0.00234		472	0.00313	472	-0.0026
471	-0.00364	471	0.00237		471	0.00316	471	-0.00265
470	-0.00369	470	0.00241		470	0.00324	470	-0.00269
469	-0.00371	469	0.00242		469	0.00326	469	-0.00269
468	-0.00371	468	0.0024		468	0.00329	468	-0.00269
467	-0.00379	467	0.0024		467	0.00329	467	-0.00271
466	-0.00382	466	0.00246		466	0.00335	466	-0.00272
465	-0.00386	465	0.00245		465	0.00339	465	-0.00273
464	-0.00392	464	0.00245		464	0.00339	464	-0.00279
463	-0.00397	463	0.00247		463	0.00344	463	-0.00276
462	-0.004	462	0.00248		462	0.00347	462	-0.0028
461	-0.004	461	0.00249		461	0.0035	461	-0.00282
460	-0.00405	460	0.0025		460	0.00355	460	-0.00285
459	-0.0041	459	0.0025		459	0.00353	459	-0.00286
458	-0.00409	458	0.00254		458	0.00359	458	-0.00281
457	-0.00411	457	0.00255		457	0.00362	457	-0.00281
456	-0.00417	456	0.00254		456	0.00365	456	-0.00285
455	-0.00418	455	0.00256		455	0.00369	455	-0.0029
454	-0.00427	454	0.00254		454	0.0037	454	-0.00295
453	-0.0043	453	0.00252		453	0.00366	453	-0.00295
452	-0.00425	452	0.00257		452	0.00372	452	-0.00295
451	-0.00428	451	0.00261		451	0.00375	451	-0.00287
450	-0.00429	450	0.00263		450	0.00372	450	-0.00296
449	-0.00434	449	0.00261		449	0.00373	449	-0.00291
448	-0.00435	448	0.00261		448	0.00372	448	-0.00295
447	-0.00437	447	0.00263		447	0.00379	447	-0.00299
446	-0.00438	446	0.00265		446	0.00381	446	-0.00295
445	-0.00436	445	0.00264		445	0.00381	445	-0.00297
444	-0.00442	444	0.00265		444	0.00386	444	-0.00295
443	-0.00444	443	0.00268		443	0.00382	443	-0.003
442	-0.00445	442	0.00269		442	0.00385	442	-0.00302
441	-0.00444	441	0.00268		441	0.00386	441	-0.00306
440	-0.0044	440	0.00271		440	0.00386	440	-0.00303
439	-0.00447	439	0.0027		439	0.00388	439	-0.00307
438	-0.00446	438	0.0027		438	0.00383	438	-0.00305
437	-0.00438	437	0.0027		437	0.00388	437	-0.00302
436	-0.00443	436	0.00269		436	0.00389	436	-0.00303
435	-0.00445	435	0.00273		435	0.00389	435	-0.00309
434	-0.00445	434	0.00273		434	0.00386	434	-0.00307
433	-0.00446	433	0.00273		433	0.00387	433	-0.00311
432	-0.00445	432	0.00274		432	0.00388	432	-0.00309
431	-0.00441	431	0.00272		431	0.00389	431	-0.00307
430	-0.00444	430	0.00269		430	0.00389	430	-0.00313
429	-0.00446	429	0.00268		429	0.00387	429	-0.00307
428	-0.00445	428	0.00268		428	0.00381	428	-0.00311
427	-0.00441	427	0.00272		427	0.00384	427	-0.0031
426	-0.00439	426	0.00273		426	0.00383	426	-0.0031
425	-0.00438	425	0.00271		425	0.00387	425	-0.00316
424	-0.00438	424	0.00273		424	0.00385	424	-0.00312
423	-0.00439	423	0.00272		423	0.00382	423	-0.00313
422	-0.00436	422	0.00273		422	0.00384	422	-0.00309
421	-0.00435	421	0.00278		421	0.00379	421	-0.0031
420	-0.00433	420	0.00273		420	0.0038	420	-0.00309
419	-0.0043	419	0.00277		419	0.00381	419	-0.00305
418	-0.00429	418	0.00279		418	0.00376	418	-0.00309
417	-0.00428	417	0.00274		417	0.00379	417	-0.00315
416	-0.0043	416	0.00277		416	0.00377	416	-0.00307
415	-0.0043	415	0.00275		415	0.00379	415	-0.00313
414	-0.0043	414	0.00273		414	0.00371	414	-0.00311
413	-0.00424	413	0.00272		413	0.00377	413	-0.00312
412	-0.00421	412	0.00273		412	0.0037	412	-0.00313
411	-0.00426	411	0.00274		411	0.00368	411	-0.00309
410	-0.00423	410	0.00272		410	0.00372	410	-0.0031
409	-0.00422	409	0.0027		409	0.00368	409	-0.00308
408	-0.0042	408	0.00273		408	0.00368	408	-0.00311
407	-0.00417	407	0.00269		407	0.00365	407	-0.00309
406	-0.00416	406	0.00267		406	0.00363	406	-0.00309
405	-0.00417	405	0.00272		405	0.00365	405	-0.00309
404	-0.0041	404	0.00276		404	0.00358	404	-0.0031
403	-0.00403	403	0.00273		403	0.00357	403	-0.00312
402	-0.00403	402	0.00271		402	0.00357	402	-0.00315
401	-0.00405	401	0.00271		401	0.00356	401	-0.00307
400	-0.00403	400	0.00273		400	0.00356	400	-0.00309
399	-0.00404	399	0.0027		399	0.00354	399	-0.00308
398	-0.00399	398	0.00271		398	0.00353	398	-0.00306
397	-0.00397	397	0.00272		397	0.00349	397	-0.0031
396	-0.00395	396	0.0027		396	0.00348	396	-0.00307
395	-0.0039	395	0.00267		395	0.00347	395	-0.00304
394	-0.00389	394	0.00272		394	0.00343	394	-0.00307
393	-0.0039	393	0.0027		393	0.00341	393	-0.00306
392	-0.00384	392	0.00272		392	0.00335	392	-0.00307
391	-0.0038	391	0.00272		391	0.00342	391	-0.00303
390	-0.00373	390	0.00269		390	0.00335	390	-0.003
389	-0.00369	389	0.00267		389	0.0033	389	-0.00302
388	-0.00373	388	0.00264		388	0.00332	388	-0.00303
387	-0.0037	387	0.0027		387	0.00325	387	-0.00298
386	-0.00369	386	0.00268		386	0.00323	386	-0.00298
385	-0.00365	385	0.00264		385	0.00323	385	-0.00295
384	-0.00355	384	0.00264		384	0.0032	384	-0.00298
383	-0.00349	383	0.00266		383	0.0032	383	-0.00295
382	-0.00353	382	0.00261		382	0.00314	382	-0.00293
381	-0.00346	381	0.0026		381	0.00311	381	-0.00291
380	-0.00341	380	0.00258		380	0.0031	380	-0.00288
379	-0.00338	379	0.00259		379	0.00307	379	-0.00287
378	-0.00336	378	0.00258		378	0.00306	378	-0.00288
377	-0.00332	377	0.00256		377	0.003	377	-0.00285
376	-0.00328	376	0.00256		376	0.00299	376	-0.00282
375	-0.00328	375	0.00258		375	0.00295	375	-0.00278
374	-0.00326	374	0.00257		374	0.00287	374	-0.00283
373	-0.00322	373	0.00252		373	0.00288	373	-0.00278
372	-0.00324	372	0.00248		372	0.00286	372	-0.00276
371	-0.00318	371	0.00247		371	0.00281	371	-0.00268
370	-0.00309	370	0.00247		370	0.0028	370	-0.0028
369	-0.00309	369	0.00248		369	0.00273	369	-0.00273
368	-0.00306	368	0.00245		368	0.00274	368	-0.00271
367	-0.00303	367	0.0024		367	0.00268	367	-0.00271
366	-0.00298	366	0.00241		366	0.00266	366	-0.00269
365	-0.00293	365	0.00241		365	0.00258	365	-0.0027
364	-0.00286	364	0.00243		364	0.00264	364	-0.00263
363	-0.00289	363	0.00238		363	0.00258	363	-0.00259
362	-0.00282	362	0.00239		362	0.00256	362	-0.0026
361	-0.00281	361	0.00238		361	0.00253	361	-0.00258
360	-0.00279	360	0.00235		360	0.00248	360	-0.00257
359	-0.00281	359	0.00231		359	0.00245	359	-0.00253
358	-0.00277	358	0.0023		358	0.00242	358	-0.00253
357	-0.00271	357	0.00233		357	0.00237	357	-0.00249
356	-0.00264	356	0.00233		356	0.00237	356	-0.00246
355	-0.00268	355	0.00227		355	0.00231	355	-0.00246
354	-0.0027	354	0.00225		354	0.0023	354	-0.00239
353	-0.0027	353	0.00222		353	0.00229	353	-0.00246
352	-0.00265	352	0.00219		352	0.0023	352	-0.00246
351	-0.00264	351	0.00219		351	0.0023	351	-0.00234
350	-0.00259	350	0.00223		350	0.00229	350	-0.00239
349	-0.00256	349	0.00227		349	0.00226	349	-0.00239
348	-0.0026	348	0.00229		348	0.00228	348	-0.00234
347	-0.00264	347	0.0023		347	0.00225	347	-0.00238
346	-0.00262	346	0.00227		346	0.00225	346	-0.00238
345	-0.00262	345	0.00224		345	0.00228	345	-0.00238
344	-0.0026	344	0.00226		344	0.00225	344	-0.00239
343	-0.0026	343	0.00227		343	0.00228	343	-0.00235
342	-0.00271	342	0.00226		342	0.00225	342	-0.00238
341	-0.00277	341	0.00228		341	0.00228	341	-0.00229
340	-0.00267	340	0.00234		340	0.00224	340	-0.00243
339	-0.00271	339	0.00231		339	0.00223	339	-0.00236
338	-0.00275	338	0.0023		338	0.0023	338	-0.00237
337	-0.00273	337	0.00232		337	0.00228	337	-0.00231
336	-0.00274	336	0.00234		336	0.00228	336	-0.00235
335	-0.00279	335	0.00235		335	0.0023	335	-0.00237
334	-0.00286	334	0.00237		334	0.00229	334	-0.00234
333	-0.00279	333	0.0024		333	0.00227	333	-0.00226
332	-0.0027	332	0.00244		332	0.00225	332	-0.00226
331	-0.00276	331	0.00242		331	0.00224	331	-0.0023
330	-0.00276	330	0.00248		330	0.00222	330	-0.00224
329	-0.00276	329	0.00246		329	0.00221	329	-0.00225
328	-0.00279	328	0.00243		328	0.00217	328	-0.00226
327	-0.00276	327	0.00248		327	0.00216	327	-0.00221
326	-0.00273	326	0.00248		326	0.00211	326	-0.00216
325	-0.00274	325	0.00244		325	0.00213	325	-0.00212
324	-0.00268	324	0.00247		324	0.00207	324	-0.00212
323	-0.00271	323	0.00247		323	0.00207	323	-0.00207
322	-0.00264	322	0.00249		322	0.00204	322	-0.00208
321	-0.0027	321	0.00249		321	0.00207	321	-0.00202
320	-0.00268	320	0.00248		320	0.00198	320	-0.00206
319	-0.00263	319	0.00251		319	0.00197	319	-0.00199
318	-0.00262	318	0.00251		318	0.00192	318	-0.00199
317	-0.00262	317	0.00248		317	0.00191	317	-0.00195
316	-0.00262	316	0.00247		316	0.00186	316	-0.00193
315	-0.00256	315	0.00249		315	0.00179	315	-0.00188
314	-0.00255	314	0.00254		314	0.0018	314	-0.00188
313	-0.00258	313	0.00253		313	0.00172	313	-0.00181
312	-0.00255	312	0.0025		312	0.00172	312	-0.00184
311	-0.00254	311	0.00249		311	0.00174	311	-0.00179
310	-0.00251	310	0.00249		310	0.00168	310	-0.00173
309	-0.00248	309	0.00249		309	0.00164	309	-0.00175
308	-0.00242	308	0.0025		308	0.00163	308	-0.00173
307	-0.00241	307	0.00249		307	0.00154	307	-0.00172
306	-0.00233	306	0.00247		306	0.00157	306	-0.00167
305	-0.00232	305	0.00244		305	0.0015	305	-0.00164
304	-0.00226	304	0.00245		304	0.00152	304	-0.00158
303	-0.00223	303	0.00246		303	0.00143	303	-0.00158
302	-0.00221	302	0.00251		302	0.00139	302	-0.00161
301	-0.00216	301	0.00246		301	0.00141	301	-0.00153
300	-0.00205	300	0.00237		300	0.00132	300	-0.00154

## Sheet: S8
D-Cys		L-Cys
Wavelength (nm)	g-factor	Wavelength (nm)	g-factor
300	-0.000352556	300	0.000106255
301	-0.000522023	302	0.000647718
302	-0.000673089	304	0.00113
303	-0.000806804	306	0.00146
304	-0.000922604	308	0.00142
305	-0.00102	310	0.00152
306	-0.00109	312	0.00152
307	-0.00104	314	0.00154
308	-0.00106	316	0.00157
309	-0.00107	318	0.0016
310	-0.00108	320	0.00163
311	-0.0011	322	0.00165
312	-0.00112	324	0.00166
313	-0.00113	326	0.00169
314	-0.00113	328	0.0017
315	-0.00115	330	0.00171
316	-0.00114	332	0.00171
317	-0.00115	334	0.00175
318	-0.00117	336	0.00176
319	-0.00119	338	0.00181
320	-0.00121	340	0.00181
321	-0.00124	342	0.00178
322	-0.00126	344	0.00174
323	-0.00128	346	0.0017
324	-0.0013	348	0.00167
325	-0.00131	350	0.0017
326	-0.00131	352	0.00169
327	-0.00132	354	0.0017
328	-0.0013	356	0.00169
329	-0.0013	358	0.0017
330	-0.00131	360	0.00173
331	-0.00132	362	0.0018
332	-0.00133	364	0.00183
333	-0.00135	366	0.0019
334	-0.00138	368	0.00193
335	-0.00141	370	0.00196
336	-0.00144	372	0.00201
337	-0.00144	374	0.00205
338	-0.00145	376	0.00212
339	-0.00145	378	0.00216
340	-0.00144	380	0.00217
341	-0.00145	382	0.0022
342	-0.00144	384	0.00219
343	-0.00145	386	0.0022
344	-0.00146	388	0.00224
345	-0.00147	390	0.00228
346	-0.00147	392	0.0024
347	-0.00149	394	0.00239
348	-0.00151	396	0.00228
349	-0.0015	398	0.0023
350	-0.00151	400	0.00232
351	-0.00151	402	0.00233
352	-0.00152	404	0.00237
353	-0.00154	406	0.0024
354	-0.00155	408	0.00235
355	-0.00158	410	0.00235
356	-0.00162	412	0.00232
357	-0.00164	414	0.00236
358	-0.00166	416	0.00235
359	-0.00167	418	0.00234
360	-0.00167	420	0.00235
361	-0.00165	422	0.00232
362	-0.00166	424	0.00238
363	-0.00168	426	0.00243
364	-0.0017	428	0.00247
365	-0.00175	430	0.00245
366	-0.00176	432	0.00241
367	-0.0018	434	0.00239
368	-0.00182	436	0.0024
369	-0.00185	438	0.00237
370	-0.00187	440	0.00232
371	-0.00193	442	0.00233
372	-0.00193	444	0.00231
373	-0.00194	446	0.00229
374	-0.00197	448	0.00224
375	-0.00195	450	0.00222
376	-0.00195	452	0.0022
377	-0.00198	454	0.00224
378	-0.00201	456	0.00227
379	-0.00199	458	0.00236
380	-0.00197	460	0.00237
381	-0.00198	462	0.00237
382	-0.002	464	0.00232
383	-0.002	466	0.00233
384	-0.00198	468	0.00238
385	-0.002	470	0.00238
386	-0.00202	472	0.00244
387	-0.00204	474	0.00247
388	-0.00204	476	0.00245
389	-0.00207	478	0.00245
390	-0.00211	480	0.00243
391	-0.00211	482	0.00242
392	-0.00211	484	0.00244
393	-0.00211	486	0.00252
394	-0.0021	488	0.00259
395	-0.00211	490	0.00261
396	-0.00211	492	0.0026
397	-0.00212	494	0.00264
398	-0.0021	496	0.0027
399	-0.00207	498	0.00281
400	-0.00206	500	0.00292
401	-0.00205	502	0.00305
402	-0.00206	504	0.00323
403	-0.00207	506	0.00354
404	-0.00205	508	0.00395
405	-0.00208	510	0.00448
406	-0.00209	512	0.00516
407	-0.00208	514	0.00603
408	-0.0021	516	0.007
409	-0.00209	518	0.00821
410	-0.00209	520	0.00961
411	-0.00206	522	0.0111
412	-0.00204	524	0.01285
413	-0.00205	526	0.01466
414	-0.00204	528	0.01649
415	-0.00204	530	0.01825
416	-0.00206	532	0.01987
417	-0.00208	534	0.0212
418	-0.00207	536	0.02242
419	-0.00208	538	0.02341
420	-0.00212	540	0.02423
421	-0.00212	542	0.02447
422	-0.00212	544	0.02433
423	-0.00213	546	0.02385
424	-0.00215	548	0.02259
425	-0.00217	550	0.02166
426	-0.00216	552	0.02034
427	-0.00216	554	0.01875
428	-0.00218	556	0.01657
429	-0.00215	558	0.01468
430	-0.0021	560	0.01269
431	-0.00209	562	0.0105
432	-0.00207	564	0.00846
433	-0.00206	566	0.00655
434	-0.00209	568	0.00461
435	-0.00213	570	0.00279
436	-0.00213	572	0.00105
437	-0.00209	574	-0.000541637
438	-0.00208	576	-0.00191
439	-0.00209	578	-0.00311
440	-0.00205	580	-0.00417
441	-0.00205	582	-0.00517
442	-0.00204	584	-0.00596
443	-0.00203	586	-0.00674
444	-0.00203	588	-0.00734
445	-0.00204	590	-0.00771
446	-0.0021	592	-0.00804
447	-0.00207	594	-0.00823
448	-0.00205	596	-0.00836
449	-0.00202	598	-0.00831
450	-0.00201	600	-0.00833
451	-0.002	602	-0.00831
452	-0.002	604	-0.0082
453	-0.00201	606	-0.00812
454	-0.00202	608	-0.00798
455	-0.00203	610	-0.00795
456	-0.00206	612	-0.00785
457	-0.00207	614	-0.00775
458	-0.00209	616	-0.00758
459	-0.00207	618	-0.00753
460	-0.00207	620	-0.00753
461	-0.00209	622	-0.0075
462	-0.00209	624	-0.00747
463	-0.00208	626	-0.00757
464	-0.00208	628	-0.0077
465	-0.0021	630	-0.00779
466	-0.00211	632	-0.00795
467	-0.00213	634	-0.00806
468	-0.00216	636	-0.00811
469	-0.00219	638	-0.00821
470	-0.00216	640	-0.00846
471	-0.00217	642	-0.00854
472	-0.00219	644	-0.00867
473	-0.0022	646	-0.00874
474	-0.00222	648	-0.00882
475	-0.00223	650	-0.0089
476	-0.00221	652	-0.00896
477	-0.0022	654	-0.00904
478	-0.00223	656	-0.00905
479	-0.00224	658	-0.0091
480	-0.00224	660	-0.00902
481	-0.00225	662	-0.00898
482	-0.00225	664	-0.00875
483	-0.00227	666	-0.00862
484	-0.00225	668	-0.00839
485	-0.00227	670	-0.00815
486	-0.00231	672	-0.00788
487	-0.00238	674	-0.00762
488	-0.00239	676	-0.00719
489	-0.00239	678	-0.00693
490	-0.00245	680	-0.00656
491	-0.00248	682	-0.00614
492	-0.00248	684	-0.00566
493	-0.00248	686	-0.00519
494	-0.00249	688	-0.00468
495	-0.0025	690	-0.00421
496	-0.00251	692	-0.00378
497	-0.00253	694	-0.00332
498	-0.00258	696	-0.00278
499	-0.00265	698	-0.00224
500	-0.00267	700	-0.00172
501	-0.00272	702	-0.00125
502	-0.0028	704	-0.000864662
503	-0.00286	706	-0.00050762
504	-0.00291	708	-7.30657e-05
505	-0.003	710	0.000369684
506	-0.00312	712	0.000737737
507	-0.00323	714	0.00107
508	-0.00336	716	0.00134
509	-0.00351	718	0.00157
510	-0.00369	720	0.00185
511	-0.0039	722	0.00215
512	-0.00413	724	0.00236
513	-0.00437	726	0.00256
514	-0.00461	728	0.00276
515	-0.00486	730	0.00297
516	-0.00513	732	0.00309
517	-0.00545	734	0.00324
518	-0.00576	736	0.00334
519	-0.00613	738	0.00338
520	-0.00651	740	0.00339
521	-0.00693	742	0.00341
522	-0.00733	744	0.00347
523	-0.00777	746	0.00349
524	-0.00822	748	0.00354
525	-0.0087	750	0.00344
526	-0.00915	752	0.00334
527	-0.00972	754	0.00329
528	-0.01025	756	0.00325
529	-0.0108	758	0.00324
530	-0.0114	760	0.00321
531	-0.01192	762	0.00312
532	-0.0125	764	0.00301
533	-0.01312	766	0.00289
534	-0.01379	768	0.00284
535	-0.01428	770	0.00277
536	-0.01482	772	0.00266
537	-0.01536	774	0.00247
538	-0.01595	776	0.00228
539	-0.0163	778	0.00215
540	-0.01691	780	0.00207
541	-0.01739	782	0.00201
542	-0.01807	784	0.00187
543	-0.01849	786	0.00167
544	-0.01888	788	0.00144
545	-0.01942	790	0.00125
546	-0.01987	792	0.00122
547	-0.02048	794	0.00125
548	-0.02062	796	0.00116
549	-0.02086	798	0.00105
550	-0.02114	800	0.000950354
551	-0.02127
552	-0.02141
553	-0.02138
554	-0.02139
555	-0.02131
556	-0.02135
557	-0.02119
558	-0.02103
559	-0.02093
560	-0.02062
561	-0.02042
562	-0.02011
563	-0.0196
564	-0.01919
565	-0.01876
566	-0.01821
567	-0.01753
568	-0.01692
569	-0.01632
570	-0.01575
571	-0.01509
572	-0.01446
573	-0.01369
574	-0.01301
575	-0.01202
576	-0.01123
577	-0.0104
578	-0.0096
579	-0.00873
580	-0.00789
581	-0.00707
582	-0.00625
583	-0.00548
584	-0.00469
585	-0.00395
586	-0.00314
587	-0.00233
588	-0.00156
589	-0.000800532
590	-6.53539e-05
591	0.000653997
592	0.00134
593	0.00197
594	0.00258
595	0.00315
596	0.00368
597	0.00424
598	0.00475
599	0.00524
600	0.00567
601	0.00613
602	0.00648
603	0.00686
604	0.00719
605	0.00752
606	0.00785
607	0.00812
608	0.0084
609	0.00865
610	0.0089
611	0.00916
612	0.00937
613	0.00955
614	0.0098
615	0.00999
616	0.01017
617	0.01044
618	0.01058
619	0.01068
620	0.01079
621	0.01092
622	0.01097
623	0.01106
624	0.01112
625	0.01118
626	0.01123
627	0.01125
628	0.01127
629	0.01129
630	0.01132
631	0.0114
632	0.01141
633	0.01143
634	0.01138
635	0.01134
636	0.01127
637	0.01118
638	0.01123
639	0.01107
640	0.01099
641	0.01091
642	0.01082
643	0.01068
644	0.01058
645	0.01049
646	0.01035
647	0.01024
648	0.01014
649	0.01001
650	0.0099
651	0.00971
652	0.00957
653	0.00939
654	0.00919
655	0.00906
656	0.00889
657	0.0088
658	0.00864
659	0.00849
660	0.00836
661	0.00821
662	0.00805
663	0.00783
664	0.00765
665	0.00751
666	0.00734
667	0.00716
668	0.00696
669	0.00676
670	0.00658
671	0.00643
672	0.00627
673	0.00611
674	0.00598
675	0.00581
676	0.00566
677	0.00549
678	0.00534
679	0.00517
680	0.00501
681	0.00487
682	0.00478
683	0.00468
684	0.00453
685	0.0044
686	0.00426
687	0.00413
688	0.00407
689	0.00391
690	0.00383
691	0.00374
692	0.00364
693	0.00357
694	0.0035
695	0.0034
696	0.00332
697	0.00326
698	0.00319
699	0.00311
700	0.00301
701	0.00295
702	0.00292
703	0.00288
704	0.00282
705	0.00278
706	0.00272
707	0.0027
708	0.00268
709	0.00265
710	0.00258
711	0.0025
712	0.00242
713	0.00239
714	0.00238
715	0.00228
716	0.00232
717	0.00232
718	0.0023
719	0.00232
720	0.00232
721	0.00231
722	0.0023
723	0.00227
724	0.00227
725	0.00224
726	0.0022
727	0.00216
728	0.00216
729	0.00215
730	0.00216
731	0.00215
732	0.00216
733	0.00216
734	0.00216
735	0.00217
736	0.00219
737	0.00219
738	0.00219
739	0.00218
740	0.00216
741	0.00214
742	0.00214
743	0.00215
744	0.00224
745	0.00215
746	0.00216
747	0.00216
748	0.00214
749	0.00217
750	0.00218
751	0.00219
752	0.0022
753	0.00221
754	0.0022
755	0.0022
756	0.00219
757	0.0022
758	0.00221
759	0.00219
760	0.00218
761	0.00221
762	0.00223
763	0.00223
764	0.00225
765	0.00227
766	0.0023
767	0.00234
768	0.00235
769	0.00236
770	0.00231
771	0.00228
772	0.00227
773	0.00226
774	0.00225
775	0.00224
776	0.00225
777	0.00227
778	0.00225
779	0.00224
780	0.00224
781	0.00226
782	0.00226
783	0.0023
784	0.00234
785	0.00236
786	0.00236
787	0.00238
788	0.00238
789	0.00238
790	0.00236
791	0.00235
792	0.00232
793	0.00233
794	0.00233
795	0.00232
796	0.00231
797	0.00234
798	0.00236
799	0.00241
800	0.00242

## Sheet: S9
S9a										S9b
Particle 1			Particle 2			Particle 3				Particle 1			Particle 2			Particle 3
Wavelength (nm)	LCP scattering	RCP scattering	Wavelength (nm)	LCP scattering	RCP scattering	Wavelength (nm)	LCP scattering	RCP scattering		Wavelength (nm)	LCP scattering	RCP scattering	Wavelength (nm)	LCP scattering	RCP scattering	Wavelength (nm)	LCP scattering	RCP scattering
550.257	0.20549	0.54938	550.257	0.10753	0.14245	550.257	0.78316	0.71116		550.257	0.76467	0.60961	550.257	0.97227	0.80305	550.257	0.73358	0.76117
550.683	0.20998	0.55078	550.683	0.10576	0.15013	550.683	0.77546	0.72214		550.683	0.76268	0.61083	550.683	0.95932	0.82177	550.683	0.73107	0.76996
551.11	0.22766	0.55856	551.11	0.10673	0.1444	551.11	0.79408	0.72801		551.11	0.79366	0.62884	551.11	1.00996	0.8652	551.11	0.75887	0.81975
551.536	0.21973	0.54359	551.536	0.10611	0.14678	551.536	0.78095	0.71768		551.536	0.76674	0.60536	551.536	0.95655	0.83534	551.536	0.74624	0.79995
551.962	0.21507	0.5409	551.962	0.11107	0.14977	551.962	0.76173	0.72526		551.962	0.77393	0.60995	551.962	0.96675	0.81175	551.962	0.72526	0.79405
552.388	0.20633	0.54776	552.388	0.11181	0.14805	552.388	0.79326	0.74004		552.388	0.78316	0.62077	552.388	1.01678	0.87118	552.388	0.75191	0.81809
552.814	0.20061	0.53686	552.814	0.11371	0.15183	552.814	0.76399	0.72978		552.814	0.75617	0.62729	552.814	0.98343	0.8336	552.814	0.74171	0.79501
553.24	0.21487	0.55754	553.24	0.10524	0.14538	553.24	0.80068	0.74632		553.24	0.7931	0.61393	553.24	1.01136	0.88573	553.24	0.75849	0.80838
553.666	0.20365	0.53609	553.666	0.11401	0.14924	553.666	0.78334	0.75396		553.666	0.77193	0.61725	553.666	1.00255	0.88302	553.666	0.76228	0.8472
554.092	0.2128	0.54063	554.092	0.11221	0.15164	554.092	0.78931	0.74367		554.092	0.75897	0.61544	554.092	1.00673	0.85752	554.092	0.75844	0.82546
554.518	0.20576	0.52695	554.518	0.1093	0.15326	554.518	0.79069	0.7548		554.518	0.77163	0.61044	554.518	1.01118	0.88049	554.518	0.75454	0.83907
554.944	0.20367	0.55975	554.944	0.11517	0.15213	554.944	0.80209	0.75351		554.944	0.7966	0.64071	554.944	1.01659	0.89549	554.944	0.7784	0.86846
555.37	0.21224	0.54444	555.37	0.11214	0.15123	555.37	0.80197	0.77051		555.37	0.79842	0.63963	555.37	1.05846	0.90573	555.37	0.76761	0.85609
555.797	0.21416	0.53044	555.797	0.1183	0.15638	555.797	0.81564	0.79131		555.797	0.81551	0.62412	555.797	1.03565	0.89969	555.797	0.75748	0.8604
556.223	0.21573	0.56694	556.223	0.11769	0.15354	556.223	0.81488	0.79558		556.223	0.80689	0.63615	556.223	1.05536	0.91948	556.223	0.80224	0.90072
556.649	0.22784	0.57383	556.649	0.11987	0.1551	556.649	0.85075	0.80101		556.649	0.79968	0.65732	556.649	1.0782	0.91995	556.649	0.78566	0.89772
557.075	0.21292	0.55014	557.075	0.11677	0.15983	557.075	0.8304	0.83171		557.075	0.82843	0.64453	557.075	1.09793	0.94119	557.075	0.80008	0.91205
557.501	0.21476	0.55298	557.501	0.11856	0.16014	557.501	0.82052	0.81209		557.501	0.79938	0.64816	557.501	1.06912	0.9349	557.501	0.79328	0.9231
557.927	0.20631	0.52678	557.927	0.11882	0.15833	557.927	0.82897	0.81184		557.927	0.81094	0.62163	557.927	1.07529	0.93494	557.927	0.77208	0.89876
558.353	0.21549	0.54603	558.353	0.11821	0.16218	558.353	0.83706	0.8213		558.353	0.81911	0.65513	558.353	1.106	0.97301	558.353	0.8031	0.92124
558.779	0.21274	0.54223	558.779	0.12324	0.16238	558.779	0.83032	0.83096		558.779	0.80918	0.66564	558.779	1.10317	0.96027	558.779	0.80777	0.94105
559.205	0.2048	0.56165	559.205	0.12008	0.16349	559.205	0.84099	0.85349		559.205	0.8504	0.63451	559.205	1.12703	0.98981	559.205	0.81996	0.95035
559.631	0.20501	0.5463	559.631	0.1194	0.16387	559.631	0.86716	0.85004		559.631	0.83216	0.66139	559.631	1.09707	0.98621	559.631	0.81875	0.93843
560.057	0.21562	0.56414	560.057	0.12308	0.16056	560.057	0.87532	0.86237		560.057	0.84749	0.67753	560.057	1.13597	1.01924	560.057	0.81991	0.95562
560.483	0.21745	0.56231	560.483	0.12404	0.16359	560.483	0.85898	0.86661		560.483	0.85643	0.65183	560.483	1.16709	1.01094	560.483	0.83062	0.97152
560.909	0.21808	0.56448	560.909	0.12108	0.16734	560.909	0.9001	0.87027		560.909	0.84108	0.67403	560.909	1.14991	1.01904	560.909	0.82902	0.98439
561.335	0.22332	0.53974	561.335	0.1305	0.16968	561.335	0.86929	0.88115		561.335	0.86172	0.6572	561.335	1.15821	1.00833	561.335	0.83283	0.99912
561.761	0.22204	0.56493	561.761	0.12343	0.16923	561.761	0.91656	0.92222		561.761	0.89457	0.68064	561.761	1.20815	1.05516	561.761	0.838	1.027
562.187	0.21929	0.57373	562.187	0.12928	0.16531	562.187	0.89822	0.91345		562.187	0.86294	0.68566	562.187	1.20114	1.0453	562.187	0.85051	1.02855
562.613	0.22345	0.56465	562.613	0.13622	0.17147	562.613	0.90372	0.93108		562.613	0.87057	0.67487	562.613	1.17349	1.04444	562.613	0.84999	1.01783
563.039	0.20069	0.53488	563.039	0.12907	0.16797	563.039	0.88975	0.90333		563.039	0.87066	0.65553	563.039	1.17915	1.03243	563.039	0.83798	1.0257
563.464	0.21441	0.55435	563.464	0.13186	0.17475	563.464	0.92944	0.91161		563.464	0.85628	0.68024	563.464	1.20686	1.05954	563.464	0.84055	1.04122
563.89	0.20059	0.53683	563.89	0.13649	0.17496	563.89	0.89804	0.91785		563.89	0.88304	0.68552	563.89	1.19838	1.07379	563.89	0.8582	1.05264
564.316	0.2079	0.53359	564.316	0.1315	0.17546	564.316	0.91781	0.92208		564.316	0.87099	0.67516	564.316	1.18498	1.07024	564.316	0.85904	1.04646
564.742	0.21031	0.5575	564.742	0.1351	0.17746	564.742	0.931	0.94982		564.742	0.88931	0.68442	564.742	1.21744	1.08375	564.742	0.86324	1.08449
565.168	0.21314	0.55627	565.168	0.14076	0.17846	565.168	0.94074	0.94854		565.168	0.89465	0.67077	565.168	1.23607	1.10145	565.168	0.85648	1.06536
565.594	0.20856	0.54861	565.594	0.13624	0.18019	565.594	0.9386	0.94258		565.594	0.88347	0.68697	565.594	1.20832	1.08721	565.594	0.85139	1.08227
566.02	0.22054	0.53684	566.02	0.13951	0.17487	566.02	0.9366	0.9446		566.02	0.89899	0.68275	566.02	1.22997	1.08239	566.02	0.85469	1.10555
566.446	0.21929	0.56849	566.446	0.14639	0.17541	566.446	0.98661	0.99566		566.446	0.93728	0.70571	566.446	1.28561	1.15632	566.446	0.90542	1.15929
566.872	0.2179	0.55192	566.872	0.1455	0.18302	566.872	0.96968	0.98773		566.872	0.89267	0.69787	566.872	1.24125	1.10829	566.872	0.88064	1.14114
567.298	0.21317	0.55494	567.298	0.14838	0.18404	567.298	0.99927	0.99939		567.298	0.94579	0.73666	567.298	1.31608	1.15614	567.298	0.90859	1.1734
567.723	0.2316	0.56403	567.723	0.14545	0.17651	567.723	1.01074	1.03797		567.723	0.96057	0.71383	567.723	1.30741	1.15871	567.723	0.92699	1.17605
568.149	0.22083	0.54688	568.149	0.14865	0.18625	568.149	0.99855	1.02124		568.149	0.93122	0.70725	568.149	1.26234	1.16098	568.149	0.91396	1.17461
568.575	0.22911	0.57383	568.575	0.15071	0.18524	568.575	1.03924	1.04963		568.575	0.97685	0.73573	568.575	1.34088	1.21612	568.575	0.94294	1.24694
569.001	0.22028	0.55993	569.001	0.14764	0.18598	569.001	1.0048	1.04151		569.001	0.96689	0.7195	569.001	1.3105	1.16941	569.001	0.92442	1.21104
569.427	0.21258	0.55042	569.427	0.15208	0.19031	569.427	0.99585	1.0173		569.427	0.93471	0.713	569.427	1.312	1.15322	569.427	0.91575	1.22112
569.853	0.22407	0.56632	569.853	0.15557	0.18892	569.853	1.05252	1.07392		569.853	0.98857	0.74748	569.853	1.36219	1.21726	569.853	0.93483	1.23988
570.278	0.23117	0.52898	570.278	0.15357	0.18933	570.278	1.02366	1.05399		570.278	0.96334	0.73194	570.278	1.30964	1.17391	570.278	0.93418	1.22532
570.704	0.22023	0.56593	570.704	0.15536	0.18757	570.704	1.04182	1.10102		570.704	0.96515	0.7285	570.704	1.32691	1.19991	570.704	0.94329	1.26808
571.13	0.22778	0.56195	571.13	0.1603	0.19228	571.13	1.04544	1.07632		571.13	1.00296	0.74169	571.13	1.35913	1.22932	571.13	0.96095	1.27642
571.556	0.23458	0.55394	571.556	0.16408	0.19631	571.556	1.04041	1.09871		571.556	0.97852	0.73464	571.556	1.3204	1.16943	571.556	0.96876	1.29544
571.982	0.23865	0.56608	571.982	0.16383	0.19298	571.982	1.09173	1.10485		571.982	1.02293	0.75189	571.982	1.38806	1.21927	571.982	0.97908	1.33286
572.408	0.22438	0.52889	572.408	0.16343	0.19679	572.408	1.06692	1.09367		572.408	0.99097	0.74829	572.408	1.36598	1.2333	572.408	0.96307	1.31249
572.833	0.22402	0.54951	572.833	0.1654	0.19594	572.833	1.0934	1.12652		572.833	1.00339	0.75562	572.833	1.3805	1.23174	572.833	0.98888	1.34316
573.259	0.24311	0.55269	573.259	0.16585	0.19532	573.259	1.10129	1.14404		573.259	1.03283	0.76682	573.259	1.42114	1.23668	573.259	0.98832	1.35654
573.685	0.22604	0.55493	573.685	0.17394	0.19647	573.685	1.10227	1.14609		573.685	1.03186	0.75682	573.685	1.38479	1.24917	573.685	0.97826	1.37145
574.111	0.2328	0.5352	574.111	0.17027	0.19729	574.111	1.1059	1.12724		574.111	1.00708	0.76195	574.111	1.39016	1.22869	574.111	0.98893	1.37133
574.536	0.24168	0.55131	574.536	0.17892	0.20299	574.536	1.12983	1.1742		574.536	1.05546	0.80105	574.536	1.44518	1.27764	574.536	1.02557	1.39603
574.962	0.2495	0.5645	574.962	0.17591	0.1988	574.962	1.13763	1.19368		574.962	1.07039	0.79408	574.962	1.43153	1.29286	574.962	1.03146	1.43829
575.388	0.22971	0.54593	575.388	0.17659	0.19855	575.388	1.16421	1.20694		575.388	1.07374	0.80432	575.388	1.45988	1.27662	575.388	1.03995	1.44385
575.814	0.2408	0.54583	575.814	0.17861	0.20826	575.814	1.17966	1.19897		575.814	1.07943	0.79463	575.814	1.44537	1.29497	575.814	1.03566	1.4512
576.239	0.24007	0.56028	576.239	0.1866	0.20172	576.239	1.15809	1.21531		576.239	1.0601	0.83328	576.239	1.45331	1.28348	576.239	1.04571	1.48705
576.665	0.24522	0.54847	576.665	0.19096	0.20495	576.665	1.18536	1.23785		576.665	1.1134	0.82616	576.665	1.48434	1.30774	576.665	1.03742	1.51117
577.091	0.2375	0.53419	577.091	0.18675	0.20479	577.091	1.17496	1.22573		577.091	1.06826	0.81013	577.091	1.46783	1.27505	577.091	1.03766	1.47714
577.517	0.24626	0.54652	577.517	0.18939	0.20693	577.517	1.18214	1.234		577.517	1.10654	0.81674	577.517	1.45618	1.26898	577.517	1.04432	1.50231
577.942	0.25929	0.56633	577.942	0.19127	0.20804	577.942	1.2153	1.25348		577.942	1.12264	0.83052	577.942	1.5098	1.32163	577.942	1.08719	1.56895
578.368	0.26087	0.55346	578.368	0.19641	0.20749	578.368	1.22527	1.26475		578.368	1.1447	0.84514	578.368	1.51523	1.32181	578.368	1.08	1.57674
578.794	0.26583	0.55778	578.794	0.19704	0.21395	578.794	1.22275	1.26266		578.794	1.11974	0.84532	578.794	1.51018	1.31976	578.794	1.08141	1.59509
579.219	0.24516	0.53235	579.219	0.19988	0.21087	579.219	1.23115	1.29019		579.219	1.12297	0.84012	579.219	1.48855	1.32577	579.219	1.06104	1.57294
579.645	0.25784	0.53576	579.645	0.20585	0.21615	579.645	1.21976	1.2723		579.645	1.11876	0.84128	579.645	1.49492	1.31413	579.645	1.08355	1.58841
580.071	0.26698	0.55912	580.071	0.20254	0.21298	580.071	1.31618	1.30178		580.071	1.15236	0.88482	580.071	1.53463	1.33851	580.071	1.11699	1.64414
580.496	0.27207	0.53645	580.496	0.20828	0.21979	580.496	1.2743	1.30852		580.496	1.15716	0.88832	580.496	1.53856	1.35444	580.496	1.10421	1.6634
580.922	0.26839	0.53678	580.922	0.21263	0.21896	580.922	1.24213	1.27809		580.922	1.13795	0.85834	580.922	1.50518	1.32385	580.922	1.09055	1.63801
581.348	0.27154	0.55562	581.348	0.21057	0.21741	581.348	1.3074	1.31874		581.348	1.16569	0.88547	581.348	1.56046	1.33436	581.348	1.1142	1.674
581.773	0.28187	0.53976	581.773	0.21401	0.22436	581.773	1.26549	1.31084		581.773	1.16882	0.8723	581.773	1.53716	1.32896	581.773	1.10611	1.7139
582.199	0.28292	0.54095	582.199	0.2206	0.21947	582.199	1.31715	1.35782		582.199	1.21225	0.89232	582.199	1.56173	1.38171	582.199	1.15924	1.75286
582.624	0.28701	0.5487	582.624	0.22363	0.22442	582.624	1.33765	1.37159		582.624	1.21039	0.9079	582.624	1.6063	1.3906	582.624	1.14881	1.76573
583.05	0.2992	0.54379	583.05	0.22872	0.22551	583.05	1.37053	1.39587		583.05	1.23977	0.95324	583.05	1.62835	1.4118	583.05	1.19244	1.83481
583.476	0.30054	0.54359	583.476	0.22467	0.2259	583.476	1.36397	1.37749		583.476	1.21161	0.93437	583.476	1.57667	1.36364	583.476	1.16368	1.82082
583.901	0.31572	0.54903	583.901	0.22855	0.22281	583.901	1.38445	1.40905		583.901	1.24181	0.93315	583.901	1.62107	1.39923	583.901	1.17805	1.84876
584.327	0.30438	0.54132	584.327	0.23236	0.22657	584.327	1.3661	1.40149		584.327	1.2241	0.92393	584.327	1.5943	1.40785	584.327	1.16422	1.81118
584.753	0.31151	0.54715	584.753	0.2338	0.22822	584.753	1.38597	1.4057		584.753	1.2494	0.93594	584.753	1.60427	1.39291	584.753	1.16074	1.86842
585.178	0.30336	0.5654	585.178	0.2382	0.22923	585.178	1.40872	1.41818		585.178	1.2478	0.96988	585.178	1.61835	1.40622	585.178	1.17484	1.90703
585.604	0.29903	0.54235	585.604	0.23886	0.23023	585.604	1.4045	1.39384		585.604	1.24534	0.93619	585.604	1.62278	1.39075	585.604	1.15511	1.88388
586.029	0.3154	0.52578	586.029	0.24802	0.23506	586.029	1.39996	1.39306		586.029	1.22342	0.96032	586.029	1.6097	1.38383	586.029	1.18385	1.9024
586.455	0.32323	0.53514	586.455	0.25418	0.2379	586.455	1.45422	1.45433		586.455	1.28131	0.97806	586.455	1.6469	1.44825	586.455	1.23417	2.00022
586.88	0.31811	0.54185	586.88	0.2527	0.2375	586.88	1.45424	1.43046		586.88	1.26115	0.98584	586.88	1.61404	1.40161	586.88	1.20926	1.95487
587.306	0.34164	0.54727	587.306	0.25135	0.23578	587.306	1.50709	1.48078		587.306	1.29237	1.01018	587.306	1.681	1.45956	587.306	1.24136	2.03184
587.732	0.35044	0.5346	587.732	0.25897	0.2427	587.732	1.48166	1.47621		587.732	1.29537	1.00663	587.732	1.67319	1.42798	587.732	1.2466	2.04107
588.157	0.3365	0.54279	588.157	0.2568	0.23619	588.157	1.51318	1.49914		588.157	1.31662	1.0308	588.157	1.685	1.46326	588.157	1.25459	2.07056
588.583	0.358	0.52693	588.583	0.26321	0.24365	588.583	1.52521	1.51972		588.583	1.33161	1.03588	588.583	1.69996	1.507	588.583	1.26568	2.10784
589.008	0.3546	0.53681	589.008	0.26953	0.24031	589.008	1.49264	1.48147		589.008	1.30208	1.01431	589.008	1.67182	1.45536	589.008	1.22429	2.06766
589.434	0.36518	0.52234	589.434	0.26799	0.24274	589.434	1.50884	1.49639		589.434	1.32646	1.03641	589.434	1.69541	1.44564	589.434	1.24139	2.1128
589.859	0.35018	0.54113	589.859	0.26859	0.24787	589.859	1.56459	1.51895		589.859	1.36228	1.04755	589.859	1.71924	1.49506	589.859	1.26218	2.16028
590.285	0.36343	0.53925	590.285	0.27698	0.25253	590.285	1.55476	1.54871		590.285	1.3407	1.05875	590.285	1.7292	1.49899	590.285	1.28758	2.20461
590.71	0.37975	0.54316	590.71	0.27735	0.24848	590.71	1.55892	1.51092		590.71	1.32819	1.06942	590.71	1.73199	1.49979	590.71	1.26339	2.20447
591.136	0.37122	0.53342	591.136	0.28374	0.24829	591.136	1.60488	1.54647		591.136	1.37375	1.09588	591.136	1.76739	1.51384	591.136	1.29081	2.22398
591.561	0.38718	0.53591	591.561	0.28264	0.2533	591.561	1.61853	1.56268		591.561	1.37766	1.10822	591.561	1.75182	1.52872	591.561	1.3017	2.28626
591.987	0.4031	0.52693	591.987	0.28785	0.24963	591.987	1.5939	1.55607		591.987	1.34098	1.10067	591.987	1.72351	1.50067	591.987	1.29395	2.25168
592.412	0.39921	0.53342	592.412	0.28542	0.25201	592.412	1.62614	1.59071		592.412	1.40187	1.11415	592.412	1.79578	1.57447	592.412	1.3241	2.32347
592.838	0.4096	0.53664	592.838	0.28527	0.25591	592.838	1.66663	1.5841		592.838	1.37169	1.13093	592.838	1.78066	1.54336	592.838	1.32392	2.35027
593.263	0.41242	0.518	593.263	0.29401	0.26269	593.263	1.67585	1.60282		593.263	1.39207	1.14648	593.263	1.78852	1.57287	593.263	1.33646	2.40146
593.688	0.41895	0.53169	593.688	0.30125	0.25795	593.688	1.67165	1.58687		593.688	1.39651	1.13279	593.688	1.78678	1.56837	593.688	1.31525	2.43402
594.114	0.43334	0.53831	594.114	0.29504	0.2593	594.114	1.74117	1.62915		594.114	1.40658	1.17051	594.114	1.83054	1.61355	594.114	1.34935	2.49268
594.539	0.43998	0.52854	594.539	0.30076	0.25758	594.539	1.70709	1.60997		594.539	1.39798	1.16369	594.539	1.82124	1.6109	594.539	1.32521	2.44298
594.965	0.42557	0.52268	594.965	0.29715	0.25792	594.965	1.70573	1.62973		594.965	1.36794	1.15221	594.965	1.78275	1.57981	594.965	1.3037	2.45814
595.39	0.4503	0.53759	595.39	0.30154	0.25725	595.39	1.78847	1.64084		595.39	1.42337	1.20129	595.39	1.83775	1.62894	595.39	1.36782	2.55982
595.816	0.45477	0.50972	595.816	0.30779	0.26799	595.816	1.74092	1.61148		595.816	1.40643	1.18805	595.816	1.80686	1.62837	595.816	1.35789	2.54991
596.241	0.45744	0.52533	596.241	0.30676	0.26315	596.241	1.80062	1.65744		596.241	1.40933	1.21303	596.241	1.82708	1.63415	596.241	1.35641	2.59815
596.666	0.46225	0.51207	596.666	0.31142	0.26872	596.666	1.8081	1.65241		596.666	1.40906	1.21481	596.666	1.83449	1.66786	596.666	1.35321	2.61283
597.092	0.47849	0.52848	597.092	0.31203	0.27013	597.092	1.82842	1.66032		597.092	1.41651	1.22506	597.092	1.86806	1.69217	597.092	1.37359	2.65642
597.517	0.49486	0.5231	597.517	0.30621	0.26617	597.517	1.86232	1.69339		597.517	1.43308	1.26166	597.517	1.87187	1.69069	597.517	1.3956	2.71135
597.943	0.45679	0.53129	597.943	0.32171	0.26693	597.943	1.84417	1.68559		597.943	1.42672	1.23594	597.943	1.84947	1.72758	597.943	1.38973	2.7127
598.368	0.49254	0.52745	598.368	0.32051	0.27541	598.368	1.8638	1.66437		598.368	1.43489	1.26459	598.368	1.84086	1.70435	598.368	1.37481	2.72861
598.793	0.48958	0.51609	598.793	0.31658	0.27512	598.793	1.87546	1.6724		598.793	1.42483	1.27448	598.793	1.86443	1.71105	598.793	1.39407	2.77145
599.219	0.49878	0.51996	599.219	0.31888	0.27897	599.219	1.90332	1.68139		599.219	1.43281	1.30817	599.219	1.90515	1.72983	599.219	1.386	2.7804
599.644	0.49915	0.51696	599.644	0.3175	0.27823	599.644	1.89647	1.6773		599.644	1.44793	1.29289	599.644	1.86966	1.74722	599.644	1.37481	2.80264
600.069	0.52522	0.51783	600.069	0.32479	0.2856	600.069	1.94641	1.69013		600.069	1.42382	1.31341	600.069	1.90427	1.76357	600.069	1.39232	2.88503
600.495	0.53571	0.4998	600.495	0.32909	0.28332	600.495	1.94122	1.6893		600.495	1.44112	1.30079	600.495	1.93626	1.80352	600.495	1.4136	2.8881
600.92	0.52561	0.5097	600.92	0.32619	0.28348	600.92	1.97169	1.68514		600.92	1.39868	1.29656	600.92	1.88828	1.78816	600.92	1.40178	2.90528
601.345	0.53365	0.4996	601.345	0.33332	0.29127	601.345	1.99006	1.69496		601.345	1.40167	1.33618	601.345	1.92276	1.81549	601.345	1.41703	2.9554
601.771	0.55389	0.50897	601.771	0.32806	0.2877	601.771	2.0075	1.72909		601.771	1.45564	1.36429	601.771	1.96289	1.88269	601.771	1.41732	3.01551
602.196	0.5399	0.49728	602.196	0.33516	0.29177	602.196	1.98072	1.6813		602.196	1.44072	1.37229	602.196	1.93632	1.83684	602.196	1.41382	2.98527
602.621	0.55468	0.50161	602.621	0.34052	0.2945	602.621	2.04654	1.70858		602.621	1.45366	1.39184	602.621	1.93768	1.89304	602.621	1.43788	3.0764
603.047	0.55105	0.49851	603.047	0.33967	0.29222	603.047	2.04758	1.67328		603.047	1.42585	1.41534	603.047	1.93279	1.87817	603.047	1.4201	3.05224
603.472	0.57355	0.5	603.472	0.33868	0.29321	603.472	2.1017	1.72044		603.472	1.45782	1.41052	603.472	1.95872	1.92565	603.472	1.43216	3.13136
603.897	0.57636	0.50055	603.897	0.34494	0.29631	603.897	2.10511	1.70527		603.897	1.46065	1.43994	603.897	1.9781	1.9625	603.897	1.43624	3.16632
604.322	0.56925	0.46665	604.322	0.34217	0.29647	604.322	2.06512	1.6926		604.322	1.44924	1.42013	604.322	1.95101	1.95082	604.322	1.42318	3.14116
604.748	0.58496	0.47837	604.748	0.34391	0.30232	604.748	2.07697	1.67761		604.748	1.43014	1.45333	604.748	1.91738	1.94096	604.748	1.41456	3.13679
605.173	0.59304	0.4881	605.173	0.34473	0.30042	605.173	2.09487	1.66103		605.173	1.41103	1.42166	605.173	1.91915	1.96286	605.173	1.41954	3.16567
605.598	0.6155	0.49264	605.598	0.35101	0.30055	605.598	2.16435	1.72244		605.598	1.4609	1.49055	605.598	1.98209	1.99881	605.598	1.461	3.28313
606.024	0.60033	0.47728	606.024	0.35113	0.30444	606.024	2.10996	1.65723		606.024	1.41749	1.44473	606.024	1.93164	1.97843	606.024	1.41354	3.22107
606.449	0.62618	0.48877	606.449	0.34915	0.31093	606.449	2.14972	1.69819		606.449	1.44346	1.51704	606.449	2.00227	2.07004	606.449	1.45646	3.33993
606.874	0.62939	0.48116	606.874	0.35673	0.30472	606.874	2.17081	1.71677		606.874	1.43314	1.54132	606.874	1.99359	2.07791	606.874	1.4785	3.33432
607.299	0.6212	0.47239	607.299	0.35687	0.31168	607.299	2.16357	1.65494		607.299	1.40193	1.49899	607.299	1.96308	2.05648	607.299	1.44684	3.30998
607.724	0.62169	0.47074	607.724	0.35743	0.31097	607.724	2.18273	1.66776		607.724	1.41829	1.51719	607.724	1.98474	2.10421	607.724	1.44524	3.35561
608.15	0.64565	0.46416	608.15	0.36355	0.32304	608.15	2.20274	1.68911		608.15	1.42022	1.54739	608.15	1.99651	2.12717	608.15	1.46076	3.43108
608.575	0.66822	0.48542	608.575	0.36102	0.31708	608.575	2.24152	1.71537		608.575	1.44182	1.6086	608.575	2.03796	2.19951	608.575	1.4955	3.52239
609	0.66663	0.46566	609	0.36785	0.32065	609	2.27123	1.7236		609	1.4382	1.59043	609	2.03947	2.1958	609	1.49536	3.48647
609.425	0.70031	0.47938	609.425	0.36901	0.32108	609.425	2.27985	1.71067		609.425	1.43219	1.62146	609.425	2.02423	2.21214	609.425	1.50313	3.55482
609.85	0.67792	0.46259	609.85	0.36708	0.32342	609.85	2.2708	1.70351		609.85	1.44011	1.61633	609.85	2.03649	2.25163	609.85	1.49625	3.5631
610.276	0.68031	0.47823	610.276	0.36752	0.32015	610.276	2.31543	1.70755		610.276	1.41288	1.63047	610.276	2.03142	2.26597	610.276	1.50587	3.58838
610.701	0.68526	0.46026	610.701	0.37698	0.32197	610.701	2.32501	1.69978		610.701	1.43044	1.65214	610.701	2.05383	2.29654	610.701	1.48708	3.63549
611.126	0.70604	0.48035	611.126	0.37704	0.32719	611.126	2.31618	1.71521		611.126	1.4395	1.64877	611.126	2.05205	2.32071	611.126	1.50275	3.6422
611.551	0.6823	0.44434	611.551	0.38312	0.32425	611.551	2.31864	1.66641		611.551	1.39204	1.64882	611.551	2.00322	2.29084	611.551	1.4781	3.63719
611.976	0.70327	0.45806	611.976	0.37777	0.32747	611.976	2.38252	1.6802		611.976	1.42129	1.66718	611.976	2.04816	2.35389	611.976	1.51379	3.67225
612.401	0.70762	0.45141	612.401	0.38003	0.32549	612.401	2.38793	1.68251		612.401	1.42468	1.67383	612.401	2.05613	2.37276	612.401	1.52176	3.69521
612.827	0.74564	0.45055	612.827	0.38436	0.33275	612.827	2.38365	1.67261		612.827	1.39055	1.71804	612.827	2.05779	2.40799	612.827	1.53556	3.74832
613.252	0.73324	0.4499	613.252	0.39078	0.33213	613.252	2.40528	1.69702		613.252	1.40481	1.72037	613.252	2.05062	2.42139	613.252	1.52207	3.77882
613.677	0.73397	0.44433	613.677	0.38996	0.33375	613.677	2.4176	1.6723		613.677	1.4023	1.71725	613.677	2.03116	2.455	613.677	1.52715	3.77231
614.102	0.74988	0.44186	614.102	0.38696	0.33448	614.102	2.46212	1.681		614.102	1.4154	1.75542	614.102	2.08063	2.46986	614.102	1.54514	3.85144
614.527	0.75211	0.4451	614.527	0.39463	0.33801	614.527	2.46825	1.68198		614.527	1.4208	1.78286	614.527	2.09187	2.51305	614.527	1.54503	3.84464
614.952	0.76866	0.4339	614.952	0.40395	0.33591	614.952	2.48262	1.67635		614.952	1.3811	1.77664	614.952	2.07768	2.53561	614.952	1.54131	3.86591
615.377	0.75508	0.43442	615.377	0.40568	0.34046	615.377	2.48024	1.65939		615.377	1.38417	1.78867	615.377	2.05335	2.5207	615.377	1.56652	3.8598
615.802	0.77778	0.43545	615.802	0.40418	0.34051	615.802	2.51533	1.67774		615.802	1.38245	1.80664	615.802	2.09001	2.60524	615.802	1.57004	3.92533
616.227	0.77996	0.43056	616.227	0.40764	0.34381	616.227	2.5522	1.67194		616.227	1.39179	1.84911	616.227	2.09183	2.63269	616.227	1.59335	3.9779
616.653	0.79029	0.43717	616.653	0.41336	0.34422	616.653	2.54273	1.64406		616.653	1.37303	1.84147	616.653	2.08875	2.61354	616.653	1.56208	3.97164
617.078	0.80494	0.44838	617.078	0.41701	0.34216	617.078	2.56717	1.64269		617.078	1.37296	1.86094	617.078	2.08843	2.65494	617.078	1.5848	4.04478
617.503	0.79303	0.43024	617.503	0.42347	0.344	617.503	2.59089	1.67207		617.503	1.36535	1.8797	617.503	2.08932	2.70427	617.503	1.59913	4.04405
617.928	0.7953	0.43022	617.928	0.41223	0.33547	617.928	2.5765	1.63736		617.928	1.36395	1.87128	617.928	2.09064	2.70746	617.928	1.59843	4.05097
618.353	0.80493	0.41451	618.353	0.42343	0.34256	618.353	2.53757	1.60427		618.353	1.34845	1.86384	618.353	2.02639	2.69232	618.353	1.56991	3.97673
618.778	0.82347	0.43024	618.778	0.41807	0.34326	618.778	2.68624	1.65474		618.778	1.37714	1.96146	618.778	2.13152	2.84526	618.778	1.64313	4.14751
619.203	0.82718	0.41281	619.203	0.42265	0.33667	619.203	2.59106	1.58406		619.203	1.34777	1.91746	619.203	2.05647	2.77863	619.203	1.60074	4.04864
619.628	0.83392	0.4296	619.628	0.42849	0.34562	619.628	2.59145	1.59991		619.628	1.31535	1.91351	619.628	2.05974	2.80046	619.628	1.60938	4.10257
620.053	0.8446	0.42689	620.053	0.43411	0.3448	620.053	2.68809	1.6421		620.053	1.34121	1.96801	620.053	2.07102	2.85517	620.053	1.64886	4.14446
620.478	0.8607	0.43656	620.478	0.42817	0.33942	620.478	2.72384	1.65329		620.478	1.35971	2.02345	620.478	2.107	2.93689	620.478	1.64218	4.24197
620.903	0.86662	0.43471	620.903	0.43351	0.34273	620.903	2.75764	1.62891		620.903	1.32843	2.01891	620.903	2.0964	2.9402	620.903	1.64083	4.19877
621.328	0.85191	0.42297	621.328	0.4378	0.34218	621.328	2.76773	1.60544		621.328	1.32897	2.02728	621.328	2.11511	2.98552	621.328	1.65851	4.25236
621.753	0.88816	0.42088	621.753	0.43544	0.33643	621.753	2.78918	1.63414		621.753	1.3682	2.07766	621.753	2.13222	3.0708	621.753	1.67227	4.31261
622.178	0.87864	0.42282	622.178	0.44936	0.34412	622.178	2.84377	1.62766		622.178	1.33672	2.08893	622.178	2.10622	3.08648	622.178	1.70126	4.35693
622.603	0.87867	0.41357	622.603	0.444	0.33404	622.603	2.77793	1.60452		622.603	1.32004	2.07729	622.603	2.08329	3.06556	622.603	1.66417	4.30212
623.028	0.89777	0.43944	623.028	0.44672	0.33387	623.028	2.89768	1.61326		623.028	1.31487	2.10921	623.028	2.11535	3.12448	623.028	1.68969	4.3536
623.453	0.87479	0.42751	623.453	0.44153	0.3362	623.453	2.84618	1.61132		623.453	1.30478	2.09853	623.453	2.08822	3.11297	623.453	1.7092	4.37553
623.878	0.88303	0.43417	623.878	0.44923	0.33277	623.878	2.87248	1.5807		623.878	1.30435	2.14221	623.878	2.09126	3.14892	623.878	1.68748	4.3532
624.303	0.90914	0.43612	624.303	0.45687	0.3355	624.303	2.90813	1.57762		624.303	1.27691	2.16973	624.303	2.06964	3.18172	624.303	1.70196	4.35495
624.728	0.90435	0.41999	624.728	0.45211	0.33247	624.728	2.93262	1.56269		624.728	1.25741	2.14562	624.728	2.06292	3.22759	624.728	1.69964	4.38971
625.153	0.92414	0.43217	625.153	0.45794	0.32909	625.153	2.93872	1.58324		625.153	1.28276	2.2261	625.153	2.12975	3.2943	625.153	1.73403	4.47065
625.578	0.95561	0.44699	625.578	0.46405	0.33305	625.578	3.0557	1.62605		625.578	1.29752	2.26784	625.578	2.15475	3.40043	625.578	1.80822	4.59523
626.003	0.92785	0.42904	626.003	0.4692	0.33135	626.003	3.00902	1.56516		626.003	1.26256	2.23615	626.003	2.09534	3.32413	626.003	1.7668	4.51086
626.428	0.93261	0.43678	626.428	0.47043	0.33059	626.428	3.026	1.5471		626.428	1.23415	2.20136	626.428	2.06196	3.30408	626.428	1.74511	4.48659
626.852	0.94798	0.43425	626.852	0.46781	0.3235	626.852	3.06466	1.55857		626.852	1.22081	2.25118	626.852	2.07012	3.38469	626.852	1.76773	4.51046
627.277	0.96105	0.44425	627.277	0.47084	0.32522	627.277	3.16177	1.57628		627.277	1.24611	2.3148	627.277	2.09658	3.4355	627.277	1.80315	4.62223
627.702	0.97013	0.458	627.702	0.47751	0.32165	627.702	3.18866	1.57122		627.702	1.24343	2.33045	627.702	2.11119	3.47133	627.702	1.80187	4.6225
628.127	0.97931	0.43951	628.127	0.47636	0.31963	628.127	3.18671	1.56167		628.127	1.21369	2.34652	628.127	2.06363	3.48883	628.127	1.80627	4.59449
628.552	0.97036	0.44423	628.552	0.48775	0.32	628.552	3.17892	1.52405		628.552	1.21045	2.32766	628.552	2.06712	3.51225	628.552	1.80964	4.60991
628.977	0.99963	0.46237	628.977	0.48286	0.31758	628.977	3.25288	1.56037		628.977	1.20995	2.35717	628.977	2.08174	3.57616	628.977	1.80694	4.6768
629.402	1.01052	0.43391	629.402	0.4945	0.31915	629.402	3.30482	1.53361		629.402	1.21119	2.40062	629.402	2.07874	3.57081	629.402	1.82292	4.69019
629.827	0.99901	0.45179	629.827	0.48571	0.31252	629.827	3.31397	1.52584		629.827	1.17868	2.39515	629.827	2.04862	3.60621	629.827	1.8427	4.67782
630.252	1.02825	0.46349	630.252	0.49189	0.31257	630.252	3.38647	1.54768		630.252	1.18619	2.4386	630.252	2.07748	3.64305	630.252	1.85086	4.77629
630.676	1.01263	0.43365	630.676	0.49867	0.3124	630.676	3.33262	1.50062		630.676	1.14292	2.41293	630.676	2.06279	3.64621	630.676	1.86055	4.7146
631.101	1.01507	0.45834	631.101	0.50022	0.306	631.101	3.38752	1.49043		631.101	1.15547	2.41588	631.101	2.02828	3.63943	631.101	1.84887	4.71282
631.526	1.05209	0.47117	631.526	0.50754	0.30229	631.526	3.42195	1.50507		631.526	1.15054	2.49224	631.526	2.03344	3.71667	631.526	1.87564	4.79467
631.951	1.07407	0.47147	631.951	0.51216	0.30387	631.951	3.57105	1.54325		631.951	1.17246	2.56602	631.951	2.08266	3.80605	631.951	1.94477	4.94715
632.376	1.03923	0.46579	632.376	0.5181	0.30152	632.376	3.47309	1.4642		632.376	1.12682	2.49094	632.376	1.98813	3.7204	632.376	1.86913	4.75981
632.801	1.07171	0.48056	632.801	0.51676	0.29947	632.801	3.50692	1.48917		632.801	1.11599	2.5442	632.801	2.00293	3.81967	632.801	1.89883	4.86652
633.225	1.11549	0.50114	633.225	0.52332	0.29908	633.225	3.66573	1.50259		633.225	1.15577	2.63863	633.225	2.06311	3.89333	633.225	1.96226	4.98863
633.65	1.12333	0.49295	633.65	0.52934	0.28989	633.65	3.66197	1.48465		633.65	1.12154	2.59245	633.65	2.02392	3.87373	633.65	1.97091	4.94342
634.075	1.10675	0.49528	634.075	0.53328	0.28793	634.075	3.68927	1.47852		634.075	1.12199	2.62217	634.075	2.01319	3.88621	634.075	1.95847	4.95099
634.5	1.14128	0.50089	634.5	0.53651	0.28796	634.5	3.74951	1.4739		634.5	1.11928	2.64796	634.5	2.0163	3.925	634.5	1.96348	4.97381
634.925	1.15459	0.51064	634.925	0.5417	0.28468	634.925	3.86092	1.4991		634.925	1.13304	2.67424	634.925	2.0192	4.01496	634.925	2.02524	5.07968
635.349	1.16635	0.50139	635.349	0.54657	0.283	635.349	3.86817	1.48202		635.349	1.11631	2.73401	635.349	2.00664	4.02143	635.349	2.01229	5.10519
635.774	1.16649	0.5	635.774	0.5544	0.27608	635.774	3.83711	1.43455		635.774	1.09515	2.67765	635.774	1.96582	3.97101	635.774	2.00817	5.03365
636.199	1.16661	0.5261	636.199	0.56384	0.28198	636.199	3.90849	1.44772		636.199	1.12098	2.73114	636.199	1.98731	4.02468	636.199	2.02911	5.12214
636.624	1.19413	0.50925	636.624	0.56644	0.27517	636.624	3.96005	1.45667		636.624	1.09698	2.77651	636.624	1.97251	4.07304	636.624	2.04351	5.13336
637.048	1.21692	0.52967	637.048	0.56796	0.27171	637.048	4.01978	1.47321		637.048	1.10464	2.81985	637.048	2.01573	4.12702	637.048	2.10329	5.22078
637.473	1.22901	0.54332	637.473	0.57578	0.26588	637.473	4.06766	1.43395		637.473	1.10055	2.81227	637.473	1.98805	4.16714	637.473	2.08852	5.24193
637.898	1.21923	0.54445	637.898	0.58307	0.26587	637.898	4.0536	1.39459		637.898	1.09495	2.82403	637.898	1.95305	4.1383	637.898	2.07883	5.17675
638.323	1.23955	0.52654	638.323	0.58214	0.25994	638.323	4.06091	1.40507		638.323	1.08081	2.79242	638.323	1.92267	4.11461	638.323	2.08419	5.17378
638.747	1.25712	0.55357	638.747	0.58778	0.25724	638.747	4.16689	1.3866		638.747	1.08603	2.87446	638.747	1.92746	4.1675	638.747	2.09014	5.22138
639.172	1.25438	0.54218	639.172	0.58674	0.25595	639.172	4.12545	1.39789		639.172	1.09256	2.88773	639.172	1.93544	4.15336	639.172	2.1073	5.26625
639.597	1.31058	0.5679	639.597	0.59129	0.25072	639.597	4.31085	1.39847		639.597	1.12179	2.97261	639.597	1.97698	4.27097	639.597	2.1705	5.4495
640.021	1.29049	0.55827	640.021	0.59769	0.24495	640.021	4.26091	1.39807		640.021	1.08184	2.91485	640.021	1.90729	4.2256	640.021	2.13359	5.2984
640.446	1.34045	0.57	640.446	0.59924	0.24646	640.446	4.37821	1.42417		640.446	1.11116	3.0015	640.446	1.91504	4.27816	640.446	2.19753	5.41685
640.871	1.36062	0.58465	640.871	0.60799	0.24273	640.871	4.42857	1.39394		640.871	1.1106	3.02996	640.871	1.92844	4.28457	640.871	2.19794	5.43589
641.296	1.34227	0.58827	641.296	0.60936	0.23682	641.296	4.42386	1.39353		641.296	1.11359	3.05495	641.296	1.91665	4.30491	641.296	2.2191	5.4585
641.72	1.3797	0.60649	641.72	0.61883	0.23297	641.72	4.50185	1.3856		641.72	1.12557	3.08257	641.72	1.91549	4.37399	641.72	2.22731	5.47617
642.145	1.35664	0.58225	642.145	0.62198	0.22833	642.145	4.45926	1.3266		642.145	1.08345	3.02645	642.145	1.86007	4.22775	642.145	2.2001	5.39858
642.57	1.40972	0.60887	642.57	0.62138	0.22968	642.57	4.60468	1.36583		642.57	1.13736	3.12488	642.57	1.86857	4.35064	642.57	2.25456	5.49149
642.994	1.408	0.6204	642.994	0.62971	0.22083	642.994	4.55113	1.34496		642.994	1.13196	3.1272	642.994	1.87782	4.36081	642.994	2.25336	5.53598
643.419	1.44309	0.62946	643.419	0.63394	0.22158	643.419	4.69465	1.33769		643.419	1.14519	3.19206	643.419	1.87716	4.42574	643.419	2.28695	5.60817
643.843	1.46725	0.63856	643.843	0.63867	0.21795	643.843	4.77734	1.34527		643.843	1.16273	3.25404	643.843	1.92372	4.48555	643.843	2.3321	5.72094
644.268	1.45756	0.63852	644.268	0.64664	0.21581	644.268	4.76075	1.30753		644.268	1.15281	3.22127	644.268	1.87221	4.42125	644.268	2.32074	5.65025
644.693	1.50124	0.65059	644.693	0.65052	0.21024	644.693	4.88887	1.34587		644.693	1.19032	3.3564	644.693	1.89612	4.52309	644.693	2.38675	5.79136
645.117	1.46987	0.64733	645.117	0.64913	0.20763	645.117	4.84485	1.32532		645.117	1.19491	3.28529	645.117	1.85171	4.43749	645.117	2.36578	5.68328
645.542	1.48704	0.66236	645.542	0.64573	0.2035	645.542	4.85205	1.29206		645.542	1.16412	3.26871	645.542	1.82297	4.37433	645.542	2.35945	5.66775
645.967	1.49842	0.67206	645.967	0.65263	0.1988	645.967	4.85865	1.2702		645.967	1.19567	3.35218	645.967	1.82918	4.40795	645.967	2.36589	5.66855
646.391	1.48837	0.64654	646.391	0.65688	0.19875	646.391	4.86271	1.2728		646.391	1.20207	3.35566	646.391	1.81389	4.36466	646.391	2.36296	5.70903
646.816	1.5145	0.67844	646.816	0.65905	0.19867	646.816	4.961	1.27606		646.816	1.19747	3.38536	646.816	1.8039	4.4495	646.816	2.39554	5.74728
647.24	1.52754	0.68158	647.24	0.65735	0.1935	647.24	4.97032	1.27703		647.24	1.2258	3.44235	647.24	1.82612	4.43654	647.24	2.42619	5.78969
647.665	1.55077	0.69774	647.665	0.6634	0.18922	647.665	5.12633	1.27374		647.665	1.26923	3.51626	647.665	1.82641	4.51634	647.665	2.47204	5.87055
648.09	1.5389	0.69704	648.09	0.66573	0.18583	648.09	5.06344	1.2582		648.09	1.24129	3.49371	648.09	1.78631	4.43409	648.09	2.44284	5.84033
648.514	1.53861	0.70593	648.514	0.66784	0.18164	648.514	5.10987	1.2494		648.514	1.27651	3.52685	648.514	1.7875	4.45448	648.514	2.46369	5.87291
648.939	1.54482	0.70809	648.939	0.66258	0.17837	648.939	5.18774	1.24949		648.939	1.29063	3.57056	648.939	1.8038	4.52318	648.939	2.49761	5.93269
649.363	1.54945	0.72489	649.363	0.67314	0.1786	649.363	5.20533	1.23326		649.363	1.28775	3.65024	649.363	1.77776	4.51751	649.363	2.51358	5.90255
649.788	1.5653	0.72811	649.788	0.67449	0.17455	649.788	5.27052	1.22879		649.788	1.33188	3.69203	649.788	1.81808	4.50403	649.788	2.53847	5.98466
650.212	1.5638	0.74143	650.212	0.67089	0.17383	650.212	5.30524	1.2416		650.212	1.36008	3.75779	650.212	1.80575	4.57388	650.212	2.56639	6.05915
650.637	1.55954	0.74244	650.637	0.66655	0.16839	650.637	5.32471	1.22971		650.637	1.36212	3.76849	650.637	1.80147	4.51572	650.637	2.57868	5.983
651.061	1.5618	0.72763	651.061	0.67566	0.16286	651.061	5.30438	1.20064		651.061	1.37442	3.76776	651.061	1.77917	4.52125	651.061	2.56442	5.98302
651.486	1.56689	0.773	651.486	0.68549	0.1642	651.486	5.40058	1.20106		651.486	1.41128	3.87178	651.486	1.77566	4.54455	651.486	2.63537	6.09219
651.91	1.54508	0.75829	651.91	0.67738	0.16177	651.91	5.34368	1.19685		651.91	1.40828	3.84768	651.91	1.76858	4.50392	651.91	2.59442	6.01805
652.335	1.55214	0.76823	652.335	0.67679	0.15858	652.335	5.42499	1.18272		652.335	1.44252	3.86285	652.335	1.76806	4.51758	652.335	2.62965	6.06607
652.759	1.54421	0.76835	652.759	0.67249	0.15558	652.759	5.3687	1.16175		652.759	1.42501	3.88172	652.759	1.75025	4.43327	652.759	2.62896	6.00909
653.184	1.53827	0.77448	653.184	0.67248	0.15292	653.184	5.45634	1.16926		653.184	1.48152	3.94644	653.184	1.76531	4.49474	653.184	2.66349	6.12042
653.608	1.55726	0.7823	653.608	0.67651	0.15169	653.608	5.52083	1.17054		653.608	1.49776	4.02332	653.608	1.76185	4.54694	653.608	2.67962	6.10361
654.033	1.51654	0.7761	654.033	0.66914	0.14735	654.033	5.42902	1.12525		654.033	1.49825	4.02535	654.033	1.69481	4.43841	654.033	2.6511	6.05128
654.457	1.51137	0.7673	654.457	0.66846	0.14558	654.457	5.42434	1.11093		654.457	1.5007	4.0257	654.457	1.73118	4.40455	654.457	2.66746	6.03128
654.882	1.52227	0.80939	654.882	0.67587	0.14191	654.882	5.56489	1.13663		654.882	1.56305	4.11482	654.882	1.75399	4.48868	654.882	2.6985	6.10679
655.306	1.50435	0.7941	655.306	0.66291	0.14115	655.306	5.5211	1.11253		655.306	1.56721	4.14993	655.306	1.72477	4.45004	655.306	2.71756	6.09785
655.731	1.48141	0.78195	655.731	0.66634	0.14001	655.731	5.48837	1.10952		655.731	1.58724	4.11755	655.731	1.7115	4.38327	655.731	2.68914	6.03391
656.155	1.48453	0.80469	656.155	0.66251	0.13723	656.155	5.6068	1.11196		656.155	1.64224	4.25803	656.155	1.73565	4.41141	656.155	2.72625	6.1523
656.58	1.50657	0.82072	656.58	0.66081	0.13616	656.58	5.60524	1.10824		656.58	1.6827	4.30616	656.58	1.75283	4.43735	656.58	2.75275	6.16697
657.004	1.45713	0.80571	657.004	0.65856	0.13484	657.004	5.51724	1.06904		657.004	1.66764	4.24434	657.004	1.69376	4.31508	657.004	2.73489	6.03707
657.428	1.47257	0.82651	657.428	0.6574	0.13517	657.428	5.62025	1.11028		657.428	1.70439	4.356	657.428	1.74237	4.4164	657.428	2.79606	6.19839
657.853	1.4484	0.81567	657.853	0.66059	0.12988	657.853	5.59778	1.09188		657.853	1.73609	4.36825	657.853	1.69691	4.32207	657.853	2.73805	6.12299
658.277	1.45088	0.83743	658.277	0.64812	0.1308	658.277	5.67652	1.07158		658.277	1.75586	4.43478	658.277	1.74802	4.40819	658.277	2.80301	6.18519
658.702	1.44284	0.83006	658.702	0.64812	0.1267	658.702	5.62683	1.06869		658.702	1.78053	4.41637	658.702	1.70656	4.30521	658.702	2.76608	6.09378
659.126	1.42974	0.83891	659.126	0.64135	0.12609	659.126	5.66806	1.06665		659.126	1.82587	4.49057	659.126	1.71946	4.32792	659.126	2.81546	6.16822
659.55	1.42508	0.84819	659.55	0.64376	0.1265	659.55	5.69933	1.05957		659.55	1.8797	4.5787	659.55	1.73077	4.36279	659.55	2.83806	6.21986
659.975	1.40369	0.83855	659.975	0.63412	0.12541	659.975	5.57719	1.049		659.975	1.85703	4.51181	659.975	1.70908	4.25566	659.975	2.77767	6.09036
660.399	1.39489	0.84872	660.399	0.63051	0.12398	660.399	5.60786	1.02676		660.399	1.88769	4.58756	660.399	1.72332	4.26035	660.399	2.7825	6.11675
660.824	1.40523	0.86473	660.824	0.63346	0.12545	660.824	5.7999	1.05699		660.824	1.96363	4.75107	660.824	1.73994	4.33949	660.824	2.88807	6.26773
661.248	1.38038	0.87342	661.248	0.63143	0.1232	661.248	5.72047	1.01815		661.248	1.97029	4.70085	661.248	1.71876	4.28962	661.248	2.85576	6.18852
661.672	1.39132	0.87836	661.672	0.61997	0.11861	661.672	5.78478	1.03625		661.672	2.03568	4.77452	661.672	1.74016	4.297	661.672	2.89091	6.20538
662.097	1.34005	0.87453	662.097	0.61938	0.11737	662.097	5.62199	1.00519		662.097	1.98514	4.65148	662.097	1.7127	4.16639	662.097	2.84081	6.12771
662.521	1.33206	0.87773	662.521	0.62068	0.12276	662.521	5.71741	1.01101		662.521	2.05992	4.78478	662.521	1.72753	4.22931	662.521	2.88777	6.19733
662.945	1.33264	0.87594	662.945	0.61823	0.12384	662.945	5.7294	1.0033		662.945	2.1061	4.81946	662.945	1.72899	4.18263	662.945	2.87312	6.12737
663.37	1.31447	0.88276	663.37	0.60714	0.12217	663.37	5.68832	0.9837		663.37	2.0983	4.76512	663.37	1.7107	4.17965	663.37	2.87469	6.12723
663.794	1.30983	0.89597	663.794	0.60769	0.11935	663.794	5.82029	0.9954		663.794	2.15572	4.92012	663.794	1.73274	4.15742	663.794	2.903	6.1403
664.218	1.28959	0.89466	664.218	0.60307	0.12283	664.218	5.71895	0.97364		664.218	2.16261	4.87661	664.218	1.74898	4.13314	664.218	2.88276	6.13354
664.643	1.26101	0.8826	664.643	0.60166	0.12213	664.643	5.68417	0.96087		664.643	2.16199	4.83872	664.643	1.71134	4.11565	664.643	2.8811	6.08357
665.067	1.24693	0.89891	665.067	0.59358	0.12139	665.067	5.69936	0.96207		665.067	2.22042	4.91399	665.067	1.72959	4.09633	665.067	2.89574	6.09458
665.491	1.25933	0.89898	665.491	0.59148	0.12275	665.491	5.76089	0.96582		665.491	2.2704	4.97842	665.491	1.7361	4.11546	665.491	2.93461	6.16048
665.915	1.24966	0.90845	665.915	0.58863	0.12419	665.915	5.72009	0.96839		665.915	2.29615	4.9805	665.915	1.74771	4.06337	665.915	2.90009	6.09211
666.34	1.2342	0.91833	666.34	0.58832	0.12322	666.34	5.72855	0.95072		666.34	2.31229	5.02285	666.34	1.75466	4.04641	666.34	2.96083	6.07762
666.764	1.20515	0.90556	666.764	0.58687	0.1229	666.764	5.6608	0.91616		666.764	2.32239	4.95938	666.764	1.71062	3.99678	666.764	2.90178	6.05202
667.188	1.22135	0.91454	667.188	0.57352	0.12186	667.188	5.74735	0.93668		667.188	2.36679	5.0489	667.188	1.73963	3.99737	667.188	2.95189	6.13206
667.612	1.20653	0.92376	667.612	0.57585	0.12593	667.612	5.72458	0.93245		667.612	2.38943	4.98736	667.612	1.73177	3.97061	667.612	2.94335	6.01217
668.037	1.16054	0.89518	668.037	0.56636	0.12607	668.037	5.58946	0.90111		668.037	2.39472	4.97857	668.037	1.72413	3.90025	668.037	2.91646	5.99127
668.461	1.16057	0.91749	668.461	0.56476	0.12474	668.461	5.64625	0.90357		668.461	2.41053	5.01885	668.461	1.73056	3.91733	668.461	2.91592	6.03613
668.885	1.13897	0.91479	668.885	0.55879	0.12406	668.885	5.64977	0.89765		668.885	2.46894	5.03365	668.885	1.73185	3.90462	668.885	2.9536	5.99867
669.309	1.14253	0.93031	669.309	0.5587	0.12806	669.309	5.68626	0.91082		669.309	2.50994	5.06734	669.309	1.74063	3.90053	669.309	2.94853	5.96433
669.734	1.13831	0.92648	669.734	0.55478	0.12795	669.734	5.61388	0.88846		669.734	2.51998	5.085	669.734	1.73337	3.8556	669.734	2.92936	5.96527
670.158	1.13947	0.93331	670.158	0.55278	0.1289	670.158	5.71369	0.89031		670.158	2.57405	5.13084	670.158	1.77142	3.88405	670.158	2.96357	6.0571
670.582	1.09615	0.92656	670.582	0.5571	0.13376	670.582	5.61539	0.8841		670.582	2.56091	5.08616	670.582	1.73823	3.80816	670.582	2.95341	5.98127
671.006	1.06787	0.90287	671.006	0.54314	0.13354	671.006	5.47146	0.86129		671.006	2.52816	4.9414	671.006	1.70898	3.71452	671.006	2.88379	5.80626
671.43	1.07839	0.90418	671.43	0.54432	0.13342	671.43	5.54607	0.8644		671.43	2.58062	5.00998	671.43	1.71069	3.72251	671.43	2.90448	5.83361
671.855	1.04295	0.9305	671.855	0.53677	0.13752	671.855	5.45548	0.85161		671.855	2.59121	5.01839	671.855	1.71244	3.67468	671.855	2.90005	5.77424
672.279	1.05008	0.91909	672.279	0.53556	0.13616	672.279	5.587	0.8621		672.279	2.67063	5.08098	672.279	1.76147	3.72273	672.279	2.95908	5.87608
672.703	1.01956	0.9187	672.703	0.53516	0.13686	672.703	5.48816	0.84291		672.703	2.64234	4.97517	672.703	1.72731	3.6454	672.703	2.89563	5.78545
673.127	1.04009	0.90785	673.127	0.53178	0.14002	673.127	5.53854	0.85409		673.127	2.68902	5.03561	673.127	1.76526	3.65866	673.127	2.94771	5.84582
673.551	1.03002	0.925	673.551	0.52714	0.13935	673.551	5.5311	0.84915		673.551	2.71397	5.04429	673.551	1.75532	3.66343	673.551	2.93025	5.81443
673.976	0.99636	0.9128	673.976	0.52926	0.14487	673.976	5.40499	0.82643		673.976	2.68085	4.99325	673.976	1.72543	3.5662	673.976	2.88019	5.74439
674.4	0.97108	0.90475	674.4	0.52368	0.14755	674.4	5.37087	0.81002		674.4	2.673	4.91564	674.4	1.71289	3.52517	674.4	2.85998	5.66707
674.824	0.99293	0.92926	674.824	0.51559	0.14521	674.824	5.45407	0.83026		674.824	2.78495	5.02611	674.824	1.75253	3.59316	674.824	2.92273	5.77174
675.248	0.97913	0.92134	675.248	0.51959	0.14984	675.248	5.32731	0.81691		675.248	2.75505	4.95057	675.248	1.72212	3.50957	675.248	2.87538	5.65619
675.672	0.96753	0.91773	675.672	0.51127	0.15085	675.672	5.36414	0.81744		675.672	2.78398	4.96435	675.672	1.74886	3.51665	675.672	2.87087	5.67931
676.096	0.96083	0.89826	676.096	0.51541	0.14874	676.096	5.32398	0.80882		676.096	2.77709	4.90824	676.096	1.72712	3.43975	676.096	2.83261	5.60324
676.52	0.95409	0.92413	676.52	0.50914	0.15323	676.52	5.38005	0.82004		676.52	2.85451	4.99085	676.52	1.76117	3.48033	676.52	2.88798	5.68804
676.944	0.91091	0.90155	676.944	0.5104	0.15445	676.944	5.24709	0.79249		676.944	2.8083	4.85411	676.944	1.73777	3.38704	676.944	2.80474	5.51407
677.369	0.92353	0.91378	677.369	0.50251	0.15721	677.369	5.29259	0.79289		677.369	2.85164	4.87476	677.369	1.74058	3.38549	677.369	2.84466	5.57744
677.793	0.92247	0.91493	677.793	0.50625	0.15778	677.793	5.29265	0.8206		677.793	2.85549	4.89587	677.793	1.75445	3.3961	677.793	2.83831	5.57226
678.217	0.89556	0.89429	678.217	0.49864	0.1598	678.217	5.19311	0.78703		678.217	2.88172	4.85956	678.217	1.73734	3.33475	678.217	2.80116	5.50182
678.641	0.89307	0.89536	678.641	0.49626	0.16496	678.641	5.17568	0.79169		678.641	2.85327	4.78615	678.641	1.72013	3.27463	678.641	2.78349	5.4294
679.065	0.87947	0.89579	679.065	0.48915	0.16354	679.065	5.16164	0.78581		679.065	2.87556	4.77592	679.065	1.73858	3.25426	679.065	2.78434	5.38077
679.489	0.87752	0.87818	679.489	0.49397	0.16762	679.489	5.07891	0.76569		679.489	2.84642	4.72577	679.489	1.72635	3.23204	679.489	2.75336	5.36321
679.913	0.85255	0.89144	679.913	0.4885	0.16844	679.913	5.07435	0.77601		679.913	2.90336	4.71328	679.913	1.71935	3.18313	679.913	2.72666	5.34213
680.337	0.86546	0.89416	680.337	0.49279	0.16944	680.337	5.11457	0.79186		680.337	2.93876	4.74209	680.337	1.75799	3.22389	680.337	2.752	5.37641
680.761	0.85	0.89374	680.761	0.49049	0.17143	680.761	5.08851	0.76591		680.761	2.93321	4.70236	680.761	1.74735	3.19389	680.761	2.75331	5.37445
681.185	0.8332	0.87746	681.185	0.48332	0.16855	681.185	4.99462	0.75521		681.185	2.93473	4.65412	681.185	1.72353	3.13773	681.185	2.70441	5.24682
681.609	0.82056	0.87405	681.609	0.48107	0.17143	681.609	4.93804	0.75831		681.609	2.93138	4.62794	681.609	1.73261	3.08809	681.609	2.67173	5.19573
682.033	0.8227	0.89149	682.033	0.48286	0.17554	682.033	4.99861	0.7658		682.033	3.00257	4.66765	682.033	1.75009	3.15204	682.033	2.71485	5.2734
682.457	0.80715	0.87627	682.457	0.47662	0.1716	682.457	4.89599	0.77031		682.457	2.94359	4.55226	682.457	1.72727	3.04767	682.457	2.6468	5.13861
682.881	0.81889	0.8809	682.881	0.4741	0.18118	682.881	4.94459	0.77087		682.881	2.97781	4.59513	682.881	1.72829	3.07514	682.881	2.66374	5.17923
683.305	0.79361	0.87426	683.305	0.47601	0.18416	683.305	4.89277	0.7666		683.305	2.97876	4.55761	683.305	1.70712	3.01512	683.305	2.64986	5.11134
683.729	0.78418	0.86594	683.729	0.47182	0.18279	683.729	4.85492	0.76452		683.729	3.00533	4.51441	683.729	1.74341	3.00519	683.729	2.62873	5.10899
684.153	0.78793	0.86591	684.153	0.46912	0.18418	684.153	4.88805	0.76644		684.153	3.03703	4.5567	684.153	1.74437	3.02454	684.153	2.6587	5.11435
684.577	0.77166	0.86949	684.577	0.47035	0.1915	684.577	4.81459	0.76586		684.577	3.00115	4.4885	684.577	1.70415	2.94438	684.577	2.616	5.03619
685.001	0.76178	0.83536	685.001	0.4608	0.18846	685.001	4.72318	0.76299		685.001	2.9759	4.4094	685.001	1.72773	2.90894	685.001	2.56011	4.97071
685.425	0.76766	0.86242	685.425	0.4556	0.19033	685.425	4.79958	0.78268		685.425	3.05872	4.48895	685.425	1.73415	2.94251	685.425	2.61223	5.03077
685.849	0.74529	0.84593	685.849	0.45677	0.1905	685.849	4.64635	0.75133		685.849	2.98462	4.3533	685.849	1.69319	2.83982	685.849	2.54298	4.90407
686.273	0.74264	0.8477	686.273	0.45856	0.1948	686.273	4.68972	0.76853		686.273	3.03469	4.34802	686.273	1.73704	2.86231	686.273	2.51834	4.90459
686.697	0.72336	0.83805	686.697	0.4517	0.19606	686.697	4.60116	0.75007		686.697	2.99544	4.30721	686.697	1.70415	2.81569	686.697	2.49818	4.85516
687.121	0.73655	0.85489	687.121	0.45354	0.19972	687.121	4.66215	0.76892		687.121	3.05204	4.3632	687.121	1.74684	2.82344	687.121	2.51093	4.85872
687.545	0.71599	0.83567	687.545	0.45973	0.20195	687.545	4.54692	0.76092		687.545	3.00718	4.21059	687.545	1.67969	2.772	687.545	2.44807	4.7504
687.969	0.72752	0.83939	687.969	0.45435	0.20153	687.969	4.56691	0.77969		687.969	3.03755	4.2632	687.969	1.71465	2.77435	687.969	2.46846	4.79502
688.393	0.6901	0.81287	688.393	0.45438	0.20392	688.393	4.50609	0.75612		688.393	3.00048	4.1627	688.393	1.70955	2.70595	688.393	2.43287	4.68775
688.817	0.70096	0.84506	688.817	0.44181	0.20491	688.817	4.57942	0.78606		688.817	3.11807	4.27017	688.817	1.74897	2.76798	688.817	2.49723	4.77748
689.241	0.68392	0.81601	689.241	0.44966	0.21223	689.241	4.39773	0.74316		689.241	3.00062	4.09876	689.241	1.68137	2.66158	689.241	2.41148	4.61533
689.664	0.68857	0.80876	689.664	0.44527	0.20625	689.664	4.43155	0.77708		689.664	3.04478	4.14355	689.664	1.71151	2.68968	689.664	2.41069	4.62307
690.088	0.67155	0.80317	690.088	0.43678	0.2137	690.088	4.37716	0.76576		690.088	2.99575	4.05728	690.088	1.69108	2.62449	690.088	2.38065	4.57043
690.512	0.66324	0.80291	690.512	0.4365	0.21743	690.512	4.34019	0.7746		690.512	3.02172	4.05928	690.512	1.69408	2.60485	690.512	2.35321	4.54112
690.936	0.67497	0.80498	690.936	0.42773	0.21088	690.936	4.40676	0.76322		690.936	3.05529	4.1074	690.936	1.70966	2.61898	690.936	2.38282	4.57555
691.36	0.66025	0.80005	691.36	0.43484	0.21555	691.36	4.30975	0.76855		691.36	3.03637	4.00541	691.36	1.6897	2.57983	691.36	2.33612	4.50812
691.784	0.64463	0.78585	691.784	0.43245	0.22013	691.784	4.28606	0.77384		691.784	2.99147	3.9882	691.784	1.70562	2.56706	691.784	2.32317	4.46527
692.208	0.65644	0.78788	692.208	0.42402	0.21733	692.208	4.2496	0.78857		692.208	3.05771	3.9804	692.208	1.71614	2.56132	692.208	2.33847	4.48841
692.632	0.63264	0.77139	692.632	0.42414	0.21976	692.632	4.20681	0.77591		692.632	3.00365	3.91115	692.632	1.67794	2.48802	692.632	2.26926	4.3864
693.055	0.63172	0.7668	693.055	0.42833	0.22401	693.055	4.11996	0.775		693.055	2.99173	3.86754	693.055	1.67742	2.44698	693.055	2.25887	4.32849
693.479	0.62049	0.76023	693.479	0.41903	0.22373	693.479	4.12684	0.78885		693.479	3.01647	3.86641	693.479	1.6905	2.48893	693.479	2.27022	4.34663
693.903	0.62939	0.76794	693.903	0.42204	0.22689	693.903	4.20014	0.79876		693.903	3.0668	3.91734	693.903	1.70065	2.48857	693.903	2.27566	4.39499
694.327	0.62286	0.75414	694.327	0.4157	0.22795	694.327	4.15202	0.79875		694.327	3.02817	3.85296	694.327	1.69979	2.46853	694.327	2.26591	4.33499
694.751	0.60126	0.74344	694.751	0.41344	0.22649	694.751	4.05713	0.79633		694.751	3.02469	3.78173	694.751	1.67804	2.41845	694.751	2.22346	4.23785
695.175	0.60675	0.75057	695.175	0.41254	0.22596	695.175	4.06935	0.80119		695.175	3.00135	3.79445	695.175	1.67408	2.4045	695.175	2.21485	4.22577
695.598	0.60047	0.72295	695.598	0.40432	0.22925	695.598	3.99361	0.79321		695.598	2.99601	3.7167	695.598	1.67092	2.3823	695.598	2.1809	4.15516
696.022	0.57722	0.73862	696.022	0.41039	0.23228	696.022	3.9643	0.79641		696.022	3.00516	3.7135	696.022	1.68048	2.37919	696.022	2.18698	4.16682
696.446	0.57354	0.71573	696.446	0.40156	0.23114	696.446	3.87716	0.79381		696.446	2.9314	3.62554	696.446	1.63858	2.30836	696.446	2.14503	4.05431
696.87	0.56995	0.70338	696.87	0.40299	0.235	696.87	3.834	0.78193		696.87	2.92603	3.58153	696.87	1.64851	2.28413	696.87	2.10864	3.9877
697.294	0.57071	0.70385	697.294	0.4013	0.23404	697.294	3.85288	0.7887		697.294	2.92171	3.60312	697.294	1.6467	2.27672	697.294	2.12527	4.01247
697.717	0.5538	0.71027	697.717	0.40434	0.23955	697.717	3.78285	0.7947		697.717	2.89699	3.57821	697.717	1.64175	2.25301	697.717	2.10151	3.95962
698.141	0.56738	0.71294	698.141	0.39839	0.23842	698.141	3.83277	0.82343		698.141	2.96466	3.62973	698.141	1.67207	2.28972	698.141	2.12543	4.00894
698.565	0.57456	0.69556	698.565	0.39706	0.23785	698.565	3.8171	0.81538		698.565	2.92561	3.54169	698.565	1.6508	2.26694	698.565	2.09575	3.95814
698.989	0.54114	0.68426	698.989	0.3944	0.24034	698.989	3.70745	0.80106		698.989	2.90893	3.52159	698.989	1.62941	2.20207	698.989	2.06697	3.87701
699.412	0.53799	0.67123	699.412	0.39645	0.24779	699.412	3.69828	0.80105		699.412	2.8574	3.44258	699.412	1.62075	2.17946	699.412	2.0224	3.80731
699.836	0.54938	0.67491	699.836	0.39728	0.24875	699.836	3.70094	0.81893		699.836	2.88785	3.47842	699.836	1.641	2.18934	699.836	2.05588	3.86785
700.26	0.54484	0.68248	700.26	0.39476	0.23391	700.26	3.7184	0.83196		700.26	2.90131	3.45444	700.26	1.65221	2.19403	700.26	2.05342	3.8496
700.684	0.53523	0.67026	700.684	0.39049	0.23217	700.684	3.64363	0.82594		700.684	2.83607	3.4082	700.684	1.62908	2.14769	700.684	2.00948	3.76443
701.107	0.5262	0.6656	701.107	0.39281	0.23471	701.107	3.63776	0.84233		701.107	2.87207	3.4043	701.107	1.63494	2.14522	701.107	2.03485	3.79051
701.531	0.51669	0.65719	701.531	0.38743	0.23718	701.531	3.55909	0.81917		701.531	2.80187	3.34641	701.531	1.60862	2.11251	701.531	1.9863	3.70531
701.955	0.52971	0.65917	701.955	0.38543	0.24211	701.955	3.58384	0.8485		701.955	2.84034	3.36679	701.955	1.62858	2.10363	701.955	1.98846	3.71108
702.378	0.50797	0.63926	702.378	0.38091	0.25894	702.378	3.49319	0.83902		702.378	2.78521	3.27526	702.378	1.59972	2.06437	702.378	1.97063	3.64124
702.802	0.51224	0.64233	702.802	0.38087	0.25317	702.802	3.49091	0.84066		702.802	2.79143	3.27178	702.802	1.61572	2.08718	702.802	1.9799	3.63286
703.226	0.50431	0.64081	703.226	0.37549	0.25304	703.226	3.47283	0.83956		703.226	2.80318	3.27794	703.226	1.60192	2.04533	703.226	1.94276	3.58357
703.649	0.50352	0.63371	703.649	0.37581	0.25421	703.649	3.4762	0.85483		703.649	2.77772	3.26974	703.649	1.61208	2.05438	703.649	1.93839	3.58592
704.073	0.48592	0.63258	704.073	0.37197	0.25503	704.073	3.47026	0.85619		704.073	2.77522	3.24225	704.073	1.61627	2.05624	704.073	1.94279	3.5742
704.497	0.49462	0.623	704.497	0.37312	0.25802	704.497	3.43272	0.87491		704.497	2.75221	3.21559	704.497	1.6049	2.02138	704.497	1.92818	3.53224
704.92	0.47959	0.62047	704.92	0.37489	0.25918	704.92	3.35853	0.85496		704.92	2.69636	3.13135	704.92	1.59088	1.98152	704.92	1.88644	3.43499
705.344	0.47585	0.61067	705.344	0.36872	0.26326	705.344	3.37013	0.86295		705.344	2.70561	3.1375	705.344	1.58878	1.97805	705.344	1.88688	3.43718
705.768	0.47355	0.6024	705.768	0.36859	0.26153	705.768	3.3101	0.85164		705.768	2.65442	3.1	705.768	1.53592	1.93131	705.768	1.84893	3.38093
706.191	0.46067	0.59982	706.191	0.36275	0.25865	706.191	3.27586	0.84006		706.191	2.63107	3.06281	706.191	1.55881	1.92303	706.191	1.83298	3.33742
706.615	0.45965	0.58697	706.615	0.36599	0.25992	706.615	3.28521	0.85513		706.615	2.63886	3.05856	706.615	1.5608	1.92401	706.615	1.84205	3.32396
707.039	0.45669	0.59269	707.039	0.35723	0.26203	707.039	3.26122	0.863		707.039	2.6187	3.02425	707.039	1.55252	1.90123	707.039	1.80891	3.295
707.462	0.4549	0.58378	707.462	0.3593	0.26786	707.462	3.20029	0.86161		707.462	2.58459	2.96405	707.462	1.53449	1.87173	707.462	1.79071	3.23598
707.886	0.44619	0.57604	707.886	0.36015	0.26664	707.886	3.19574	0.86462		707.886	2.56536	2.97361	707.886	1.52319	1.8663	707.886	1.80507	3.22145
708.309	0.43343	0.58974	708.309	0.35501	0.26536	708.309	3.2181	0.88112		708.309	2.58905	2.96063	708.309	1.56004	1.8729	708.309	1.78768	3.23951
708.733	0.43393	0.56427	708.733	0.35395	0.26629	708.733	3.17015	0.88088		708.733	2.55038	2.91902	708.733	1.54852	1.84653	708.733	1.77032	3.18863
709.157	0.43288	0.56463	709.157	0.3514	0.26652	709.157	3.17728	0.87354		709.157	2.52047	2.91161	709.157	1.53527	1.83174	709.157	1.77333	3.15812
709.58	0.41982	0.5494	709.58	0.34839	0.26611	709.58	3.13277	0.87766		709.58	2.4996	2.85828	709.58	1.52346	1.79751	709.58	1.74477	3.09842
710.004	0.42766	0.57159	710.004	0.35153	0.27223	710.004	3.12224	0.88044		710.004	2.49751	2.89402	710.004	1.52062	1.82212	710.004	1.76025	3.12835
710.427	0.42198	0.56268	710.427	0.34514	0.27411	710.427	3.16892	0.89757		710.427	2.51618	2.88588	710.427	1.57041	1.82241	710.427	1.75127	3.14686
710.851	0.40879	0.55786	710.851	0.3473	0.27235	710.851	3.11368	0.89965		710.851	2.47462	2.84721	710.851	1.53697	1.77685	710.851	1.71704	3.09521
711.274	0.4056	0.54885	711.274	0.34717	0.27433	711.274	3.07502	0.89681		711.274	2.43901	2.8091	711.274	1.52808	1.77341	711.274	1.71047	3.0474
711.698	0.40391	0.53886	711.698	0.34151	0.27428	711.698	3.04827	0.88941		711.698	2.42078	2.7817	711.698	1.50984	1.75489	711.698	1.68294	3.01294
712.122	0.397	0.53196	712.122	0.33849	0.27193	712.122	3.03665	0.90475		712.122	2.41183	2.73313	712.122	1.52314	1.73963	712.122	1.69617	2.98339
712.545	0.39564	0.52723	712.545	0.33922	0.27755	712.545	3.05095	0.90266		712.545	2.39527	2.74193	712.545	1.5207	1.7423	712.545	1.67145	2.96735
712.969	0.38406	0.52464	712.969	0.33102	0.27633	712.969	2.99411	0.90324		712.969	2.35268	2.68089	712.969	1.48628	1.69333	712.969	1.66869	2.90537
713.392	0.38241	0.52536	713.392	0.33868	0.28149	713.392	3.01435	0.91176		713.392	2.37659	2.7219	713.392	1.51426	1.72748	713.392	1.65788	2.93083
713.816	0.37321	0.49961	713.816	0.33164	0.28299	713.816	2.9825	0.91059		713.816	2.3252	2.65573	713.816	1.48611	1.68261	713.816	1.64205	2.84957
714.239	0.37842	0.51984	714.239	0.33138	0.28046	714.239	2.99305	0.92692		714.239	2.33143	2.6898	714.239	1.50698	1.69742	714.239	1.63579	2.891
714.663	0.35773	0.50728	714.663	0.33049	0.2805	714.663	2.93341	0.92495		714.663	2.2674	2.60031	714.663	1.47413	1.6535	714.663	1.61456	2.82431
715.086	0.3634	0.50204	715.086	0.32735	0.28285	715.086	2.95545	0.91916		715.086	2.30329	2.63387	715.086	1.47073	1.64256	715.086	1.63253	2.8334
715.51	0.35656	0.50387	715.51	0.32429	0.28415	715.51	2.89883	0.90999		715.51	2.24614	2.60366	715.51	1.45683	1.61932	715.51	1.59712	2.7511
715.933	0.34479	0.47984	715.933	0.31774	0.28241	715.933	2.79346	0.89536		715.933	2.17374	2.48847	715.933	1.4283	1.58109	715.933	1.53195	2.64529
716.357	0.34927	0.48737	716.357	0.32523	0.2823	716.357	2.88278	0.92099		716.357	2.22683	2.5629	716.357	1.45006	1.61071	716.357	1.58078	2.72716
716.78	0.34556	0.48709	716.78	0.31859	0.2821	716.78	2.86958	0.91912		716.78	2.20512	2.54792	716.78	1.46013	1.60742	716.78	1.56569	2.67185
717.203	0.33641	0.46877	717.203	0.32235	0.28571	717.203	2.79149	0.9104		717.203	2.15857	2.44657	717.203	1.41854	1.56424	717.203	1.52006	2.63522
717.627	0.32423	0.45971	717.627	0.31716	0.28305	717.627	2.78553	0.90366		717.627	2.13255	2.43903	717.627	1.41852	1.53595	717.627	1.52523	2.61049
718.05	0.32653	0.46871	718.05	0.31128	0.28837	718.05	2.81059	0.92647		718.05	2.16782	2.47977	718.05	1.4398	1.56282	718.05	1.52998	2.63563
718.474	0.32064	0.46093	718.474	0.31864	0.28713	718.474	2.79862	0.92294		718.474	2.13433	2.46588	718.474	1.43388	1.55724	718.474	1.5247	2.58591
718.897	0.31232	0.46174	718.897	0.30944	0.28435	718.897	2.80531	0.92777		718.897	2.14154	2.45285	718.897	1.43883	1.53868	718.897	1.4989	2.58336
719.321	0.3055	0.44329	719.321	0.31022	0.28948	719.321	2.70307	0.91262		719.321	2.06782	2.34907	719.321	1.39931	1.49728	719.321	1.45318	2.49751
719.744	0.30064	0.43944	719.744	0.30918	0.28928	719.744	2.71237	0.92389		719.744	2.07939	2.35888	719.744	1.4098	1.50642	719.744	1.47454	2.52704
720.167	0.29385	0.43382	720.167	0.30676	0.28171	720.167	2.68737	0.92057		720.167	2.05223	2.36492	720.167	1.39644	1.4888	720.167	1.46657	2.48003
720.591	0.29999	0.43532	720.591	0.30558	0.28896	720.591	2.68946	0.92846		720.591	2.06732	2.36707	720.591	1.41005	1.50387	720.591	1.46986	2.49472
721.014	0.28728	0.42532	721.014	0.30733	0.28956	721.014	2.6577	0.92446		721.014	2.02789	2.3245	721.014	1.39083	1.45194	721.014	1.43338	2.41327
721.438	0.28882	0.43467	721.438	0.30381	0.28753	721.438	2.66659	0.93015		721.438	2.02625	2.31542	721.438	1.40771	1.48119	721.438	1.44533	2.424
721.861	0.28224	0.42339	721.861	0.3023	0.2907	721.861	2.61435	0.9222		721.861	1.99977	2.28775	721.861	1.3871	1.44592	721.861	1.42606	2.39308
722.284	0.2763	0.40957	722.284	0.30151	0.28941	722.284	2.6059	0.9172		722.284	1.97742	2.26343	722.284	1.36419	1.41754	722.284	1.40166	2.35275
722.708	0.28144	0.41652	722.708	0.29996	0.28876	722.708	2.63174	0.94361		722.708	1.99152	2.27823	722.708	1.39891	1.43524	722.708	1.42793	2.37417
723.131	0.27336	0.4155	723.131	0.29618	0.28866	723.131	2.65032	0.96211		723.131	1.99216	2.28409	723.131	1.40124	1.4449	723.131	1.41326	2.37254
723.554	0.26852	0.40023	723.554	0.30033	0.29024	723.554	2.55174	0.93452		723.554	1.93331	2.20666	723.554	1.35386	1.39036	723.554	1.37108	2.28717
723.978	0.26331	0.39694	723.978	0.2949	0.29823	723.978	2.58618	0.93777		723.978	1.94902	2.22892	723.978	1.36498	1.40976	723.978	1.3858	2.29382
724.401	0.26203	0.40012	724.401	0.29606	0.29307	724.401	2.5763	0.9463		724.401	1.94188	2.22499	724.401	1.36214	1.40047	724.401	1.37816	2.29604
724.824	0.24895	0.39039	724.824	0.29539	0.2921	724.824	2.51837	0.9357		724.824	1.89117	2.15806	724.824	1.35228	1.37681	724.824	1.34277	2.2564
725.248	0.24713	0.38539	725.248	0.28744	0.28643	725.248	2.52532	0.93747		725.248	1.87523	2.15578	725.248	1.35663	1.37483	725.248	1.33159	2.22232
725.671	0.24596	0.37852	725.671	0.28949	0.29249	725.671	2.5344	0.94962		725.671	1.87044	2.15235	725.671	1.34361	1.37517	725.671	1.32866	2.22536
726.094	0.24056	0.37267	726.094	0.28849	0.2911	726.094	2.48204	0.93662		726.094	1.84243	2.10721	726.094	1.32503	1.34266	726.094	1.30247	2.17354
726.518	0.2406	0.36909	726.518	0.29252	0.29309	726.518	2.48229	0.95326		726.518	1.86346	2.12458	726.518	1.33402	1.35374	726.518	1.2978	2.19438
726.941	0.23109	0.36273	726.941	0.28623	0.29237	726.941	2.47235	0.93504		726.941	1.83119	2.08927	726.941	1.31875	1.33299	726.941	1.2837	2.15097
727.364	0.23145	0.36768	727.364	0.28011	0.29252	727.364	2.45456	0.94558		727.364	1.81431	2.06789	727.364	1.33396	1.32963	727.364	1.28804	2.1198
727.788	0.2272	0.35623	727.788	0.28937	0.29496	727.788	2.45361	0.93285		727.788	1.78511	2.04271	727.788	1.31891	1.30155	727.788	1.26934	2.10634
728.211	0.21936	0.3555	728.211	0.2877	0.29475	728.211	2.46397	0.94582		728.211	1.80784	2.06275	728.211	1.33433	1.31483	728.211	1.27963	2.10979
728.634	0.22114	0.35325	728.634	0.28438	0.29425	728.634	2.41837	0.94415		728.634	1.76868	2.0134	728.634	1.30136	1.29299	728.634	1.24081	2.07117
729.057	0.21922	0.34996	729.057	0.28076	0.28603	729.057	2.42275	0.95121		729.057	1.79206	2.02703	729.057	1.30701	1.28657	729.057	1.25404	2.08876
729.481	0.21278	0.33494	729.481	0.28129	0.29337	729.481	2.43073	0.96199		729.481	1.77965	2.01227	729.481	1.32112	1.29539	729.481	1.24179	2.07039
729.904	0.21354	0.3313	729.904	0.27938	0.29005	729.904	2.41152	0.94211		729.904	1.74658	1.98883	729.904	1.31085	1.27894	729.904	1.2304	2.04165
730.327	0.21343	0.33254	730.327	0.27947	0.29338	730.327	2.37919	0.95986		730.327	1.7243	1.9469	730.327	1.28323	1.25962	730.327	1.20437	2.00685
730.75	0.20234	0.32468	730.75	0.28085	0.29705	730.75	2.353	0.94522		730.75	1.69266	1.93323	730.75	1.27925	1.24688	730.75	1.2069	1.97776
731.174	0.20182	0.31754	731.174	0.27984	0.28886	731.174	2.33614	0.95291		731.174	1.69518	1.91407	731.174	1.27022	1.23246	731.174	1.19368	1.97948
731.597	0.19649	0.31421	731.597	0.27748	0.29163	731.597	2.31269	0.94577		731.597	1.6543	1.89148	731.597	1.2766	1.22989	731.597	1.17425	1.9447
732.02	0.19374	0.31772	732.02	0.27501	0.292	732.02	2.34471	0.95757		732.02	1.70041	1.91125	732.02	1.29187	1.2551	732.02	1.1878	1.97044
732.443	0.18831	0.30857	732.443	0.27189	0.28735	732.443	2.29857	0.95038		732.443	1.65631	1.86159	732.443	1.26665	1.21394	732.443	1.1533	1.92357
732.867	0.19621	0.30371	732.867	0.27639	0.29014	732.867	2.34158	0.95562		732.867	1.65625	1.87656	732.867	1.2888	1.22008	732.867	1.17182	1.93905
733.29	0.18676	0.30558	733.29	0.27577	0.28629	733.29	2.28732	0.94494		733.29	1.65581	1.83551	733.29	1.27262	1.20525	733.29	1.14765	1.89514
733.713	0.18532	0.29511	733.713	0.27171	0.29141	733.713	2.23826	0.94143		733.713	1.58793	1.79483	733.713	1.24511	1.17859	733.713	1.12158	1.84822
734.136	0.1839	0.28467	734.136	0.27707	0.28864	734.136	2.25199	0.94159		734.136	1.58256	1.79175	734.136	1.23298	1.1679	734.136	1.11538	1.83994
734.559	0.18385	0.29	734.559	0.26929	0.29361	734.559	2.28148	0.96081		734.559	1.60533	1.81604	734.559	1.25075	1.19356	734.559	1.12029	1.85438
734.982	0.18137	0.28876	734.982	0.27507	0.28873	734.982	2.25167	0.94574		734.982	1.57888	1.78165	734.982	1.24455	1.16798	734.982	1.10988	1.82507
735.406	0.18026	0.27402	735.406	0.27548	0.2905	735.406	2.23615	0.95498		735.406	1.57142	1.73951	735.406	1.25706	1.16121	735.406	1.111	1.82549
735.829	0.17138	0.27402	735.829	0.27092	0.29051	735.829	2.18468	0.93296		735.829	1.51978	1.70601	735.829	1.22154	1.14065	735.829	1.06114	1.76582
736.252	0.17954	0.27066	736.252	0.27645	0.28883	736.252	2.21319	0.93961		736.252	1.52396	1.72535	736.252	1.2242	1.1487	736.252	1.07539	1.80467
736.675	0.17955	0.27246	736.675	0.2706	0.28852	736.675	2.2497	0.96892		736.675	1.55461	1.73228	736.675	1.24537	1.16666	736.675	1.07859	1.80437
737.098	0.17452	0.26075	737.098	0.27253	0.2865	737.098	2.15232	0.93115		737.098	1.49208	1.66466	737.098	1.19859	1.10484	737.098	1.03699	1.72313
737.521	0.17619	0.2611	737.521	0.27101	0.28752	737.521	2.14972	0.93008		737.521	1.48713	1.65588	737.521	1.21731	1.12325	737.521	1.03579	1.70805
737.944	0.17573	0.26611	737.944	0.26623	0.28443	737.944	2.17094	0.95704		737.944	1.49873	1.65783	737.944	1.21948	1.13052	737.944	1.04911	1.74128
738.368	0.17491	0.24282	738.368	0.26874	0.28365	738.368	2.13715	0.92861		738.368	1.45417	1.61595	738.368	1.20224	1.10385	738.368	1.00966	1.68971
738.791	0.16903	0.24764	738.791	0.26984	0.28859	738.791	2.10129	0.93159		738.791	1.41777	1.60269	738.791	1.19253	1.07795	738.791	1.01501	1.66178
739.214	0.16783	0.24685	739.214	0.2715	0.28547	739.214	2.13258	0.94991		739.214	1.46354	1.61139	739.214	1.2187	1.1136	739.214	1.00526	1.68118
739.637	0.16409	0.23309	739.637	0.26427	0.28221	739.637	2.0788	0.92731		739.637	1.41083	1.55489	739.637	1.16607	1.07693	739.637	0.99142	1.64343
740.06	0.16532	0.23462	740.06	0.26939	0.28221	740.06	2.0833	0.94475		740.06	1.41565	1.56197	740.06	1.17742	1.07302	740.06	0.97968	1.64688
740.483	0.16251	0.241	740.483	0.26748	0.27976	740.483	2.06724	0.94356		740.483	1.40495	1.53146	740.483	1.18345	1.07766	740.483	0.97469	1.62136
740.906	0.16115	0.21979	740.906	0.27159	0.27815	740.906	2.04284	0.91874		740.906	1.36187	1.49627	740.906	1.1484	1.02981	740.906	0.96349	1.58717
741.329	0.16696	0.23357	741.329	0.27078	0.28093	741.329	2.07301	0.94509		741.329	1.38249	1.50251	741.329	1.17164	1.05753	741.329	0.9618	1.60487
741.752	0.16958	0.22904	741.752	0.26778	0.28383	741.752	2.07288	0.94849		741.752	1.3828	1.50361	741.752	1.17842	1.05755	741.752	0.96499	1.60529
742.175	0.16172	0.22437	742.175	0.26761	0.27705	742.175	2.03281	0.92785		742.175	1.34806	1.45472	742.175	1.14892	1.03303	742.175	0.93961	1.56396
742.598	0.1613	0.21545	742.598	0.26874	0.27835	742.598	2.06529	0.96341		742.598	1.35907	1.46531	742.598	1.16588	1.04839	742.598	0.95217	1.58235
743.021	0.16686	0.21329	743.021	0.26718	0.2782	743.021	2.0192	0.9373		743.021	1.31905	1.44004	743.021	1.14511	1.02241	743.021	0.93641	1.55033
743.444	0.16742	0.21464	743.444	0.27147	0.27996	743.444	2.03107	0.9414		743.444	1.31818	1.42251	743.444	1.15282	1.0222	743.444	0.91915	1.53532
743.867	0.16098	0.20835	743.867	0.26619	0.27684	743.867	2.04687	0.94752		743.867	1.3188	1.39857	743.867	1.15688	1.02435	743.867	0.91657	1.53492
744.29	0.1626	0.20804	744.29	0.26805	0.27807	744.29	1.97706	0.92124		744.29	1.28445	1.36545	744.29	1.11808	0.99607	744.29	0.89573	1.4802
744.713	0.16232	0.20757	744.713	0.26689	0.2721	744.713	2.01202	0.9708		744.713	1.31363	1.39352	744.713	1.16237	1.02061	744.713	0.90781	1.5158
745.136	0.16188	0.20728	745.136	0.26294	0.27704	745.136	2.00105	0.93734		745.136	1.2771	1.36634	745.136	1.13292	1.00233	745.136	0.88434	1.4907
745.559	0.16537	0.19529	745.559	0.26705	0.27445	745.559	2.00434	0.95433		745.559	1.2804	1.34359	745.559	1.12932	0.99878	745.559	0.88931	1.48971
745.982	0.16214	0.20119	745.982	0.26726	0.27145	745.982	1.9916	0.94271		745.982	1.25599	1.31869	745.982	1.11954	0.98718	745.982	0.86935	1.45592
746.405	0.16798	0.20508	746.405	0.26591	0.26911	746.405	1.95076	0.94002		746.405	1.2629	1.29431	746.405	1.1137	0.9743	746.405	0.87096	1.46167
746.828	0.16374	0.19944	746.828	0.26595	0.27654	746.828	1.96777	0.96017		746.828	1.24676	1.31693	746.828	1.12106	0.96855	746.828	0.87408	1.46022
747.251	0.16035	0.18596	747.251	0.26942	0.27305	747.251	1.93453	0.93915		747.251	1.23246	1.27001	747.251	1.10389	0.96328	747.251	0.849	1.42914
747.674	0.17116	0.19061	747.674	0.27005	0.27274	747.674	1.95493	0.95699		747.674	1.22123	1.26163	747.674	1.11976	0.95732	747.674	0.85735	1.4319
748.097	0.15555	0.19047	748.097	0.26507	0.27431	748.097	1.94317	0.9487		748.097	1.21842	1.24946	748.097	1.10442	0.94627	748.097	0.83985	1.41835
748.52	0.16272	0.19126	748.52	0.26144	0.27108	748.52	1.94475	0.95498		748.52	1.22014	1.23472	748.52	1.12082	0.95397	748.52	0.85097	1.41381
748.943	0.16296	0.19014	748.943	0.26475	0.27032	748.943	1.93308	0.95074		748.943	1.18859	1.21787	748.943	1.09205	0.93064	748.943	0.83189	1.38658
749.366	0.16811	0.18549	749.366	0.26848	0.26968	749.366	1.92666	0.9462		749.366	1.20348	1.20697	749.366	1.07656	0.92844	749.366	0.82217	1.36404
749.789	0.16708	0.18745	749.789	0.26762	0.27234	749.789	1.91457	0.94827		749.789	1.19112	1.18823	749.789	1.09753	0.93666	749.789	0.8106	1.37513
750.212	0.16066	0.18861	750.212	0.26329	0.26899	750.212	1.9017	0.9527		750.212	1.1617	1.16749	750.212	1.06318	0.91526	750.212	0.80433	1.35307

## Sheet: S10
	986543 dipoles	417117 dipoles	124295 dipoles	15749 dipoles
Wavelength (nm)	Scattering Intensity	Scattering Intensity	Scattering Intensity	Scattering Intensity
400	1.4	1.39	1.4	1.4
410	1.39	1.39	1.39	1.39
420	1.39	1.38	1.38	1.39
430	1.38	1.37	1.37	1.38
440	1.36	1.36	1.36	1.36
450	1.34	1.34	1.34	1.34
460	1.31	1.31	1.31	1.31
470	1.29	1.28	1.28	1.28
480	1.25	1.24	1.24	1.24
490	1.23	1.22	1.22	1.22
500	1.24	1.22	1.22	1.21
510	1.28	1.25	1.24	1.24
520	1.33	1.3	1.29	1.28
530	1.4	1.37	1.35	1.35
540	1.48	1.46	1.46	1.45
550	1.59	1.59	1.6	1.6
560	1.72	1.75	1.77	1.78
570	1.87	1.93	1.97	1.99
580	2.02	2.12	2.18	2.22
590	2.17	2.33	2.41	2.46
600	2.33	2.54	2.66	2.72
610	2.51	2.77	2.91	3
620	2.69	3	3.17	3.27
630	2.85	3.21	3.41	3.53
640	2.98	3.39	3.6	3.73
650	3.1	3.53	3.73	3.84
660	3.23	3.64	3.81	3.89
670	3.38	3.73	3.89	3.95
680	3.53	3.86	4.03	4.1
690	3.68	4.04	4.25	4.34
700	3.85	4.26	4.5	4.63
710	4.07	4.51	4.77	4.95
720	4.28	4.76	5.05	5.27
730	4.48	5.02	5.34	5.58
740	4.66	5.28	5.63	5.89
750	4.82	5.54	5.91	6.18
760	4.96	5.79	6.17	6.45
770	5.12	6.02	6.43	6.7
780	5.29	6.22	6.67	6.94
790	5.41	6.41	6.89	7.16
800	5.5	6.58	7.08	7.36
810	5.61	6.74	7.25	7.54
820	5.72	6.88	7.38	7.69
830	5.79	7	7.5	7.81
840	5.82	7.08	7.58	7.89
850	5.83	7.12	7.63	7.94
860	5.81	7.13	7.65	7.94
870	5.76	7.12	7.64	7.9
880	5.71	7.07	7.6	7.83
890	5.67	7	7.52	7.73
900	5.61	6.91	7.4	7.6
910	5.52	6.79	7.26	7.44
920	5.44	6.66	7.09	7.25
930	5.36	6.52	6.9	7.05
940	5.26	6.35	6.69	6.82
950	5.13	6.17	6.46	6.59
960	4.98	5.97	6.22	6.34
970	4.83	5.75	5.97	6.08
980	4.67	5.53	5.72	5.82
990	4.52	5.3	5.47	5.56
1000	4.38	5.06	5.22	5.3

## Sheet: S12
S12b					S12d
	Nanotriskelion	432 helicoid IV	432 helicoid III			Nanotriskelion	432 helicoid IV	432 helicoid III
Wavelength (nm)	g-factor	g-factor	g-factor		Wavelength (nm)	g-factor	g-factor	g-factor
800	0.02703	0.0017	-0.03026		800	-0.03026	-0.00265	0.02417
799	0.02723	0.00169	-0.03041		799	-0.03041	-0.00262	0.02433
798	0.02752	0.00164	-0.03055		798	-0.03055	-0.00263	0.02458
797	0.0278	0.00162	-0.03068		797	-0.03068	-0.00264	0.02482
796	0.02792	0.00167	-0.03081		796	-0.03081	-0.00265	0.02511
795	0.02804	0.0016	-0.031		795	-0.031	-0.00267	0.02524
794	0.02828	0.00163	-0.03114		794	-0.03114	-0.00267	0.02529
793	0.02858	0.00172	-0.03123		793	-0.03123	-0.00263	0.0255
792	0.02886	0.00167	-0.03122		792	-0.03122	-0.00267	0.02571
791	0.02913	0.00169	-0.03138		791	-0.03138	-0.00268	0.02568
790	0.02932	0.0017	-0.03153		790	-0.03153	-0.00266	0.02593
789	0.02951	0.00171	-0.03159		789	-0.03159	-0.00268	0.02622
788	0.02974	0.00169	-0.03163		788	-0.03163	-0.00271	0.02647
787	0.03003	0.00166	-0.0317		787	-0.0317	-0.0027	0.02644
786	0.03034	0.00171	-0.0318		786	-0.0318	-0.00267	0.02688
785	0.03062	0.00172	-0.03187		785	-0.03187	-0.0027	0.02716
784	0.031	0.0017	-0.03202		784	-0.03202	-0.00271	0.02734
783	0.03128	0.00175	-0.03213		783	-0.03213	-0.00275	0.0278
782	0.0316	0.00175	-0.0322		782	-0.0322	-0.00275	0.0281
781	0.03189	0.00178	-0.03223		781	-0.03223	-0.00273	0.02852
780	0.03223	0.00182	-0.03233		780	-0.03233	-0.00277	0.02882
779	0.03251	0.00178	-0.03243		779	-0.03243	-0.00282	0.02909
778	0.03276	0.0018	-0.0325		778	-0.0325	-0.00283	0.02944
777	0.03316	0.00183	-0.03261		777	-0.03261	-0.00286	0.02988
776	0.0336	0.0018	-0.03273		776	-0.03273	-0.00288	0.03058
775	0.03387	0.00179	-0.03278		775	-0.03278	-0.00292	0.03101
774	0.03417	0.00182	-0.03276		774	-0.03276	-0.00292	0.03181
773	0.0345	0.0018	-0.03273		773	-0.03273	-0.00288	0.03226
772	0.03479	0.00182	-0.03268		772	-0.03268	-0.00287	0.03233
771	0.03509	0.00183	-0.03267		771	-0.03267	-0.0029	0.03246
770	0.03553	0.00186	-0.0326		770	-0.0326	-0.00287	0.03268
769	0.03581	0.00187	-0.03251		769	-0.03251	-0.00283	0.03285
768	0.03602	0.00189	-0.03249		768	-0.03249	-0.00283	0.03332
767	0.03615	0.00192	-0.03244		767	-0.03244	-0.00283	0.03314
766	0.03632	0.00192	-0.03243		766	-0.03243	-0.00282	0.03332
765	0.0366	0.00194	-0.03235		765	-0.03235	-0.00278	0.03328
764	0.03685	0.00199	-0.03218		764	-0.03218	-0.00276	0.03305
763	0.03715	0.00195	-0.0322		763	-0.0322	-0.00275	0.03272
762	0.03748	0.00194	-0.03219		762	-0.03219	-0.00272	0.03251
761	0.03781	0.00194	-0.03216		761	-0.03216	-0.00274	0.0326
760	0.03811	0.002	-0.03215		760	-0.03215	-0.00272	0.03285
759	0.03851	0.002	-0.03214		759	-0.03214	-0.00271	0.03302
758	0.03884	0.002	-0.03211		758	-0.03211	-0.00268	0.03321
757	0.03914	0.00201	-0.0319		757	-0.0319	-0.00269	0.03305
756	0.0396	0.00197	-0.03174		756	-0.03174	-0.00272	0.03354
755	0.04001	0.00197	-0.03176		755	-0.03176	-0.00274	0.03371
754	0.04056	0.00202	-0.03175		754	-0.03175	-0.00276	0.03377
753	0.041	0.002	-0.03174		753	-0.03174	-0.00279	0.03443
752	0.04135	0.00202	-0.03174		752	-0.03174	-0.00279	0.0346
751	0.0417	0.00203	-0.03166		751	-0.03166	-0.00279	0.03479
750	0.04204	0.00204	-0.03159		750	-0.03159	-0.0028	0.03505
749	0.0424	0.0021	-0.0315		749	-0.0315	-0.0028	0.03567
748	0.0426	0.00209	-0.03142		748	-0.03142	-0.00277	0.03556
747	0.04295	0.0021	-0.03132		747	-0.03132	-0.00276	0.03608
746	0.04347	0.00212	-0.03124		746	-0.03124	-0.00276	0.03584
745	0.04378	0.00212	-0.03113		745	-0.03113	-0.00274	0.03578
744	0.04399	0.00213	-0.03097		744	-0.03097	-0.00271	0.0363
743	0.04438	0.00216	-0.03086		743	-0.03086	-0.00272	0.03657
742	0.04479	0.00215	-0.03074		742	-0.03074	-0.00269	0.03637
741	0.04495	0.00213	-0.03056		741	-0.03056	-0.00269	0.03655
740	0.04531	0.00216	-0.03046		740	-0.03046	-0.00268	0.03677
739	0.04557	0.00216	-0.03029		739	-0.03029	-0.00265	0.03698
738	0.04582	0.00216	-0.03014		738	-0.03014	-0.00268	0.03673
737	0.04627	0.00219	-0.02998		737	-0.02998	-0.00263	0.03733
736	0.04659	0.0022	-0.02983		736	-0.02983	-0.0026	0.03695
735	0.04684	0.00221	-0.02966		735	-0.02966	-0.0026	0.0368
734	0.04699	0.00221	-0.02945		734	-0.02945	-0.00256	0.03697
733	0.04713	0.00222	-0.02923		733	-0.02923	-0.00254	0.03678
732	0.04731	0.00227	-0.02901		732	-0.02901	-0.00249	0.0367
731	0.04771	0.00225	-0.02883		731	-0.02883	-0.00245	0.03633
730	0.04802	0.00226	-0.02863		730	-0.02863	-0.00247	0.03671
729	0.04822	0.00229	-0.02842		729	-0.02842	-0.00244	0.03685
728	0.0484	0.00228	-0.02822		728	-0.02822	-0.00241	0.03658
727	0.04847	0.00229	-0.02798		727	-0.02798	-0.00241	0.03655
726	0.04877	0.00231	-0.02771		726	-0.02771	-0.00239	0.03639
725	0.04899	0.00227	-0.02746		725	-0.02746	-0.00236	0.03662
724	0.04937	0.00232	-0.02714		724	-0.02714	-0.00233	0.0368
723	0.04955	0.00237	-0.02683		723	-0.02683	-0.00231	0.03669
722	0.04967	0.00232	-0.02648		722	-0.02648	-0.00228	0.03661
721	0.04977	0.00237	-0.02609		721	-0.02609	-0.00222	0.03663
720	0.04989	0.00239	-0.02575		720	-0.02575	-0.00218	0.03661
719	0.05002	0.00239	-0.02537		719	-0.02537	-0.00217	0.03653
718	0.05001	0.00241	-0.02497		718	-0.02497	-0.00211	0.03656
717	0.05012	0.00247	-0.02465		717	-0.02465	-0.00206	0.03649
716	0.0502	0.00249	-0.02425		716	-0.02425	-0.00203	0.03659
715	0.05018	0.00246	-0.02378		715	-0.02378	-0.00197	0.03653
714	0.04991	0.00247	-0.02334		714	-0.02334	-0.00192	0.03602
713	0.04986	0.0025	-0.02292		713	-0.02292	-0.00185	0.03605
712	0.05003	0.00248	-0.0225		712	-0.0225	-0.00181	0.03606
711	0.05023	0.00251	-0.02201		711	-0.02201	-0.00177	0.03574
710	0.05007	0.00254	-0.02152		710	-0.02152	-0.00175	0.03548
709	0.05015	0.00255	-0.02103		709	-0.02103	-0.00172	0.03534
708	0.05012	0.00254	-0.02044		708	-0.02044	-0.00166	0.03518
707	0.05022	0.00258	-0.01984		707	-0.01984	-0.00158	0.03538
706	0.04999	0.00259	-0.01923		706	-0.01923	-0.00153	0.03475
705	0.04993	0.00257	-0.01852		705	-0.01852	-0.0015	0.03481
704	0.04977	0.00261	-0.01782		704	-0.01782	-0.00143	0.035
703	0.04973	0.00264	-0.01706		703	-0.01706	-0.00136	0.03413
702	0.04943	0.00265	-0.01635		702	-0.01635	-0.0013	0.0344
701	0.04914	0.00266	-0.01553		701	-0.01553	-0.00125	0.03476
700	0.04873	0.00266	-0.01461		700	-0.01461	-0.00118	0.03416
699	0.04858	0.0027	-0.01374		699	-0.01374	-0.00111	0.03455
698	0.04841	0.00273	-0.01285		698	-0.01285	-0.00106	0.03428
697	0.04826	0.00274	-0.01193		697	-0.01193	-0.000999385	0.03369
696	0.0481	0.00277	-0.01103		696	-0.01103	-0.000905688	0.03354
695	0.04782	0.00276	-0.01003		695	-0.01003	-0.000832677	0.03364
694	0.04744	0.00278	-0.00897		694	-0.00897	-0.000781543	0.0333
693	0.04691	0.00279	-0.00792		693	-0.00792	-0.000722756	0.03315
692	0.0468	0.00281	-0.00689		692	-0.00689	-0.000659353	0.03264
691	0.04655	0.00285	-0.00582		691	-0.00582	-0.000595859	0.03265
690	0.04626	0.00288	-0.00461		690	-0.00461	-0.000530586	0.0317
689	0.04576	0.00289	-0.00341		689	-0.00341	-0.000445506	0.03164
688	0.04528	0.00291	-0.00218		688	-0.00218	-0.000338273	0.0315
687	0.04508	0.00295	-0.000930852		687	-0.000930852	-0.000279128	0.03068
686	0.04456	0.00299	0.000307449		686	0.000307449	-0.000246075	0.03056
685	0.04399	0.00296	0.00159		685	0.00159	-0.000200512	0.02989
684	0.04374	0.00301	0.00295		684	0.00295	-0.000101272	0.02965
683	0.04344	0.00304	0.00435		683	0.00435	-2.2113e-05	0.02899
682	0.04279	0.00309	0.00585		682	0.00585	2.05525e-05	0.0284
681	0.04217	0.00311	0.00753		681	0.00753	0.000109089	0.02796
680	0.04162	0.0031	0.00917		680	0.00917	0.000170844	0.02766
679	0.04111	0.00314	0.01095		679	0.01095	0.000234248	0.02654
678	0.04061	0.00319	0.0127		678	0.0127	0.000305891	0.02635
677	0.04	0.00321	0.01454		677	0.01454	0.000361882	0.02582
676	0.03959	0.00324	0.01629		676	0.01629	0.000437868	0.02505
675	0.03896	0.00327	0.01811		675	0.01811	0.000485245	0.02481
674	0.0382	0.00337	0.02003		674	0.02003	0.0005648	0.02398
673	0.03745	0.00341	0.02198		673	0.02198	0.000631815	0.02313
672	0.03668	0.00343	0.024		672	0.024	0.000674619	0.02247
671	0.03601	0.00344	0.02603		671	0.02603	0.000757764	0.02193
670	0.03527	0.00347	0.02799		670	0.02799	0.000793161	0.02079
669	0.03449	0.00354	0.03002		669	0.03002	0.000843926	0.02025
668	0.03392	0.00358	0.03211		668	0.03211	0.000902799	0.01935
667	0.03293	0.00363	0.03436		667	0.03436	0.000957285	0.01843
666	0.03201	0.00368	0.03659		666	0.03659	0.00099576	0.01767
665	0.03121	0.00372	0.03866		665	0.03866	0.00107	0.01683
664	0.03036	0.00378	0.04088		664	0.04088	0.00113	0.01585
663	0.02941	0.00385	0.0433		663	0.0433	0.00118	0.01491
662	0.02821	0.00389	0.04563		662	0.04563	0.00126	0.01383
661	0.02712	0.00395	0.04807		661	0.04807	0.00129	0.01291
660	0.02611	0.00402	0.05044		660	0.05044	0.00134	0.01177
659	0.02506	0.00411	0.05282		659	0.05282	0.00141	0.01071
658	0.02404	0.00419	0.0553		658	0.0553	0.00146	0.00966
657	0.02283	0.00426	0.05782		657	0.05782	0.0015	0.00835
656	0.02153	0.00429	0.06017		656	0.06017	0.00154	0.0073
655	0.02037	0.00435	0.06249		655	0.06249	0.00158	0.00614
654	0.01912	0.00443	0.0649		654	0.0649	0.00164	0.00489
653	0.01775	0.00452	0.06737		653	0.06737	0.00169	0.00355
652	0.01635	0.00462	0.06974		652	0.06974	0.00175	0.00239
651	0.01501	0.0047	0.07205		651	0.07205	0.0018	0.00106
650	0.01364	0.00479	0.0743		650	0.0743	0.00183	-0.000205588
649	0.01229	0.00486	0.07647		649	0.07647	0.00188	-0.00148
648	0.01082	0.00496	0.07871		648	0.07871	0.00195	-0.00282
647	0.00933	0.00505	0.08086		647	0.08086	0.002	-0.0041
646	0.00776	0.00515	0.08319		646	0.08319	0.00205	-0.00552
645	0.00614	0.00523	0.08552		645	0.08552	0.00211	-0.00688
644	0.0044	0.00535	0.08769		644	0.08769	0.00217	-0.00835
643	0.0027	0.00543	0.08982		643	0.08982	0.00224	-0.00993
642	0.000883604	0.00555	0.09223		642	0.09223	0.00231	-0.01151
641	-0.00101	0.00566	0.09439		641	0.09439	0.0024	-0.01305
640	-0.00292	0.00576	0.09648		640	0.09648	0.00243	-0.01478
639	-0.0048	0.00584	0.09842		639	0.09842	0.0025	-0.01635
638	-0.00669	0.00591	0.10024		638	0.10024	0.00258	-0.01806
637	-0.00873	0.00603	0.10228		637	0.10228	0.00266	-0.01963
636	-0.01079	0.00613	0.10417		636	0.10417	0.00276	-0.0216
635	-0.01266	0.00625	0.10581		635	0.10581	0.00285	-0.02272
634	-0.01476	0.00636	0.10745		634	0.10745	0.00292	-0.02491
633	-0.01682	0.00646	0.10896		633	0.10896	0.00301	-0.02685
632	-0.01893	0.00653	0.11054		632	0.11054	0.00311	-0.0285
631	-0.02118	0.00661	0.11198		631	0.11198	0.0032	-0.03038
630	-0.02327	0.00667	0.11308		630	0.11308	0.00331	-0.03219
629	-0.0255	0.00673	0.11435		629	0.11435	0.00342	-0.03424
628	-0.02779	0.0068	0.11554		628	0.11554	0.00353	-0.03597
627	-0.03018	0.00683	0.11643		627	0.11643	0.00365	-0.03812
626	-0.03241	0.00693	0.11748		626	0.11748	0.00376	-0.04005
625	-0.03476	0.00702	0.11847		625	0.11847	0.0039	-0.04172
624	-0.03675	0.00705	0.11901		624	0.11901	0.00401	-0.04385
623	-0.039	0.0071	0.11969		623	0.11969	0.00414	-0.04574
622	-0.04155	0.00712	0.12033		622	0.12033	0.0043	-0.04782
621	-0.04427	0.00715	0.12093		621	0.12093	0.00445	-0.04957
620	-0.04684	0.0072	0.12131		620	0.12131	0.0046	-0.05174
619	-0.04908	0.00722	0.12163		619	0.12163	0.00477	-0.05402
618	-0.05153	0.00723	0.1218		618	0.1218	0.00491	-0.05559
617	-0.05391	0.00727	0.12221		617	0.12221	0.00509	-0.05708
616	-0.05645	0.00726	0.12229		616	0.12229	0.00529	-0.05945
615	-0.0594	0.00725	0.12214		615	0.12214	0.00548	-0.06187
614	-0.06236	0.00723	0.12213		614	0.12213	0.00569	-0.06389
613	-0.06499	0.00723	0.12202		613	0.12202	0.00591	-0.06512
612	-0.06788	0.00721	0.12184		612	0.12184	0.00613	-0.06731
611	-0.07078	0.00713	0.12141		611	0.12141	0.00633	-0.06954
610	-0.07315	0.00707	0.12081		610	0.12081	0.00656	-0.07136
609	-0.07614	0.00701	0.12018		609	0.12018	0.00678	-0.073
608	-0.07906	0.00701	0.11986		608	0.11986	0.00704	-0.07515
607	-0.08209	0.00692	0.11925		607	0.11925	0.00724	-0.07757
606	-0.08469	0.00685	0.11842		606	0.11842	0.0075	-0.07818
605	-0.08785	0.0068	0.11756		605	0.11756	0.00778	-0.0803
604	-0.09051	0.0067	0.11656		604	0.11656	0.00799	-0.08173
603	-0.09305	0.00659	0.11537		603	0.11537	0.00822	-0.08237
602	-0.09597	0.0065	0.11435		602	0.11435	0.00849	-0.08598
601	-0.09888	0.00641	0.11326		601	0.11326	0.00876	-0.08682
600	-0.10106	0.00628	0.1119		600	0.1119	0.00901	-0.08846
599	-0.10428	0.00618	0.11057		599	0.11057	0.00924	-0.08931
598	-0.1069	0.00606	0.10925		598	0.10925	0.0095	-0.08989
597	-0.11011	0.00594	0.10766		597	0.10766	0.00976	-0.09162
596	-0.11283	0.00584	0.10628		596	0.10628	0.01004	-0.09326
595	-0.11583	0.00571	0.10487		595	0.10487	0.01031	-0.09278
594	-0.1179	0.00554	0.10316		594	0.10316	0.01056	-0.09388
593	-0.12076	0.00543	0.10151		593	0.10151	0.01082	-0.09531
592	-0.12348	0.00529	0.09976		592	0.09976	0.01107	-0.09663
591	-0.12539	0.00512	0.09788		591	0.09788	0.01134	-0.09698
590	-0.12924	0.00494	0.09591		590	0.09591	0.01154	-0.09679
589	-0.13283	0.0048	0.0942		589	0.0942	0.01183	-0.09618
588	-0.13487	0.00462	0.09222		588	0.09222	0.01206	-0.097
587	-0.13658	0.00444	0.09023		587	0.09023	0.01233	-0.09877
586	-0.13933	0.00425	0.08806		586	0.08806	0.01253	-0.09935
585	-0.14088	0.00403	0.08607		585	0.08607	0.01278	-0.09836
584	-0.14243	0.0038	0.08393		584	0.08393	0.01301	-0.09781
583	-0.14557	0.00359	0.08168		583	0.08168	0.01322	-0.09921
582	-0.14642	0.00338	0.07948		582	0.07948	0.01349	-0.09892
581	-0.1479	0.00315	0.07724		581	0.07724	0.01369	-0.0977
580	-0.14906	0.00292	0.07507		580	0.07507	0.01384	-0.09674
579	-0.15039	0.00266	0.07273		579	0.07273	0.01403	-0.0953
578	-0.15244	0.00241	0.0705		578	0.0705	0.01419	-0.09533
577	-0.15242	0.00215	0.06835		577	0.06835	0.01436	-0.09573
576	-0.15262	0.00188	0.06591		576	0.06591	0.01452	-0.09585
575	-0.1535	0.0016	0.06351		575	0.06351	0.01465	-0.09424
574	-0.15383	0.00126	0.06108		574	0.06108	0.01473	-0.09271
573	-0.15309	0.000933922	0.05871		573	0.05871	0.01486	-0.09308
572	-0.15291	0.000663905	0.05632		572	0.05632	0.01497	-0.09184
571	-0.1527	0.000325611	0.05385		571	0.05385	0.015	-0.09031
570	-0.15141	-8.34125e-05	0.05133		570	0.05133	0.01509	-0.08919
569	-0.14968	-0.000422966	0.04883		569	0.04883	0.0151	-0.08614
568	-0.14869	-0.000762792	0.0464		568	0.0464	0.01513	-0.08575
567	-0.14713	-0.00115	0.04401		567	0.04401	0.01512	-0.08274
566	-0.14496	-0.00155	0.04161		566	0.04161	0.0151	-0.08249
565	-0.14308	-0.00196	0.03926		565	0.03926	0.01505	-0.08028
564	-0.14062	-0.00238	0.03682		564	0.03682	0.01501	-0.07899
563	-0.13612	-0.00281	0.03453		563	0.03453	0.01496	-0.07693
562	-0.1344	-0.00329	0.0323		562	0.0323	0.01486	-0.07556
561	-0.13201	-0.00373	0.03007		561	0.03007	0.01476	-0.07439
560	-0.12931	-0.00415	0.02785		560	0.02785	0.01463	-0.07163
559	-0.12544	-0.00469	0.02565		559	0.02565	0.01449	-0.06943
558	-0.12152	-0.00519	0.02354		558	0.02354	0.01435	-0.06745
557	-0.11759	-0.00567	0.02149		557	0.02149	0.01413	-0.0643
556	-0.11376	-0.00618	0.01952		556	0.01952	0.01393	-0.06213
555	-0.10972	-0.0067	0.01763		555	0.01763	0.01371	-0.06069
554	-0.10497	-0.00721	0.01583		554	0.01583	0.01349	-0.05755
553	-0.1001	-0.00776	0.01405		553	0.01405	0.01326	-0.05544
552	-0.09672	-0.00825	0.01244		552	0.01244	0.01301	-0.05377
551	-0.09245	-0.00876	0.01084		551	0.01084	0.01269	-0.05085
550	-0.08833	-0.00928	0.00932		550	0.00932	0.01237	-0.04904
549	-0.0843	-0.00986	0.00788		549	0.00788	0.01204	-0.0466
548	-0.08017	-0.01038	0.0065		548	0.0065	0.01168	-0.04373
547	-0.07592	-0.01088	0.00522		547	0.00522	0.01132	-0.0416
546	-0.07143	-0.0114	0.00399		546	0.00399	0.01093	-0.03928
545	-0.06757	-0.01193	0.00288		545	0.00288	0.01054	-0.03702
544	-0.06367	-0.01231	0.00191		544	0.00191	0.01016	-0.03438
543	-0.05958	-0.01274	0.001		543	0.001	0.00975	-0.03242
542	-0.0557	-0.01311	0.000173567		542	0.000173567	0.00937	-0.03025
541	-0.05219	-0.01353	-0.000595281		541	-0.000595281	0.00897	-0.02808
540	-0.04898	-0.0139	-0.00126		540	-0.00126	0.00855	-0.0261
539	-0.04566	-0.01416	-0.00184		539	-0.00184	0.00815	-0.02451
538	-0.04266	-0.01442	-0.00235		538	-0.00235	0.00772	-0.02233
537	-0.03989	-0.01452	-0.00279		537	-0.00279	0.00731	-0.02083
536	-0.03657	-0.01458	-0.00319		536	-0.00319	0.00691	-0.01921
535	-0.03378	-0.01462	-0.00351		535	-0.00351	0.0065	-0.01748
534	-0.03135	-0.01469	-0.00381		534	-0.00381	0.0061	-0.01577
533	-0.02895	-0.01466	-0.00404		533	-0.00404	0.0057	-0.01417
532	-0.02667	-0.01458	-0.00417		532	-0.00417	0.00533	-0.01292
531	-0.02455	-0.01452	-0.00432		531	-0.00432	0.00499	-0.0115
530	-0.02247	-0.0143	-0.00441		530	-0.00441	0.0046	-0.01026
529	-0.02053	-0.01399	-0.00445		529	-0.00445	0.00423	-0.00956
528	-0.01892	-0.0136	-0.00446		528	-0.00446	0.00388	-0.00838
527	-0.01723	-0.01319	-0.00444		527	-0.00444	0.00357	-0.00748
526	-0.01581	-0.01281	-0.00439		526	-0.00439	0.00327	-0.00673
525	-0.01451	-0.01237	-0.00435		525	-0.00435	0.00297	-0.00591
524	-0.0133	-0.01185	-0.00426		524	-0.00426	0.00273	-0.0053
523	-0.01219	-0.01127	-0.00415		523	-0.00415	0.00247	-0.00453
522	-0.01122	-0.01077	-0.00404		522	-0.00404	0.00221	-0.00398
521	-0.01023	-0.01023	-0.00389		521	-0.00389	0.00199	-0.00358
520	-0.0094	-0.00968	-0.00375		520	-0.00375	0.00179	-0.00321
519	-0.00863	-0.00911	-0.00361		519	-0.00361	0.00162	-0.00279
518	-0.00799	-0.00852	-0.00344		518	-0.00344	0.00145	-0.00236
517	-0.00729	-0.00805	-0.00328		517	-0.00328	0.00128	-0.00217
516	-0.00671	-0.00749	-0.00312		516	-0.00312	0.00113	-0.00192
515	-0.00625	-0.00695	-0.00296		515	-0.00296	0.000989801	-0.00175
514	-0.00583	-0.00641	-0.00279		514	-0.00279	0.000873275	-0.00159
513	-0.00545	-0.00592	-0.00261		513	-0.00261	0.000771369	-0.00146
512	-0.00509	-0.00553	-0.00245		512	-0.00245	0.000674201	-0.00136
511	-0.0048	-0.0051	-0.00229		511	-0.00229	0.000602235	-0.00125
510	-0.00458	-0.0047	-0.0021		510	-0.0021	0.000535597	-0.00128
509	-0.00433	-0.00435	-0.00192		509	-0.00192	0.000483883	-0.00123
508	-0.00422	-0.00401	-0.00173		508	-0.00173	0.000462636	-0.0013
507	-0.00409	-0.00364	-0.00152		507	-0.00152	0.000444589	-0.0012
506	-0.004	-0.00338	-0.00134		506	-0.00134	0.000393053	-0.00135
505	-0.00398	-0.00307	-0.00114		505	-0.00114	0.000374143	-0.00137
504	-0.004	-0.00284	-0.000946241		504	-0.000946241	0.000378546	-0.00145
503	-0.00401	-0.00266	-0.00075772		503	-0.00075772	0.000383022	-0.00159
502	-0.00406	-0.00253	-0.00055252		502	-0.00055252	0.000377277	-0.00174
501	-0.00417	-0.00232	-0.000367699		501	-0.000367699	0.000414416	-0.00176
500	-0.00426	-0.00221	-0.000190629		500	-0.000190629	0.00044085	-0.00206
499	-0.00437	-0.00213	2.41923e-05		499	2.41923e-05	0.000443689	-0.00211
498	-0.00451	-0.00202	0.000237237		498	0.000237237	0.000448683	-0.00218
497	-0.00468	-0.00192	0.000421632		497	0.000421632	0.000488582	-0.00236
496	-0.00482	-0.00184	0.000649828		496	0.000649828	0.000531635	-0.00263
495	-0.00502	-0.00176	0.000844652		495	0.000844652	0.000553969	-0.0028
494	-0.00527	-0.00173	0.00103		494	0.00103	0.00056834	-0.00285
493	-0.0055	-0.0017	0.00122		493	0.00122	0.000626996	-0.00303
492	-0.00572	-0.00164	0.00141		492	0.00141	0.00068812	-0.00319
491	-0.00594	-0.0016	0.00161		491	0.00161	0.000705443	-0.00326
490	-0.0061	-0.00156	0.00179		490	0.00179	0.000730208	-0.00349
489	-0.00632	-0.00154	0.00197		489	0.00197	0.000784276	-0.00367
488	-0.00645	-0.00155	0.00215		488	0.00215	0.000804131	-0.00374
487	-0.00664	-0.00151	0.00232		487	0.00232	0.000818446	-0.004
486	-0.00683	-0.00149	0.00249		486	0.00249	0.000859042	-0.00419
485	-0.00698	-0.0015	0.00263		485	0.00263	0.000887732	-0.00418
484	-0.00715	-0.00145	0.00277		484	0.00277	0.000913559	-0.00428
483	-0.00737	-0.00143	0.0029		483	0.0029	0.000935191	-0.00436
482	-0.00744	-0.00142	0.00304		482	0.00304	0.000945966	-0.00456
481	-0.00763	-0.00141	0.00317		481	0.00317	0.000985875	-0.00451
480	-0.00772	-0.00137	0.00329		480	0.00329	0.00103	-0.00458
479	-0.00788	-0.00139	0.0034		479	0.0034	0.00103	-0.00461
478	-0.00808	-0.00136	0.00354		478	0.00354	0.00104	-0.00475
477	-0.00816	-0.00134	0.00366		477	0.00366	0.00106	-0.00499
476	-0.00818	-0.00137	0.00376		476	0.00376	0.00108	-0.00516
475	-0.00823	-0.00135	0.00386		475	0.00386	0.00111	-0.0052
474	-0.00844	-0.00135	0.00392		474	0.00392	0.00111	-0.00528
473	-0.00857	-0.00132	0.00402		473	0.00402	0.00111	-0.00543
472	-0.00866	-0.0013	0.00411		472	0.00411	0.00113	-0.0054
471	-0.0088	-0.00132	0.00418		471	0.00418	0.00113	-0.00554
470	-0.00884	-0.00132	0.00425		470	0.00425	0.00115	-0.00551
469	-0.00893	-0.0013	0.00433		469	0.00433	0.00116	-0.00555
468	-0.00898	-0.00133	0.00436		468	0.00436	0.00115	-0.00567
467	-0.00904	-0.00132	0.00442		467	0.00442	0.00117	-0.00551
466	-0.00908	-0.00125	0.00451		466	0.00451	0.00121	-0.00545
465	-0.00914	-0.00125	0.00459		465	0.00459	0.00121	-0.00546
464	-0.00922	-0.00127	0.00466		464	0.00466	0.0012	-0.00549
463	-0.00925	-0.00127	0.00471		463	0.00471	0.00121	-0.00585
462	-0.00934	-0.00127	0.00475		462	0.00475	0.00122	-0.00563
461	-0.0095	-0.00124	0.00481		461	0.00481	0.00124	-0.00566
460	-0.0095	-0.00126	0.00489		460	0.00489	0.00124	-0.00557
459	-0.00952	-0.00128	0.00493		459	0.00493	0.00124	-0.0057
458	-0.00951	-0.00122	0.00499		458	0.00499	0.00126	-0.00573
457	-0.00959	-0.00122	0.00503		457	0.00503	0.00126	-0.00573
456	-0.00962	-0.00125	0.00509		456	0.00509	0.00126	-0.00564
455	-0.00967	-0.00122	0.00511		455	0.00511	0.00126	-0.00578
454	-0.00971	-0.00128	0.00516		454	0.00516	0.00125	-0.00589
453	-0.0098	-0.00128	0.00518		453	0.00518	0.00127	-0.00604
452	-0.00993	-0.00123	0.0052		452	0.0052	0.00127	-0.0059
451	-0.0099	-0.00122	0.00525		451	0.00525	0.00128	-0.00593
450	-0.00991	-0.00122	0.00529		450	0.00529	0.00128	-0.00593
449	-0.01004	-0.00124	0.00531		449	0.00531	0.00128	-0.00585
448	-0.00998	-0.00125	0.00536		448	0.00536	0.00127	-0.00573
447	-0.01003	-0.00127	0.00538		447	0.00538	0.0013	-0.00574
446	-0.01018	-0.00121	0.00542		446	0.00542	0.00132	-0.00592
445	-0.01019	-0.0012	0.00543		445	0.00543	0.00131	-0.00601
444	-0.01019	-0.00123	0.00546		444	0.00546	0.00131	-0.00606
443	-0.01022	-0.00128	0.00548		443	0.00548	0.00129	-0.00601
442	-0.01035	-0.00127	0.0055		442	0.0055	0.00131	-0.00602
441	-0.01041	-0.00123	0.00552		441	0.00552	0.0013	-0.00583
440	-0.01033	-0.00123	0.00553		440	0.00553	0.00132	-0.00591
439	-0.01037	-0.00126	0.00553		439	0.00553	0.00131	-0.00599
438	-0.0104	-0.00125	0.00553		438	0.00553	0.00131	-0.00594
437	-0.0104	-0.00124	0.00553		437	0.00553	0.00129	-0.00612
436	-0.01042	-0.00128	0.00557		436	0.00557	0.00128	-0.00599
435	-0.01053	-0.00127	0.00559		435	0.00559	0.00132	-0.00597
434	-0.01056	-0.00127	0.0056		434	0.0056	0.00133	-0.00602
433	-0.0106	-0.0013	0.0056		433	0.0056	0.00131	-0.0061
432	-0.01048	-0.00123	0.00561		432	0.00561	0.00129	-0.00592
431	-0.0105	-0.00124	0.0056		431	0.0056	0.00128	-0.00609
430	-0.01058	-0.00131	0.0056		430	0.0056	0.00128	-0.00603
429	-0.01066	-0.00128	0.00558		429	0.00558	0.00129	-0.00593
428	-0.01061	-0.00128	0.00557		428	0.00557	0.00129	-0.00601
427	-0.01061	-0.00129	0.00558		427	0.00558	0.00128	-0.00612
426	-0.01057	-0.00129	0.00557		426	0.00557	0.00125	-0.00587
425	-0.01061	-0.00128	0.00555		425	0.00555	0.00126	-0.00606
424	-0.01064	-0.00125	0.00557		424	0.00557	0.00126	-0.00601
423	-0.01062	-0.00124	0.00557		423	0.00557	0.00129	-0.00588
422	-0.01059	-0.00125	0.00555		422	0.00555	0.00128	-0.00596
421	-0.0106	-0.00127	0.00556		421	0.00556	0.00126	-0.00584
420	-0.01068	-0.00128	0.00555		420	0.00555	0.00124	-0.00595
419	-0.0106	-0.00124	0.00552		419	0.00552	0.00125	-0.00591
418	-0.01059	-0.00122	0.00552		418	0.00552	0.00126	-0.00589
417	-0.01063	-0.00125	0.00552		417	0.00552	0.00125	-0.00595
416	-0.0107	-0.00127	0.00554		416	0.00554	0.00122	-0.00584
415	-0.0107	-0.00126	0.00552		415	0.00552	0.00122	-0.00584
414	-0.01063	-0.00132	0.00549		414	0.00549	0.0012	-0.00584
413	-0.01062	-0.00126	0.00549		413	0.00549	0.00118	-0.0059
412	-0.01058	-0.00128	0.00549		412	0.00549	0.00121	-0.00588
411	-0.01064	-0.00131	0.00546		411	0.00546	0.00121	-0.00582
410	-0.01067	-0.00131	0.00544		410	0.00544	0.00118	-0.0057
409	-0.01055	-0.00132	0.00541		409	0.00541	0.00117	-0.00569
408	-0.01065	-0.00132	0.00541		408	0.00541	0.00118	-0.00568
407	-0.01069	-0.00129	0.00539		407	0.00539	0.00117	-0.00584
406	-0.01053	-0.00128	0.00536		406	0.00536	0.00118	-0.00577
405	-0.01055	-0.00131	0.00538		405	0.00538	0.00117	-0.00571
404	-0.0106	-0.00131	0.00539		404	0.00539	0.00118	-0.00568
403	-0.01063	-0.00134	0.00536		403	0.00536	0.00116	-0.00574
402	-0.01058	-0.00132	0.0053		402	0.0053	0.00114	-0.00575
401	-0.01061	-0.00131	0.0053		401	0.0053	0.00112	-0.00549
400	-0.01051	-0.00133	0.00528		400	0.00528	0.00112	-0.00563
399	-0.01052	-0.00134	0.00524		399	0.00524	0.00111	-0.00551
398	-0.01052	-0.00132	0.00523		398	0.00523	0.00111	-0.0056
397	-0.01036	-0.00137	0.00519		397	0.00519	0.0011	-0.00552
396	-0.01042	-0.00141	0.00514		396	0.00514	0.00108	-0.00542
395	-0.01039	-0.00138	0.00514		395	0.00514	0.0011	-0.0054
394	-0.01042	-0.00135	0.00513		394	0.00513	0.00109	-0.00543
393	-0.0104	-0.00135	0.00508		393	0.00508	0.00106	-0.00538
392	-0.01031	-0.00133	0.00507		392	0.00507	0.00107	-0.00552
391	-0.01028	-0.00132	0.00505		391	0.00505	0.00108	-0.0055
390	-0.01035	-0.0013	0.00503		390	0.00503	0.00108	-0.00537
389	-0.01022	-0.00129	0.00501		389	0.00501	0.00107	-0.00522
388	-0.01012	-0.00139	0.00497		388	0.00497	0.00106	-0.00528
387	-0.01008	-0.00139	0.00495		387	0.00495	0.00105	-0.00519
386	-0.01005	-0.00139	0.00494		386	0.00494	0.00103	-0.00525
385	-0.01007	-0.00136	0.0049		385	0.0049	0.00106	-0.00511
384	-0.00999	-0.00131	0.00486		384	0.00486	0.00104	-0.00509
383	-0.00997	-0.00128	0.00486		383	0.00486	0.00103	-0.00517
382	-0.00988	-0.00129	0.00482		382	0.00482	0.000993045	-0.00499
381	-0.00991	-0.00129	0.00477		381	0.00477	0.000997057	-0.00503
380	-0.00989	-0.00129	0.00475		380	0.00475	0.00101	-0.00489
379	-0.00978	-0.00135	0.00473		379	0.00473	0.000983842	-0.00482
378	-0.00968	-0.00136	0.00469		378	0.00469	0.000976339	-0.00512
377	-0.00969	-0.00135	0.00467		377	0.00467	0.000958851	-0.00494
376	-0.00961	-0.00133	0.00462		376	0.00462	0.000957557	-0.00488
375	-0.00955	-0.00129	0.00463		375	0.00463	0.000965983	-0.00472
374	-0.00945	-0.00132	0.00458		374	0.00458	0.000951373	-0.00478
373	-0.00935	-0.00131	0.00455		373	0.00455	0.000920815	-0.00476
372	-0.00925	-0.00131	0.00451		372	0.00451	0.000896299	-0.0046
371	-0.00922	-0.00134	0.00446		371	0.00446	0.000883224	-0.00473
370	-0.00922	-0.00134	0.00443		370	0.00443	0.000895827	-0.00458
369	-0.00908	-0.00132	0.00441		369	0.00441	0.000895694	-0.00448
368	-0.00896	-0.0013	0.0044		368	0.0044	0.000881185	-0.00452
367	-0.00891	-0.00131	0.00433		367	0.00433	0.000834555	-0.00438
366	-0.00893	-0.00128	0.00431		366	0.00431	0.000819551	-0.00442
365	-0.00882	-0.00125	0.0043		365	0.0043	0.000862293	-0.00448
364	-0.00874	-0.00124	0.00428		364	0.00428	0.000866364	-0.00428
363	-0.0087	-0.00125	0.00423		363	0.00423	0.000842283	-0.0042
362	-0.0086	-0.00121	0.0042		362	0.0042	0.000819396	-0.00423
361	-0.00864	-0.00122	0.00418		361	0.00418	0.000818431	-0.00422
360	-0.00856	-0.00124	0.00417		360	0.00417	0.000778393	-0.00414
359	-0.00838	-0.00127	0.00414		359	0.00414	0.000773958	-0.0042
358	-0.00829	-0.00126	0.00411		358	0.00411	0.000767719	-0.00424
357	-0.00834	-0.00117	0.00408		357	0.00408	0.000772899	-0.00421
356	-0.00834	-0.00117	0.00412		356	0.00412	0.000771092	-0.00397
355	-0.00821	-0.00122	0.00409		355	0.00409	0.000771173	-0.00406
354	-0.00824	-0.00118	0.00408		354	0.00408	0.000737468	-0.00393
353	-0.00828	-0.00118	0.00407		353	0.00407	0.000740497	-0.00398
352	-0.00826	-0.0012	0.00404		352	0.00404	0.000722632	-0.00391
351	-0.00815	-0.0012	0.00407		351	0.00407	0.000727322	-0.00383
350	-0.00807	-0.00116	0.0041		350	0.0041	0.000741947	-0.0039
349	-0.00821	-0.00111	0.00406		349	0.00406	0.000731768	-0.00393
348	-0.00824	-0.0011	0.00405		348	0.00405	0.000734947	-0.00396
347	-0.00819	-0.00115	0.00408		347	0.00408	0.000709177	-0.00396
346	-0.00821	-0.00116	0.00411		346	0.00411	0.00072049	-0.00398
345	-0.00823	-0.00117	0.00411		345	0.00411	0.000731463	-0.00378
344	-0.00826	-0.00118	0.00414		344	0.00414	0.000721054	-0.00398
343	-0.00836	-0.00113	0.00415		343	0.00415	0.00074999	-0.00389
342	-0.00838	-0.00117	0.00414		342	0.00414	0.000742619	-0.00386
341	-0.00846	-0.00121	0.00413		341	0.00413	0.000729395	-0.00402
340	-0.00842	-0.0012	0.00414		340	0.00414	0.000740766	-0.00406
339	-0.00841	-0.00121	0.00412		339	0.00412	0.000735071	-0.00393
338	-0.0085	-0.00126	0.00416		338	0.00416	0.000734926	-0.00399
337	-0.00858	-0.00127	0.00416		337	0.00416	0.000761311	-0.00399
336	-0.00866	-0.00123	0.00416		336	0.00416	0.000724157	-0.00406
335	-0.00867	-0.00125	0.00415		335	0.00415	0.000736769	-0.00409
334	-0.00867	-0.00128	0.00415		334	0.00415	0.000750435	-0.00436
333	-0.00865	-0.00126	0.00413		333	0.00413	0.000753934	-0.00413
332	-0.00871	-0.00127	0.00414		332	0.00414	0.000756908	-0.00404
331	-0.00873	-0.00131	0.00408		331	0.00408	0.000734569	-0.00419
330	-0.0087	-0.00127	0.00407		330	0.00407	0.000764836	-0.00401
329	-0.0087	-0.00123	0.00405		329	0.00405	0.00074255	-0.00402
328	-0.00879	-0.00135	0.00404		328	0.00404	0.000740753	-0.00416
327	-0.00876	-0.00136	0.004		327	0.004	0.000760396	-0.0041
326	-0.00886	-0.00136	0.00398		326	0.00398	0.000779372	-0.00399
325	-0.00884	-0.00138	0.00392		325	0.00392	0.000766139	-0.00397
324	-0.00884	-0.00136	0.00389		324	0.00389	0.000733767	-0.00416
323	-0.00886	-0.0013	0.00387		323	0.00387	0.000719172	-0.00415
322	-0.00878	-0.00137	0.00384		322	0.00384	0.000732812	-0.00413
321	-0.00877	-0.00141	0.00379		321	0.00379	0.000732381	-0.00426
320	-0.00888	-0.00143	0.00375		320	0.00375	0.000705436	-0.00415
319	-0.00891	-0.0014	0.0037		319	0.0037	0.000693626	-0.00405
318	-0.00884	-0.00144	0.00365		318	0.00365	0.000696302	-0.00416
317	-0.00886	-0.00144	0.0036		317	0.0036	0.000697162	-0.00422
316	-0.00879	-0.00143	0.00353		316	0.00353	0.000676273	-0.00436
315	-0.00874	-0.00142	0.00349		315	0.00349	0.000689797	-0.00422
314	-0.00882	-0.00148	0.00345		314	0.00345	0.000670176	-0.00423
313	-0.00877	-0.00153	0.00342		313	0.00342	0.000695618	-0.00412
312	-0.00858	-0.00152	0.00337		312	0.00337	0.000683816	-0.00404
311	-0.00858	-0.00151	0.00335		311	0.00335	0.000665463	-0.00405
310	-0.00861	-0.00145	0.00328		310	0.00328	0.000602359	-0.00406
309	-0.00861	-0.00144	0.00323		309	0.00323	0.000612202	-0.00386
308	-0.00854	-0.00144	0.00319		308	0.00319	0.000615961	-0.00382
307	-0.00841	-0.00145	0.00315		307	0.00315	0.000606572	-0.00392
306	-0.00834	-0.00146	0.00305		306	0.00305	0.000578713	-0.00373
305	-0.00822	-0.0015	0.00303		305	0.00303	0.00056668	-0.00361
304	-0.00825	-0.00155	0.00301		304	0.00301	0.000550227	-0.00345
303	-0.00822	-0.0016	0.00291		303	0.00291	0.000595605	-0.00338
302	-0.00813	-0.00149	0.00287		302	0.00287	0.000559986	-0.00312
301	-0.00814	-0.00143	0.0029		301	0.0029	0.000541376	-0.00305
300	-0.00806	-0.00144	0.00285		300	0.00285	0.000546183	-0.00287

## Sheet: S13
S13b					S13c					S13d				S13e				S13f
	L-GSH		D-GSH			D-GSH		L-GSH											Particle 1	Particle 2
Wavelength (nm)	g-factor	Wavelength (nm)	g-factor		Wavelength (nm)	Scattering g-factor	Wavelength (nm)	Scattering g-factor		Wavelength (nm)	LCP scattering	RCP scattering		Wavelength (nm)	LCP scattering	RCP scattering		Wavelength (nm)	Scattering g-factor	Scattering g-factor
800	-0.00567	800	0.00893		550.257	-0.0245456	550.257	0.0358294		550.257	0.01563	0.01632		550.257	0.0238	0.01626		550.257	-0.04315	0.37619
799	-0.00587	799	0.00911		550.683	-0.0327709	550.683	0.0433295		550.683	0.01515	0.01635		550.683	0.02303	0.01703		550.683	-0.07612	0.29932
798	-0.00589	798	0.0091		551.11	-0.0144115	551.11	0.0284484		551.11	0.01573	0.01682		551.11	0.02491	0.01699		551.11	-0.06686	0.37794
797	-0.00588	797	0.00913		551.536	-0.0122777	551.536	0.037479		551.536	0.01617	0.01661		551.536	0.02521	0.01687		551.536	-0.02683	0.3961
796	-0.00601	796	0.00925		551.962	-0.00065504	551.962	0.0615006		551.962	0.01623	0.01693		551.962	0.02518	0.01699		551.962	-0.04221	0.38855
795	-0.00601	795	0.00927		552.388	-0.0157089	552.388	0.0380882		552.388	0.01624	0.01679		552.388	0.02512	0.01733		552.388	-0.03324	0.36715
794	-0.00603	794	0.00927		552.814	-0.0272355	552.814	0.0356821		552.814	0.01647	0.01682		552.814	0.02561	0.01728		552.814	-0.02098	0.38877
793	-0.00606	793	0.00942		553.24	-0.0293866	553.24	0.0553968		553.24	0.0162	0.01816		553.24	0.02529	0.01767		553.24	-0.11378	0.3545
792	-0.00614	792	0.00952		553.666	-0.00456047	553.666	0.0346485		553.666	0.01687	0.0178		553.666	0.02671	0.01756		553.666	-0.05407	0.41359
791	-0.00611	791	0.00952		554.092	-0.00315113	554.092	0.0307751		554.092	0.01645	0.01763		554.092	0.02759	0.01819		554.092	-0.0691	0.41074
790	-0.00625	790	0.00942		554.518	-0.0174625	554.518	0.0356867		554.518	0.01657	0.01869		554.518	0.02731	0.01804		554.518	-0.1203	0.40873
789	-0.00636	789	0.00959		554.944	-0.0424105	554.944	0.0137246		554.944	0.01593	0.01845		554.944	0.02622	0.0182		554.944	-0.14673	0.36086
788	-0.00639	788	0.00966		555.37	-0.0234829	555.37	0.0356993		555.37	0.01725	0.01933		555.37	0.02746	0.01862		555.37	-0.11371	0.38349
787	-0.00642	787	0.00974		555.797	-0.0350859	555.797	0.0321622		555.797	0.01695	0.01854		555.797	0.02661	0.01902		555.797	-0.08944	0.33241
786	-0.00646	786	0.00983		556.223	-0.0358496	556.223	0.0533711		556.223	0.01707	0.01913		556.223	0.02804	0.01941		556.223	-0.11376	0.36355
785	-0.00659	785	0.00994		556.649	-0.0205701	556.649	0.0280868		556.649	0.01784	0.0201		556.649	0.02761	0.01949		556.649	-0.11905	0.34515
784	-0.00666	784	0.00997		557.075	-0.0247761	557.075	0.0201013		557.075	0.01778	0.01972		557.075	0.02834	0.01903		557.075	-0.1032	0.39319
783	-0.00672	783	0.01004		557.501	-0.0395452	557.501	0.0370661		557.501	0.01717	0.01995		557.501	0.02861	0.02006		557.501	-0.14938	0.35164
782	-0.00695	782	0.01012		557.927	-0.021434	557.927	0.0413051		557.927	0.01787	0.02067		557.927	0.0297	0.02012		557.927	-0.14522	0.38452
781	-0.00696	781	0.01022		558.353	-0.038685	558.353	0.0197158		558.353	0.01778	0.0209		558.353	0.02957	0.02044		558.353	-0.16134	0.36496
780	-0.00708	780	0.01034		558.779	-0.0344563	558.779	0.017216		558.779	0.01786	0.02113		558.779	0.02992	0.0203		558.779	-0.16783	0.38325
779	-0.00713	779	0.01038		559.205	-0.0328431	559.205	0.0368399		559.205	0.01819	0.02084		559.205	0.03041	0.02039		559.205	-0.13581	0.39432
778	-0.00719	778	0.01056		559.631	-0.0268518	559.631	0.0340304		559.631	0.01863	0.02116		559.631	0.03037	0.02141		559.631	-0.12742	0.34607
777	-0.00735	777	0.01073		560.057	-0.030233	560.057	0.0394819		560.057	0.01776	0.02209		560.057	0.03084	0.02114		560.057	-0.21726	0.37312
776	-0.00753	776	0.01075		560.483	-0.0419026	560.483	0.0360863		560.483	0.01829	0.02206		560.483	0.03048	0.02133		560.483	-0.18693	0.35343
775	-0.00761	775	0.01091		560.909	-0.0159806	560.909	0.0345413		560.909	0.01824	0.02169		560.909	0.03093	0.02182		560.909	-0.17287	0.34545
774	-0.00779	774	0.01102		561.335	-0.0398225	561.335	0.05152		561.335	0.01862	0.02267		561.335	0.03102	0.02204		561.335	-0.19613	0.33857
773	-0.00779	773	0.01101		561.761	-0.0425143	561.761	0.0473481		561.761	0.01825	0.02252		561.761	0.03147	0.02196		561.761	-0.20952	0.35634
772	-0.00798	772	0.01107		562.187	-0.0372165	562.187	0.0329988		562.187	0.01897	0.02274		562.187	0.03209	0.02251		562.187	-0.18119	0.35075
771	-0.00793	771	0.01115		562.613	-0.0313432	562.613	0.0324172		562.613	0.01864	0.02287		562.613	0.03291	0.02261		562.613	-0.20383	0.37124
770	-0.00811	770	0.01123		563.039	-0.0332516	563.039	0.0199612		563.039	0.01885	0.02373		563.039	0.03348	0.02299		563.039	-0.22904	0.37139
769	-0.00817	769	0.01134		563.464	-0.0279372	563.464	0.0325192		563.464	0.01992	0.02445		563.464	0.03385	0.02349		563.464	-0.204	0.3611
768	-0.00814	768	0.01132		563.89	-0.0300371	563.89	0.0439133		563.89	0.01969	0.02474		563.89	0.0337	0.02424		563.89	-0.22759	0.32639
767	-0.00809	767	0.01134		564.316	-0.0325606	564.316	0.0190664		564.316	0.01937	0.02466		564.316	0.0343	0.02407		564.316	-0.24031	0.35052
766	-0.00816	766	0.01134		564.742	-0.0380103	564.742	0.0190224		564.742	0.01891	0.02436		564.742	0.03482	0.02447		564.742	-0.25201	0.34897
765	-0.00823	765	0.01142		565.168	-0.032807	565.168	0.0482049		565.168	0.01974	0.02558		565.168	0.03539	0.02467		565.168	-0.25764	0.35706
764	-0.00819	764	0.01147		565.594	-0.0347441	565.594	0.00967975		565.594	0.0192	0.02563		565.594	0.03599	0.02506		565.594	-0.28671	0.35795
763	-0.00822	763	0.01156		566.02	-0.0312412	566.02	0.0331549		566.02	0.01998	0.02551		566.02	0.03549	0.02471		566.02	-0.24322	0.35806
762	-0.0083	762	0.01152		566.446	-0.0390523	566.446	0.0266665		566.446	0.01982	0.02565		566.446	0.03581	0.02536		566.446	-0.25627	0.34141
761	-0.00833	761	0.01162		566.872	-0.0400625	566.872	0.0249683		566.872	0.02055	0.02689		566.872	0.03728	0.02579		566.872	-0.26751	0.36442
760	-0.00845	760	0.01188		567.298	-0.0438886	567.298	0.03819		567.298	0.0203	0.02677		567.298	0.03764	0.02593		567.298	-0.27516	0.3683
759	-0.00852	759	0.01178		567.723	-0.0343215	567.723	0.0259085		567.723	0.02044	0.02638		567.723	0.0364	0.02621		567.723	-0.25395	0.32554
758	-0.00854	758	0.01195		568.149	-0.0357059	568.149	0.0187745		568.149	0.01996	0.02729		568.149	0.037	0.02675		568.149	-0.3104	0.32141
757	-0.00874	757	0.01212		568.575	-0.0396854	568.575	0.00816861		568.575	0.02066	0.0275		568.575	0.03764	0.02726		568.575	-0.28442	0.31995
756	-0.00882	756	0.01215		569.001	-0.0340463	569.001	0.0290084		569.001	0.02029	0.02711		569.001	0.03801	0.02633		569.001	-0.28774	0.36317
755	-0.00898	755	0.01232		569.427	-0.0341316	569.427	0.029828		569.427	0.02082	0.02804		569.427	0.03904	0.02813		569.427	-0.29541	0.32472
754	-0.00905	754	0.01246		569.853	-0.0292529	569.853	0.0157384		569.853	0.02064	0.02863		569.853	0.03992	0.02762		569.853	-0.32452	0.36418
753	-0.00926	753	0.01267		570.279	-0.0397852	570.279	0.00899462		570.279	0.02068	0.02885		570.279	0.04027	0.02745		570.279	-0.32967	0.37846
752	-0.00944	752	0.01282		570.704	-0.0472687	570.704	0.0178614		570.704	0.02141	0.02988		570.704	0.04044	0.02809		570.704	-0.33044	0.36056
751	-0.00948	751	0.01295		571.13	-0.04086	571.13	0.0465357		571.13	0.02134	0.02949		571.13	0.04073	0.03009		571.13	-0.32104	0.30042
750	-0.00971	750	0.01325		571.556	-0.0502194	571.556	0.0096628		571.556	0.02167	0.02964		571.556	0.04081	0.02853		571.556	-0.31048	0.35414
749	-0.00977	749	0.01328		571.982	-0.0402587	571.982	0.0178624		571.982	0.02121	0.02993		571.982	0.04142	0.02954		571.982	-0.34118	0.33484
748	-0.00989	748	0.01353		572.408	-0.0539526	572.408	0.0256919		572.408	0.02215	0.03129		572.408	0.04141	0.02882		572.408	-0.34197	0.35848
747	-0.00988	747	0.01364		572.833	-0.0593654	572.833	0.0195595		572.833	0.02137	0.03086		572.833	0.042	0.02972		572.833	-0.36347	0.3425
746	-0.01004	746	0.01377		573.259	-0.0563953	573.259	0.0241264		573.259	0.02188	0.03248		573.259	0.04229	0.03087		573.259	-0.38967	0.31209
745	-0.01014	745	0.01386		573.685	-0.0505112	573.685	0.0273696		573.685	0.02173	0.03171		573.685	0.04313	0.03069		573.685	-0.37348	0.33725
744	-0.01022	744	0.01399		574.111	-0.0578285	574.111	0.0219099		574.111	0.02258	0.03196		574.111	0.04185	0.03135		574.111	-0.34382	0.28703
743	-0.01038	743	0.01411		574.536	-0.0464636	574.536	0.0222178		574.536	0.0219	0.03242		574.536	0.04406	0.03111		574.536	-0.38731	0.34467
742	-0.01033	742	0.01434		574.962	-0.0504851	574.962	0.035788		574.962	0.02281	0.03232		574.962	0.04352	0.03198		574.962	-0.34488	0.30576
741	-0.01038	741	0.01437		575.388	-0.0557718	575.388	0.0273382		575.388	0.02187	0.03279		575.388	0.0444	0.03114		575.388	-0.3995	0.35111
740	-0.01049	740	0.01451		575.814	-0.0443062	575.814	0.0270872		575.814	0.02323	0.03398		575.814	0.0447	0.03155		575.814	-0.37589	0.34469
739	-0.0105	739	0.01467		576.239	-0.0581535	576.239	0.0188793		576.239	0.0219	0.0335		576.239	0.04526	0.03209		576.239	-0.41883	0.34056
738	-0.01065	738	0.01481		576.665	-0.0493302	576.665	0.0413835		576.665	0.02266	0.03375		576.665	0.04485	0.03271		576.665	-0.39339	0.31321
737	-0.01072	737	0.01502		577.091	-0.0540381	577.091	0.0316012		577.091	0.02306	0.03477		577.091	0.04543	0.03286		577.091	-0.40485	0.32112
736	-0.01079	736	0.01507		577.517	-0.0631562	577.517	0.0202821		577.517	0.02281	0.03427		577.517	0.0454	0.03302		577.517	-0.40133	0.31583
735	-0.01086	735	0.01525		577.942	-0.0493983	577.942	0.0362788		577.942	0.02311	0.03427		577.942	0.04651	0.03359		577.942	-0.38896	0.32254
734	-0.0109	734	0.01543		578.368	-0.0587898	578.368	0.0286222		578.368	0.02299	0.03468		578.368	0.04687	0.0334		578.368	-0.40515	0.33549
733	-0.0109	733	0.01544		578.794	-0.064888	578.794	0.0228962		578.794	0.02291	0.0353		578.794	0.04674	0.03371		578.794	-0.42591	0.32399
732	-0.01099	732	0.01564		579.219	-0.0562193	579.219	0.0210931		579.219	0.02331	0.0362		579.219	0.04701	0.03421		579.219	-0.43306	0.31509
731	-0.01101	731	0.01577		579.645	-0.0520154	579.645	0.0313413		579.645	0.02308	0.03639		579.645	0.04741	0.03396		579.645	-0.44779	0.33059
730	-0.011	730	0.01587		580.071	-0.0576081	580.071	0.0232695		580.071	0.02306	0.03642		580.071	0.04775	0.03493		580.071	-0.44925	0.31006
729	-0.01119	729	0.01605		580.496	-0.0537438	580.496	0.0350585		580.496	0.02323	0.03665		580.496	0.04732	0.03579		580.496	-0.44821	0.2773
728	-0.01119	728	0.01627		580.922	-0.0545318	580.922	0.0323474		580.922	0.02385	0.03741		580.922	0.04746	0.03494		580.922	-0.44285	0.30394
727	-0.01119	727	0.01635		581.348	-0.0639898	581.348	0.0273626		581.348	0.02304	0.038		581.348	0.04658	0.03503		581.348	-0.49017	0.28321
726	-0.01128	726	0.01669		581.773	-0.0640716	581.773	0.0237125		581.773	0.02419	0.03839		581.773	0.04724	0.03497		581.773	-0.45378	0.29828
725	-0.01137	725	0.01686		582.199	-0.0806406	582.199	0.0278438		582.199	0.02382	0.03915		582.199	0.04761	0.03566		582.199	-0.48699	0.28696
724	-0.01141	724	0.01714		582.625	-0.0866662	582.625	0.0233602		582.625	0.02325	0.03865		582.625	0.04891	0.03696		582.625	-0.49751	0.27832
723	-0.01152	723	0.0173		583.05	-0.0671345	583.05	0.0425869		583.05	0.02455	0.03845		583.05	0.04993	0.03685		583.05	-0.44129	0.30159
722	-0.0116	722	0.01752		583.476	-0.0567401	583.476	0.0240217		583.476	0.02442	0.03906		583.476	0.0498	0.03703		583.476	-0.46109	0.29432
721	-0.01173	721	0.0178		583.901	-0.0718583	583.901	0.0297097		583.901	0.0241	0.0396		583.901	0.05078	0.037		583.901	-0.48655	0.31389
720	-0.01175	720	0.01798		584.327	-0.0745702	584.327	0.0357648		584.327	0.02432	0.03992		584.327	0.05052	0.03785		584.327	-0.48572	0.28681
719	-0.01179	719	0.0182		584.753	-0.0616555	584.753	0.0398542		584.753	0.02409	0.04061		584.753	0.05118	0.0386		584.753	-0.5106	0.28028
718	-0.01179	718	0.01841		585.178	-0.0633808	585.178	0.030982		585.178	0.02506	0.04028		585.178	0.05148	0.03828		585.178	-0.46581	0.29425
717	-0.01178	717	0.01845		585.604	-0.0716016	585.604	0.0412495		585.604	0.025	0.04102		585.604	0.0493	0.03823		585.604	-0.48555	0.25275
716	-0.01179	716	0.01855		586.029	-0.0756993	586.029	0.0347219		586.029	0.02516	0.04133		586.029	0.05063	0.03817		586.029	-0.48641	0.28068
715	-0.01173	715	0.01894		586.455	-0.0668575	586.455	0.0454252		586.455	0.02515	0.04176		586.455	0.05097	0.03897		586.455	-0.49661	0.26683
714	-0.01167	714	0.01894		586.88	-0.0635493	586.88	0.0423535		586.88	0.02527	0.04218		586.88	0.05214	0.03923		586.88	-0.50122	0.2825
713	-0.01176	713	0.0191		587.306	-0.0707433	587.306	0.0371515		587.306	0.026	0.04311		587.306	0.05154	0.03912		587.306	-0.4953	0.2742
712	-0.01176	712	0.01931		587.731	-0.0727758	587.731	0.0394304		587.731	0.02578	0.04307		587.731	0.05157	0.04029		587.731	-0.50241	0.24544
711	-0.01169	711	0.01943		588.157	-0.0753452	588.157	0.0461674		588.157	0.02616	0.04267		588.157	0.05152	0.04096		588.157	-0.47962	0.22829
710	-0.01175	710	0.01966		588.583	-0.0643632	588.583	0.0481227		588.583	0.02643	0.04298		588.583	0.05143	0.04039		588.583	-0.47696	0.24031
709	-0.01176	709	0.0199		589.008	-0.0724456	589.008	0.0474809		589.008	0.02673	0.04362		589.008	0.05141	0.04148		589.008	-0.48	0.21384
708	-0.01178	708	0.02013		589.434	-0.0862567	589.434	0.0592707		589.434	0.02584	0.04515		589.434	0.05271	0.04209		589.434	-0.54408	0.22389
707	-0.01184	707	0.0204		589.859	-0.0787828	589.859	0.0528443		589.859	0.0263	0.04509		589.859	0.05237	0.04129		589.859	-0.52647	0.2367
706	-0.01188	706	0.02053		590.285	-0.0789572	590.285	0.0398927		590.285	0.02622	0.04543		590.285	0.05317	0.04201		590.285	-0.53622	0.2344
705	-0.01181	705	0.02083		590.71	-0.0826741	590.71	0.0569483		590.71	0.02653	0.04547		590.71	0.05241	0.04294		590.71	-0.52596	0.19862
704	-0.01188	704	0.02127		591.136	-0.0787293	591.136	0.0551959		591.136	0.02669	0.04587		591.136	0.05234	0.04322		591.136	-0.52868	0.19091
703	-0.01198	703	0.0214		591.561	-0.0724926	591.561	0.0583219		591.561	0.02714	0.0454		591.561	0.05321	0.04297		591.561	-0.50343	0.21291
702	-0.01195	702	0.02161		591.987	-0.081367	591.987	0.0550002		591.987	0.02772	0.04675		591.987	0.05243	0.04387		591.987	-0.51107	0.17789
701	-0.01202	701	0.02211		592.412	-0.0811825	592.412	0.0612611		592.412	0.0266	0.04681		592.412	0.05238	0.04307		592.412	-0.55071	0.19507
700	-0.01201	700	0.02216		592.838	-0.0901083	592.838	0.0599052		592.838	0.02732	0.04713		592.838	0.05171	0.04325		592.838	-0.53204	0.1782
699	-0.0119	699	0.02229		593.263	-0.0859305	593.263	0.0506828		593.263	0.02773	0.04762		593.263	0.05238	0.04419		593.263	-0.52788	0.16959
698	-0.01191	698	0.02279		593.688	-0.0807596	593.688	0.0658097		593.688	0.02786	0.04752		593.688	0.05314	0.0448		593.688	-0.52177	0.17033
697	-0.01194	697	0.02271		594.114	-0.0902021	594.114	0.0600806		594.114	0.02821	0.04851		594.114	0.0533	0.04466		594.114	-0.52937	0.17634
696	-0.012	696	0.02304		594.539	-0.0916975	594.539	0.0664594		594.539	0.02832	0.04733		594.539	0.05205	0.04497		594.539	-0.50244	0.14602
695	-0.01181	695	0.02296		594.965	-0.0813872	594.965	0.0684405		594.965	0.02874	0.0489		594.965	0.05358	0.04436		594.965	-0.51922	0.18823
694	-0.0118	694	0.02307		595.39	-0.0895958	595.39	0.0727736		595.39	0.02736	0.04936		595.39	0.05351	0.0457		595.39	-0.57351	0.15737
693	-0.0117	693	0.02359		595.816	-0.0948403	595.816	0.0711679		595.816	0.02899	0.04967		595.816	0.05338	0.04632		595.816	-0.52587	0.1416
692	-0.01164	692	0.02359		596.241	-0.0878225	596.241	0.0738096		596.241	0.0284	0.05021		596.241	0.05241	0.04662		596.241	-0.55478	0.11697
691	-0.01156	691	0.02362		596.666	-0.0978811	596.666	0.0671299		596.666	0.0278	0.04982		596.666	0.05309	0.04772		596.666	-0.56726	0.10643
690	-0.01148	690	0.0239		597.092	-0.0950968	597.092	0.0723237		597.092	0.02794	0.05079		597.092	0.05389	0.04784		597.092	-0.58042	0.11905
689	-0.01139	689	0.02402		597.517	-0.103196	597.517	0.0894249		597.517	0.0275	0.05038		597.517	0.05206	0.0485		597.517	-0.58736	0.07095
688	-0.01125	688	0.02386		597.943	-0.10341	597.943	0.0695531		597.943	0.02835	0.05052		597.943	0.05261	0.04873		597.943	-0.56222	0.07654
687	-0.01119	687	0.02398		598.368	-0.114129	598.368	0.082599		598.368	0.02765	0.05206		598.368	0.05223	0.04776		598.368	-0.61253	0.0895
686	-0.01115	686	0.02406		598.793	-0.102532	598.793	0.0958278		598.793	0.02917	0.05174		598.793	0.05256	0.04885		598.793	-0.55792	0.07314
685	-0.01107	685	0.02411		599.219	-0.0978257	599.219	0.0898407		599.219	0.02829	0.05058		599.219	0.05096	0.04752		599.219	-0.56543	0.06976
684	-0.011	684	0.02455		599.644	-0.116248	599.644	0.0771144		599.644	0.02813	0.0529		599.644	0.05205	0.04953		599.644	-0.61144	0.04953
683	-0.01088	683	0.02434		600.069	-0.108566	600.069	0.0875187		600.069	0.02884	0.0523		600.069	0.05144	0.05029		600.069	-0.57842	0.02257
682	-0.01084	682	0.02431		600.495	-0.112961	600.495	0.0912632		600.495	0.0291	0.05265		600.495	0.05143	0.04989		600.495	-0.57624	0.03029
681	-0.01073	681	0.02457		600.92	-0.119717	600.92	0.0978847		600.92	0.02846	0.05307		600.92	0.05122	0.0505		600.92	-0.60364	0.01403
680	-0.01063	680	0.02468		601.345	-0.117434	601.345	0.104591		601.345	0.02803	0.05376		601.345	0.05249	0.05042		601.345	-0.62898	0.04011
679	-0.01061	679	0.02457		601.771	-0.130342	601.771	0.0963757		601.771	0.02848	0.05411		601.771	0.05093	0.05097		601.771	-0.6208	-0.000810818
678	-0.01055	678	0.02476		602.196	-0.119855	602.196	0.107643		602.196	0.02868	0.05469		602.196	0.04972	0.05089		602.196	-0.62409	-0.02326
677	-0.01036	677	0.02474		602.621	-0.129606	602.621	0.108143		602.621	0.0277	0.05444		602.621	0.05112	0.05182		602.621	-0.65096	-0.01366
676	-0.01031	676	0.02488		603.047	-0.131727	603.047	0.0982309		603.047	0.02755	0.05533		603.047	0.05075	0.05251		603.047	-0.67027	-0.03414
675	-0.01028	675	0.02473		603.472	-0.134654	603.472	0.105233		603.472	0.02789	0.05601		603.472	0.04991	0.05219		603.472	-0.67031	-0.04477
674	-0.00999	674	0.0246		603.897	-0.122035	603.897	0.119947		603.897	0.0276	0.05405		603.897	0.05127	0.05248		603.897	-0.6479	-0.02329
673	-0.00992	673	0.02473		604.322	-0.130308	604.322	0.115819		604.322	0.02839	0.05464		604.322	0.04872	0.05303		604.322	-0.63218	-0.08481
672	-0.0098	672	0.02483		604.748	-0.143655	604.748	0.117121		604.748	0.02712	0.05644		604.748	0.05013	0.05295		604.748	-0.70199	-0.05464
671	-0.00963	671	0.02476		605.173	-0.138698	605.173	0.112394		605.173	0.02709	0.05656		605.173	0.04866	0.05374		605.173	-0.70463	-0.09919
670	-0.0095	670	0.02444		605.598	-0.145702	605.598	0.124101		605.598	0.02778	0.05681		605.598	0.0492	0.05442		605.598	-0.68644	-0.1007
669	-0.00942	669	0.02443		606.024	-0.143207	606.024	0.118061		606.024	0.02723	0.0566		606.024	0.04836	0.05361		606.024	-0.70081	-0.10292
668	-0.00919	668	0.0244		606.449	-0.156961	606.449	0.123727		606.449	0.0271	0.05795		606.449	0.04933	0.0553		606.449	-0.7256	-0.11409
667	-0.0091	667	0.02413		606.874	-0.165306	606.874	0.116597		606.874	0.02663	0.05788		606.874	0.04889	0.05464		606.874	-0.73964	-0.1112
666	-0.00896	666	0.02393		607.299	-0.165239	607.299	0.125906		607.299	0.02689	0.05859		607.299	0.04861	0.05549		607.299	-0.74174	-0.13214
665	-0.00872	665	0.02402		607.724	-0.157252	607.724	0.131978		607.724	0.02652	0.05814		607.724	0.04876	0.05458		607.724	-0.74697	-0.11264
664	-0.00864	664	0.02374		608.15	-0.168258	608.15	0.129195		608.15	0.02552	0.05721		608.15	0.04784	0.05535		608.15	-0.76615	-0.14565
663	-0.0085	663	0.02346		608.575	-0.169216	608.575	0.138287		608.575	0.02582	0.05738		608.575	0.04767	0.05636		608.575	-0.75872	-0.16716
662	-0.00827	662	0.02322		609	-0.163195	609	0.128872		609	0.02654	0.05815		609	0.04706	0.05577		609	-0.74635	-0.16945
661	-0.00814	661	0.02305		609.425	-0.182943	609.425	0.135972		609.425	0.02586	0.0581		609.425	0.04717	0.05693		609.425	-0.76812	-0.18758
660	-0.00797	660	0.02288		609.85	-0.186635	609.85	0.139911		609.85	0.02502	0.05894		609.85	0.04768	0.05675		609.85	-0.80789	-0.17374
659	-0.00778	659	0.02268		610.276	-0.19594	610.276	0.134216		610.276	0.02518	0.05957		610.276	0.04655	0.05702		610.276	-0.81172	-0.20216
658	-0.00758	658	0.02258		610.701	-0.193924	610.701	0.159523		610.701	0.02461	0.05954		610.701	0.04693	0.05743		610.701	-0.83023	-0.20108
657	-0.00735	657	0.02209		611.126	-0.195466	611.126	0.154245		611.126	0.02452	0.05978		611.126	0.04663	0.05691		611.126	-0.83645	-0.19863
656	-0.00717	656	0.02172		611.551	-0.205497	611.551	0.157902		611.551	0.02361	0.06019		611.551	0.04597	0.05596		611.551	-0.87291	-0.19593
655	-0.00697	655	0.02132		611.976	-0.214937	611.976	0.156194		611.976	0.02405	0.06134		611.976	0.046	0.05656		611.976	-0.87325	-0.20592
654	-0.00674	654	0.02111		612.401	-0.205651	612.401	0.167347		612.401	0.02362	0.06129		612.401	0.04573	0.05789		612.401	-0.88722	-0.23469
653	-0.00645	653	0.02075		612.827	-0.216404	612.827	0.156945		612.827	0.02368	0.06019		612.827	0.04499	0.05725		612.827	-0.87045	-0.23968
652	-0.00625	652	0.02059		613.252	-0.21535	613.252	0.164214		613.252	0.02382	0.06028		613.252	0.04517	0.05771		613.252	-0.86707	-0.24385
651	-0.006	651	0.02022		613.677	-0.22371	613.677	0.168957		613.677	0.02307	0.0624		613.677	0.0447	0.05775		613.677	-0.92031	-0.25483
650	-0.00573	650	0.01967		614.102	-0.225228	614.102	0.175074		614.102	0.02318	0.06092		614.102	0.04478	0.05837		614.102	-0.89754	-0.26346
649	-0.00551	649	0.01938		614.527	-0.239198	614.527	0.171013		614.527	0.02226	0.06075		614.527	0.0445	0.05872		614.527	-0.92739	-0.27558
648	-0.00519	648	0.01901		614.952	-0.231781	614.952	0.183182		614.952	0.02283	0.06232		614.952	0.04476	0.05895		614.952	-0.92746	-0.27352
647	-0.00492	647	0.01859		615.377	-0.239331	615.377	0.18122		615.377	0.02341	0.06263		615.377	0.04409	0.05808		615.377	-0.91164	-0.27387
646	-0.00466	646	0.01811		615.802	-0.252527	615.802	0.186826		615.802	0.02238	0.06251		615.802	0.04341	0.05806		615.802	-0.94542	-0.28873
645	-0.0043	645	0.01771		616.227	-0.24716	616.227	0.189357		616.227	0.02182	0.0623		616.227	0.04403	0.05801		616.227	-0.96247	-0.27417
644	-0.00397	644	0.01701		616.653	-0.247004	616.653	0.189118		616.653	0.02226	0.06248		616.653	0.04309	0.05909		616.653	-0.94918	-0.31317
643	-0.0037	643	0.01658		617.078	-0.257906	617.078	0.200278		617.078	0.02165	0.06356		617.078	0.04362	0.05813		617.078	-0.98374	-0.28521
642	-0.00333	642	0.01609		617.503	-0.268644	617.503	0.198105		617.503	0.02034	0.06262		617.503	0.04251	0.05866		617.503	-1.01925	-0.31924
641	-0.00294	641	0.01535		617.928	-0.267839	617.928	0.191537		617.928	0.02126	0.0636		617.928	0.04276	0.05889		617.928	-0.99777	-0.31741
640	-0.00257	640	0.01477		618.353	-0.280784	618.353	0.20053		618.353	0.02122	0.06424		618.353	0.04183	0.05802		618.353	-1.00678	-0.32437
639	-0.00217	639	0.01427		618.778	-0.270731	618.778	0.20335		618.778	0.02153	0.06306		618.778	0.04224	0.05733		618.778	-0.98197	-0.30308
638	-0.00174	638	0.01335		619.203	-0.280707	619.203	0.214463		619.203	0.02069	0.06227		619.203	0.04304	0.05875		619.203	-1.00225	-0.30857
637	-0.00131	637	0.0125		619.628	-0.275295	619.628	0.21213		619.628	0.02063	0.06426		619.628	0.04286	0.05821		619.628	-1.02775	-0.3037
636	-0.000760564	636	0.01169		620.053	-0.296115	620.053	0.218436		620.053	0.02062	0.06351		620.053	0.04209	0.05939		620.053	-1.01965	-0.34105
635	-0.000348942	635	0.01085		620.478	-0.293169	620.478	0.221291		620.478	0.02038	0.06361		620.478	0.04202	0.05865		620.478	-1.0294	-0.33039
634	6.83542e-05	634	0.0101		620.903	-0.29877	620.903	0.217258		620.903	0.01983	0.0636		620.903	0.04154	0.05829		620.903	-1.04926	-0.33547
633	0.000613088	633	0.0092		621.328	-0.292152	621.328	0.233137		621.328	0.02054	0.06336		621.328	0.04144	0.05878		621.328	-1.02061	-0.34595
632	0.0012	632	0.0081		621.753	-0.307528	621.753	0.2311		621.753	0.02013	0.06337		621.753	0.04086	0.05895		621.753	-1.03568	-0.36241
631	0.00173	631	0.00722		622.178	-0.31632	622.178	0.230489		622.178	0.01983	0.06414		622.178	0.04153	0.05785		622.178	-1.05542	-0.32852
630	0.00228	630	0.0062		622.603	-0.312387	622.603	0.236189		622.603	0.02	0.0635		622.603	0.04198	0.05945		622.603	-1.04176	-0.3445
629	0.0029	629	0.00507		623.028	-0.315428	623.028	0.24713		623.028	0.02001	0.06444		623.028	0.04208	0.05932		623.028	-1.05233	-0.34013
628	0.00349	628	0.00377		623.453	-0.325388	623.453	0.239212		623.453	0.01959	0.06369		623.453	0.04149	0.05854		623.453	-1.05907	-0.34102
627	0.00412	627	0.00259		623.878	-0.332706	623.878	0.254924		623.878	0.01906	0.06448		623.878	0.04154	0.05956		623.878	-1.08725	-0.35632
626	0.00482	626	0.00119		624.303	-0.325051	624.303	0.253459		624.303	0.01988	0.06515		624.303	0.04186	0.05832		624.303	-1.06485	-0.32862
625	0.00553	625	-0.00021729		624.728	-0.335292	624.728	0.253282		624.728	0.02015	0.0645		624.728	0.0413	0.05819		624.728	-1.04767	-0.33949
624	0.00625	624	-0.00163		625.153	-0.336536	625.153	0.254376		625.153	0.01991	0.06523		625.153	0.04155	0.05907		625.153	-1.06465	-0.3484
623	0.00696	623	-0.00314		625.578	-0.347842	625.578	0.253707		625.578	0.01935	0.06483		625.578	0.04098	0.05821		625.578	-1.0807	-0.34746
622	0.00772	622	-0.00468		626.003	-0.349047	626.003	0.265828		626.003	0.01957	0.0634		626.003	0.04152	0.05839		626.003	-1.05665	-0.33758
621	0.0085	621	-0.00654		626.428	-0.352619	626.428	0.27008		626.428	0.02019	0.06418		626.428	0.04137	0.05849		626.428	-1.0428	-0.34282
620	0.0094	620	-0.00839		626.852	-0.352134	626.852	0.274485		626.852	0.01924	0.06311		626.852	0.04075	0.05657		626.852	-1.06561	-0.32509
619	0.01025	619	-0.00993		627.277	-0.352113	627.277	0.274272		627.277	0.01931	0.06316		627.277	0.04163	0.05855		627.277	-1.06361	-0.33785
618	0.01103	618	-0.01178		627.702	-0.362618	627.702	0.27716		627.702	0.01995	0.06349		627.702	0.04159	0.05795		627.702	-1.04356	-0.32876
617	0.01194	617	-0.01377		628.127	-0.361739	628.127	0.286093		628.127	0.01999	0.06343		628.127	0.04193	0.05847		628.127	-1.04163	-0.32959
616	0.01297	616	-0.01585		628.552	-0.370226	628.552	0.278396		628.552	0.01979	0.0642		628.552	0.04232	0.05817		628.552	-1.0577	-0.31544
615	0.01413	615	-0.01839		628.977	-0.373293	628.977	0.2948		628.977	0.0196	0.06247		628.977	0.04078	0.05836		628.977	-1.0445	-0.35454
614	0.01536	614	-0.0209		629.402	-0.367239	629.402	0.290279		629.402	0.02063	0.0643		629.402	0.04164	0.05831		629.402	-1.0283	-0.33345
613	0.01643	613	-0.02307		629.827	-0.378418	629.827	0.287261		629.827	0.01998	0.06249		629.827	0.04275	0.05857		629.827	-1.03104	-0.31218
612	0.01741	612	-0.02511		630.252	-0.386464	630.252	0.286804		630.252	0.02039	0.0623		630.252	0.04194	0.05934		630.252	-1.01386	-0.34355
611	0.01861	611	-0.0279		630.676	-0.394883	630.676	0.288639		630.676	0.0196	0.06228		630.676	0.04212	0.05861		630.676	-1.04245	-0.32732
610	0.01965	610	-0.03038		631.101	-0.384612	631.101	0.29015		631.101	0.02039	0.06222		631.101	0.04266	0.05692		631.101	-1.01272	-0.28648
609	0.02097	609	-0.03311		631.526	-0.392127	631.526	0.294581		631.526	0.02063	0.06231		631.526	0.0432	0.05787		631.526	-1.00515	-0.29039
608	0.02233	608	-0.0351		631.951	-0.400432	631.951	0.30028		631.951	0.02041	0.06183		631.951	0.04288	0.05785		631.951	-1.00728	-0.29723
607	0.02336	607	-0.03772		632.376	-0.394361	632.376	0.307537		632.376	0.02111	0.06089		632.376	0.04359	0.05805		632.376	-0.97026	-0.28447
606	0.02448	606	-0.04042		632.801	-0.399391	632.801	0.298914		632.801	0.02138	0.06113		632.801	0.04268	0.0576		632.801	-0.96357	-0.29751
605	0.02597	605	-0.04317		633.225	-0.415884	633.225	0.30249		633.225	0.02016	0.06113		633.225	0.04308	0.05755		633.225	-1.00813	-0.28758
604	0.02744	604	-0.04618		633.65	-0.417845	633.65	0.302052		633.65	0.02109	0.06223		633.65	0.04371	0.05911		633.65	-0.9874	-0.29951
603	0.02858	603	-0.04841		634.075	-0.417032	634.075	0.298787		634.075	0.02136	0.0608		634.075	0.04314	0.05811		634.075	-0.96001	-0.29557
602	0.02969	602	-0.05102		634.5	-0.414964	634.5	0.30806		634.5	0.02125	0.06156		634.5	0.04405	0.05809		634.5	-0.97344	-0.27487
601	0.03114	601	-0.05377		634.925	-0.424317	634.925	0.303458		634.925	0.02192	0.06043		634.925	0.04383	0.05804		634.925	-0.93524	-0.27899
600	0.03226	600	-0.05567		635.349	-0.41777	635.349	0.298527		635.349	0.02213	0.0612		635.349	0.04453	0.0584		635.349	-0.93778	-0.26948
599	0.03355	599	-0.05859		635.774	-0.420526	635.774	0.305036		635.774	0.02239	0.05934		635.774	0.04445	0.05796		635.774	-0.90439	-0.26375
598	0.0349	598	-0.06121		636.199	-0.425219	636.199	0.304186		636.199	0.02279	0.06028		636.199	0.04362	0.05857		636.199	-0.90269	-0.29248
597	0.03598	597	-0.06366		636.624	-0.427427	636.624	0.311029		636.624	0.02192	0.05945		636.624	0.04498	0.0574		636.624	-0.92236	-0.24264
596	0.03712	596	-0.06603		637.048	-0.443131	637.048	0.305454		637.048	0.02234	0.05935		637.048	0.04506	0.05808		637.048	-0.90616	-0.25241
595	0.03825	595	-0.06924		637.473	-0.424246	637.473	0.309091		637.473	0.02344	0.0586		637.473	0.04457	0.05747		637.473	-0.8571	-0.25276
594	0.03931	594	-0.06995		637.898	-0.433862	637.898	0.304819		637.898	0.02352	0.0575		637.898	0.04627	0.05873		637.898	-0.83868	-0.2373
593	0.04021	593	-0.07226		638.323	-0.436063	638.323	0.308525		638.323	0.0235	0.05796		638.323	0.04586	0.0575		638.323	-0.8463	-0.2253
592	0.04187	592	-0.07471		638.747	-0.430863	638.747	0.303543		638.747	0.0242	0.05801		638.747	0.04619	0.05773		638.747	-0.82271	-0.22221
591	0.04257	591	-0.0764		639.172	-0.434697	639.172	0.308367		639.172	0.02381	0.05743		639.172	0.04677	0.05866		639.172	-0.82764	-0.22553
590	0.04324	590	-0.07762		639.597	-0.437979	639.597	0.318672		639.597	0.02451	0.0573		639.597	0.04793	0.05789		639.597	-0.8018	-0.18825
589	0.04466	589	-0.08046		640.021	-0.434472	640.021	0.313046		640.021	0.02559	0.05738		640.021	0.04758	0.05899		640.021	-0.76634	-0.21405
588	0.0455	588	-0.08173		640.446	-0.440732	640.446	0.308642		640.446	0.02495	0.0562		640.446	0.04778	0.05829		640.446	-0.77016	-0.19821
587	0.04594	587	-0.08278		640.871	-0.445622	640.871	0.300541		640.871	0.02487	0.05652		640.871	0.04734	0.05867		640.871	-0.77756	-0.21371
586	0.0468	586	-0.08452		641.296	-0.438173	641.296	0.306654		641.296	0.0257	0.05628		641.296	0.04778	0.05714		641.296	-0.74597	-0.17851
585	0.04733	585	-0.08486		641.72	-0.436992	641.72	0.305633		641.72	0.02594	0.05622		641.72	0.0494	0.05962		641.72	-0.73719	-0.18738
584	0.04809	584	-0.08614		642.145	-0.447998	642.145	0.308922		642.145	0.02643	0.05572		642.145	0.04787	0.05857		642.145	-0.71311	-0.20112
583	0.04875	583	-0.08791		642.57	-0.439229	642.57	0.310637		642.57	0.02576	0.05512		642.57	0.04901	0.0585		642.57	-0.7259	-0.17658
582	0.0493	582	-0.08701		642.994	-0.436126	642.994	0.301028		642.994	0.02637	0.05417		642.994	0.04978	0.05812		642.994	-0.69028	-0.15456
581	0.04966	581	-0.0892		643.419	-0.434618	643.419	0.305786		643.419	0.02646	0.05468		643.419	0.04949	0.05904		643.419	-0.69556	-0.17587
580	0.05032	580	-0.08967		643.843	-0.436975	643.843	0.307474		643.843	0.02696	0.05434		643.843	0.05052	0.05889		643.843	-0.67358	-0.15309
579	0.05061	579	-0.09012		644.268	-0.444765	644.268	0.296014		644.268	0.02764	0.05483		644.268	0.05006	0.0585		644.268	-0.65926	-0.15534
578	0.05123	578	-0.09111		644.693	-0.44198	644.693	0.291455		644.693	0.028	0.05352		644.693	0.05042	0.05918		644.693	-0.62607	-0.15997
577	0.05109	577	-0.08893		645.117	-0.439584	645.117	0.291566		645.117	0.02802	0.05381		645.117	0.05086	0.05774		645.117	-0.6303	-0.12673
576	0.05129	576	-0.0904		645.542	-0.438014	645.542	0.294301		645.542	0.02882	0.05267		645.542	0.05289	0.05947		645.542	-0.58525	-0.11708
575	0.05145	575	-0.09034		645.967	-0.438529	645.967	0.288491		645.967	0.02923	0.05315		645.967	0.05205	0.05908		645.967	-0.58064	-0.12648
574	0.0514	574	-0.0893		646.391	-0.431428	646.391	0.285338		646.391	0.03012	0.05198		646.391	0.05298	0.05973		646.391	-0.53261	-0.11985
573	0.05149	573	-0.09007		646.816	-0.436516	646.816	0.296685		646.816	0.02979	0.05183		646.816	0.05193	0.05945		646.816	-0.54004	-0.13502
572	0.05134	572	-0.08993		647.24	-0.432641	647.24	0.279875		647.24	0.02971	0.0538		647.24	0.05394	0.06039		647.24	-0.57681	-0.11276
571	0.05074	571	-0.08756		647.665	-0.42048	647.665	0.296761		647.665	0.03102	0.05139		647.665	0.05334	0.05887		647.665	-0.49425	-0.09858
570	0.05097	570	-0.08641		648.09	-0.42493	648.09	0.271695		648.09	0.03018	0.05213		648.09	0.05415	0.06049		648.09	-0.53332	-0.1106
569	0.05054	569	-0.08629		648.514	-0.421427	648.514	0.285085		648.514	0.03093	0.05155		648.514	0.05471	0.05939		648.514	-0.50002	-0.08197
568	0.04986	568	-0.08481		648.939	-0.422019	648.939	0.273036		648.939	0.03147	0.05205		648.939	0.05455	0.05943		648.939	-0.49288	-0.0856
567	0.04899	567	-0.08345		649.363	-0.428027	649.363	0.274309		649.363	0.03241	0.05009		649.363	0.05428	0.05987		649.363	-0.4287	-0.09794
566	0.0486	566	-0.08239		649.788	-0.425766	649.788	0.27015		649.788	0.0323	0.05092		649.788	0.05458	0.05954		649.788	-0.44746	-0.0868
565	0.04805	565	-0.08136		650.212	-0.422447	650.212	0.256843		650.212	0.03213	0.05064		650.212	0.0562	0.06014		650.212	-0.44726	-0.06775
564	0.0469	564	-0.08064		650.637	-0.414943	650.637	0.262137		650.637	0.03306	0.05139		650.637	0.05625	0.06056		650.637	-0.43426	-0.07382
563	0.04634	563	-0.0783		651.061	-0.414095	651.061	0.257275		651.061	0.03307	0.05032		651.061	0.05579	0.06022		651.061	-0.41358	-0.07629
562	0.04534	562	-0.07485		651.486	-0.408406	651.486	0.254781		651.486	0.03334	0.0496		651.486	0.05548	0.05966		651.486	-0.39219	-0.07249
561	0.04452	561	-0.07355		651.91	-0.410993	651.91	0.25788		651.91	0.03416	0.0498		651.91	0.05719	0.06061		651.91	-0.37272	-0.05804
560	0.04336	560	-0.0718		652.335	-0.401949	652.335	0.255441		652.335	0.0343	0.05003		652.335	0.05828	0.06004		652.335	-0.37314	-0.02988
559	0.04208	559	-0.06933		652.759	-0.39998	652.759	0.244352		652.759	0.0347	0.04921		652.759	0.05791	0.06089		652.759	-0.34571	-0.05028
558	0.04096	558	-0.06715		653.184	-0.40487	653.184	0.2461		653.184	0.03526	0.04953		653.184	0.05834	0.06096		653.184	-0.33678	-0.04392
557	0.03986	557	-0.0647		653.608	-0.402605	653.608	0.25198		653.608	0.03499	0.04935		653.608	0.05828	0.06088		653.608	-0.34053	-0.04359
556	0.0383	556	-0.06237		654.033	-0.396621	654.033	0.244439		654.033	0.03524	0.04735		654.033	0.05802	0.062		654.033	-0.29334	-0.06621
555	0.03705	555	-0.06089		654.457	-0.402899	654.457	0.228294		654.457	0.03703	0.04849		654.457	0.05912	0.06083		654.457	-0.26821	-0.02852
554	0.03546	554	-0.05815		654.882	-0.393003	654.882	0.229761		654.882	0.03734	0.04846		654.882	0.0594	0.06166		654.882	-0.25903	-0.03729
553	0.03418	553	-0.05558		655.306	-0.393373	655.306	0.235491		655.306	0.0358	0.04759		655.306	0.05935	0.06156		655.306	-0.28277	-0.03651
552	0.03291	552	-0.05358		655.731	-0.387416	655.731	0.234551		655.731	0.03666	0.0485		655.731	0.06016	0.06084		655.731	-0.27819	-0.01121
551	0.03135	551	-0.05134		656.155	-0.385697	656.155	0.225962		656.155	0.03742	0.04758		656.155	0.05982	0.0621		656.155	-0.23921	-0.03736
550	0.02969	550	-0.04884		656.58	-0.38013	656.58	0.21816		656.58	0.03849	0.04739		656.58	0.06029	0.0612		656.58	-0.20733	-0.01486
549	0.02828	549	-0.0459		657.004	-0.37648	657.004	0.219632		657.004	0.03787	0.04691		657.004	0.05959	0.06225		657.004	-0.21327	-0.04355
548	0.02677	548	-0.04409		657.428	-0.376284	657.428	0.208421		657.428	0.03829	0.04817		657.428	0.06162	0.06219		657.428	-0.22857	-0.00922
547	0.02528	547	-0.04213		657.853	-0.361645	657.853	0.210846		657.853	0.03846	0.04784		657.853	0.06163	0.06173		657.853	-0.21718	-0.00173
546	0.02389	546	-0.03937		658.277	-0.367211	658.277	0.195041		658.277	0.03982	0.04735		658.277	0.06184	0.06249		658.277	-0.17276	-0.01048
545	0.02233	545	-0.03745		658.702	-0.368218	658.702	0.212768		658.702	0.03973	0.04725		658.702	0.06107	0.06243		658.702	-0.17313	-0.02199
544	0.02087	544	-0.03544		659.126	-0.354266	659.126	0.198173		659.126	0.04075	0.04667		659.126	0.06208	0.06225		659.126	-0.13541	-0.00273
543	0.01974	543	-0.03291		659.55	-0.348213	659.55	0.198895		659.55	0.04044	0.04655		659.55	0.06216	0.06212		659.55	-0.14057	0.00067005
542	0.01837	542	-0.03161		659.975	-0.354224	659.975	0.184899		659.975	0.04144	0.04686		659.975	0.06212	0.06328		659.975	-0.12291	-0.01855
541	0.01707	541	-0.0294		660.399	-0.343608	660.399	0.184096		660.399	0.04137	0.04715		660.399	0.06443	0.06442		660.399	-0.13072	0.000254387
540	0.01589	540	-0.02761		660.824	-0.336944	660.824	0.188642		660.824	0.0422	0.04727		660.824	0.06321	0.06293		660.824	-0.11354	0.00444
539	0.01471	539	-0.02613		661.248	-0.339271	661.248	0.182928		661.248	0.04212	0.04676		661.248	0.06354	0.06355		661.248	-0.10449	-0.000239023
538	0.01369	538	-0.024		661.672	-0.337197	661.672	0.184878		661.672	0.04229	0.04629		661.672	0.06368	0.06212		661.672	-0.09039	0.02478
537	0.01249	537	-0.02264		662.097	-0.33213	662.097	0.179908		662.097	0.04254	0.04639		662.097	0.06526	0.06347		662.097	-0.08659	0.02786
536	0.0116	536	-0.0212		662.521	-0.326015	662.521	0.17447		662.521	0.04298	0.04728		662.521	0.06521	0.06387		662.521	-0.0952	0.02071
535	0.01066	535	-0.01986		662.945	-0.323496	662.945	0.158768		662.945	0.04458	0.04764		662.945	0.06499	0.06476		662.945	-0.06639	0.00348
534	0.0098	534	-0.01829		663.37	-0.324601	663.37	0.161762		663.37	0.04271	0.04591		663.37	0.06503	0.06452		663.37	-0.07207	0.00794
533	0.00903	533	-0.01695		663.794	-0.310834	663.794	0.155477		663.794	0.04384	0.04633		663.794	0.06595	0.06415		663.794	-0.0551	0.02772
532	0.00828	532	-0.01594		664.218	-0.3073	664.218	0.155144		664.218	0.04431	0.04577		664.218	0.06694	0.0634		664.218	-0.03242	0.05425
531	0.00751	531	-0.01484		664.643	-0.294475	664.643	0.150199		664.643	0.04494	0.04574		664.643	0.06687	0.06409		664.643	-0.01752	0.04256
530	0.00685	530	-0.01362		665.067	-0.308791	665.067	0.143017		665.067	0.04475	0.04556		665.067	0.06639	0.06503		665.067	-0.01785	0.02074
529	0.0063	529	-0.01279		665.491	-0.297073	665.491	0.14906		665.491	0.04608	0.04625		665.491	0.06727	0.0642		665.491	-0.00364	0.04666
528	0.00567	528	-0.01185		665.915	-0.29303	665.915	0.14212		665.915	0.04562	0.04619		665.915	0.06656	0.0645		665.915	-0.01247	0.03141
527	0.00519	527	-0.01078		666.34	-0.300534	666.34	0.134458		666.34	0.04608	0.046		666.34	0.06774	0.06485		666.34	0.00179	0.04368
526	0.0047	526	-0.01009		666.764	-0.291077	666.764	0.143352		666.764	0.04543	0.04506		666.764	0.06719	0.06486		666.764	0.00822	0.0352
525	0.00429	525	-0.00946		667.188	-0.282975	667.188	0.135174		667.188	0.04727	0.04613		667.188	0.0675	0.06494		667.188	0.0244	0.03852
524	0.00394	524	-0.00868		667.612	-0.289858	667.612	0.123442		667.612	0.04588	0.04524		667.612	0.06741	0.06524		667.612	0.01397	0.03266
523	0.00352	523	-0.00806		668.037	-0.274686	668.037	0.129465		668.037	0.04785	0.04588		668.037	0.06843	0.06521		668.037	0.04199	0.04818
522	0.00328	522	-0.00742		668.461	-0.274969	668.461	0.118715		668.461	0.04811	0.04637		668.461	0.06745	0.06686		668.461	0.03684	0.00875
521	0.00295	521	-0.00686		668.885	-0.267813	668.885	0.102784		668.885	0.04784	0.04558		668.885	0.06825	0.06578		668.885	0.0484	0.03685
520	0.00265	520	-0.00654		669.309	-0.261021	669.309	0.117118		669.309	0.04915	0.04632		669.309	0.06903	0.06493		669.309	0.05919	0.06125
519	0.00242	519	-0.00596		669.734	-0.259643	669.734	0.105654		669.734	0.04802	0.04591		669.734	0.06918	0.06569		669.734	0.0449	0.05174
518	0.0022	518	-0.00557		670.158	-0.26297	670.158	0.09939		670.158	0.04786	0.0462		670.158	0.06871	0.06462		670.158	0.03525	0.06135
517	0.00206	517	-0.00529		670.582	-0.258569	670.582	0.104244		670.582	0.04876	0.04524		670.582	0.06979	0.06605		670.582	0.07486	0.05507
516	0.00189	516	-0.00493		671.006	-0.247494	671.006	0.109381		671.006	0.04928	0.04579		671.006	0.06957	0.0654		671.006	0.07342	0.06184
515	0.00173	515	-0.00459		671.431	-0.243444	671.431	0.106677		671.431	0.04887	0.04533		671.431	0.06904	0.06567		671.431	0.07511	0.04995
514	0.00165	514	-0.00435		671.855	-0.246873	671.855	0.0838267		671.855	0.05064	0.04652		671.855	0.0706	0.0669		671.855	0.08478	0.05385
513	0.00146	513	-0.00408		672.279	-0.24224	672.279	0.0950411		672.279	0.05026	0.04661		672.279	0.06889	0.06544		672.279	0.07531	0.05143
512	0.00137	512	-0.00378		672.703	-0.241399	672.703	0.0991103		672.703	0.04957	0.04636		672.703	0.07031	0.06591		672.703	0.06706	0.06454
511	0.00133	511	-0.00364		673.127	-0.219992	673.127	0.0840167		673.127	0.05136	0.04601		673.127	0.07096	0.06581		673.127	0.10989	0.07538
510	0.00127	510	-0.00349		673.551	-0.235695	673.551	0.0678102		673.551	0.05152	0.0458		673.551	0.07037	0.06666		673.551	0.11754	0.05409
509	0.00115	509	-0.00331		673.976	-0.234697	673.976	0.0829334		673.976	0.05093	0.04612		673.976	0.06986	0.066		673.976	0.0991	0.0568
508	0.00112	508	-0.00324		674.4	-0.216779	674.4	0.0857969		674.4	0.0521	0.04569		674.4	0.07078	0.06679		674.4	0.13128	0.05804
507	0.0011	507	-0.00311		674.824	-0.205747	674.824	0.0844435		674.824	0.0529	0.04622		674.824	0.07096	0.06613		674.824	0.1347	0.07054
506	0.0011	506	-0.00304		675.248	-0.219135	675.248	0.0685114		675.248	0.05305	0.04685		675.248	0.0712	0.06694		675.248	0.12415	0.0617
505	0.00109	505	-0.00298		675.672	-0.208631	675.672	0.0739193		675.672	0.053	0.04589		675.672	0.0717	0.06569		675.672	0.1439	0.08746
504	0.00105	504	-0.0031		676.096	-0.203261	676.096	0.0719129		676.096	0.05329	0.04695		676.096	0.07144	0.067		676.096	0.12652	0.06411
503	0.00109	503	-0.00302		676.52	-0.199203	676.52	0.0651018		676.52	0.05394	0.0453		676.52	0.07201	0.06676		676.52	0.17408	0.07564
502	0.00111	502	-0.00298		676.944	-0.20302	676.944	0.0679933		676.944	0.05396	0.04726		676.944	0.07173	0.06712		676.944	0.1323	0.0663
501	0.00116	501	-0.0031		677.369	-0.196573	677.369	0.0710032		677.369	0.0539	0.04678		677.369	0.07233	0.06678		677.369	0.14143	0.07977
500	0.0012	500	-0.00301		677.793	-0.196433	677.793	0.0583654		677.793	0.05398	0.04578		677.793	0.07168	0.06722		677.793	0.16436	0.06417
499	0.00129	499	-0.00308		678.217	-0.183669	678.217	0.051519		678.217	0.05497	0.04707		678.217	0.07249	0.06567		678.217	0.15475	0.09883
498	0.00135	498	-0.00315		678.641	-0.181063	678.641	0.0488979		678.641	0.05477	0.0468		678.641	0.07211	0.06693		678.641	0.15687	0.0745
497	0.0014	497	-0.00326		679.065	-0.180919	679.065	0.0579146		679.065	0.05731	0.0472		679.065	0.07061	0.06763		679.065	0.19351	0.04307
496	0.00144	496	-0.00332		679.489	-0.182616	679.489	0.0495475		679.489	0.05552	0.04784		679.489	0.07164	0.0675		679.489	0.14862	0.0594
495	0.00157	495	-0.0034		679.913	-0.181164	679.913	0.0467732		679.913	0.05618	0.04714		679.913	0.0737	0.06751		679.913	0.17508	0.08776
494	0.00158	494	-0.00345		680.337	-0.177036	680.337	0.0489286		680.337	0.05582	0.04731		680.337	0.0733	0.06792		680.337	0.16494	0.07624
493	0.00165	493	-0.00359		680.761	-0.16966	680.761	0.0518056		680.761	0.05731	0.04756		680.761	0.07228	0.06772		680.761	0.18579	0.06522
492	0.00174	492	-0.00359		681.185	-0.172791	681.185	0.0322712		681.185	0.05605	0.04657		681.185	0.0715	0.06701		681.185	0.18477	0.06485
491	0.00185	491	-0.00372		681.609	-0.153606	681.609	0.0388868		681.609	0.05748	0.04871		681.609	0.0742	0.06799		681.609	0.16523	0.08735
490	0.0019	490	-0.00375		682.033	-0.155621	682.033	0.0283611		682.033	0.05742	0.04794		682.033	0.0727	0.06662		682.033	0.17989	0.08737
489	0.00192	489	-0.00388		682.457	-0.163687	682.457	0.0379411		682.457	0.05724	0.04771		682.457	0.07296	0.06726		682.457	0.18162	0.08117
488	0.00206	488	-0.004		682.881	-0.15685	682.881	0.024514		682.881	0.05739	0.04781		682.881	0.07371	0.06811		682.881	0.18226	0.07893
487	0.00214	487	-0.00415		683.305	-0.162149	683.305	0.0311991		683.305	0.05718	0.04826		683.305	0.07299	0.06696		683.305	0.16929	0.08613
486	0.00219	486	-0.00418		683.729	-0.13746	683.729	0.0231369		683.729	0.05925	0.04834		683.729	0.07329	0.06754		683.729	0.20269	0.08172
485	0.00226	485	-0.00437		684.153	-0.140436	684.153	0.0378606		684.153	0.05867	0.04843		684.153	0.07397	0.06719		684.153	0.19107	0.09602
484	0.00234	484	-0.00435		684.577	-0.145747	684.577	0.0190465		684.577	0.05928	0.04837		684.577	0.07251	0.068		684.577	0.20264	0.06424
483	0.00238	483	-0.00443		685.001	-0.137686	685.001	0.0395049		685.001	0.05981	0.04891		685.001	0.07394	0.06798		685.001	0.20051	0.08389
482	0.00242	482	-0.00448		685.425	-0.126677	685.425	0.0290465		685.425	0.06017	0.04783		685.425	0.07314	0.06761		685.425	0.2286	0.07849
481	0.00243	481	-0.00457		685.849	-0.133915	685.849	0.0181311		685.849	0.0592	0.04879		685.849	0.07223	0.06731		685.849	0.19295	0.0705
480	0.00252	480	-0.00456		686.273	-0.12738	686.273	0.0240162		686.273	0.06074	0.04896		686.273	0.07308	0.0686		686.273	0.21469	0.06321
479	0.00258	479	-0.00464		686.697	-0.128357	686.697	0.0242643		686.697	0.06091	0.04836		686.697	0.07458	0.06744		686.697	0.22978	0.1006
478	0.00265	478	-0.00471		687.121	-0.124303	687.121	0.0232797		687.121	0.06028	0.04868		687.121	0.07455	0.06824		687.121	0.21286	0.0884
477	0.00274	477	-0.00485		687.545	-0.116991	687.545	0.0213589		687.545	0.06016	0.04989		687.545	0.0738	0.06763		687.545	0.18675	0.08727
476	0.0027	476	-0.0049		687.969	-0.118243	687.969	0.00987343		687.969	0.06235	0.04935		687.969	0.07341	0.06732		687.969	0.23276	0.08665
475	0.00281	475	-0.00495		688.393	-0.112831	688.393	0.0127443		688.393	0.06207	0.04863		688.393	0.07415	0.06829		688.393	0.24279	0.08224
474	0.00282	474	-0.00511		688.817	-0.111198	688.817	0.0250485		688.817	0.06112	0.04903		688.817	0.07374	0.0674		688.817	0.21956	0.08985
473	0.00285	473	-0.005		689.241	-0.109273	689.241	0.0234652		689.241	0.06193	0.04913		689.241	0.07459	0.0685		689.241	0.23038	0.08516
472	0.00285	472	-0.00508		689.664	-0.0975133	689.664	0.0184164		689.664	0.06336	0.04989		689.664	0.07479	0.06702		689.664	0.23789	0.10955
471	0.00294	471	-0.00523		690.088	-0.108836	690.088	0.0258425		690.088	0.06231	0.04929		690.088	0.07399	0.06831		690.088	0.2333	0.07992
470	0.00296	470	-0.00515		690.512	-0.0966961	690.512	0.024905		690.512	0.06282	0.04976		690.512	0.07307	0.06811		690.512	0.23207	0.07026
469	0.00297	469	-0.00515		690.936	-0.0990895	690.936	0.00574562		690.936	0.06235	0.05011		690.936	0.07445	0.06825		690.936	0.21755	0.08683
468	0.00291	468	-0.00514		691.36	-0.0954512	691.36	-0.00048858		691.36	0.06319	0.04973		691.36	0.07424	0.06803		691.36	0.23854	0.08732
467	0.00292	467	-0.00513		691.784	-0.0922152	691.784	0.00149183		691.784	0.06397	0.05052		691.784	0.07417	0.06866		691.784	0.23483	0.07711
466	0.00294	466	-0.00513		692.208	-0.100834	692.208	0.0113971		692.208	0.06382	0.05115		692.208	0.07427	0.07022		692.208	0.22033	0.05601
465	0.00303	465	-0.00524		692.632	-0.0900961	692.632	-0.0124507		692.632	0.06427	0.05082		692.632	0.07515	0.0681		692.632	0.23375	0.09853
464	0.00307	464	-0.00525		693.055	-0.0864976	693.055	-0.00740137		693.055	0.06521	0.05086		693.055	0.075	0.07023		693.055	0.24732	0.0656
463	0.00303	463	-0.00538		693.479	-0.0898159	693.479	0.00200493		693.479	0.06463	0.05124		693.479	0.07255	0.06843		693.479	0.23127	0.05839
462	0.00302	462	-0.0054		693.903	-0.089769	693.903	-0.00355515		693.903	0.0652	0.05155		693.903	0.07263	0.06838		693.903	0.23383	0.06031
461	0.00314	461	-0.00535		694.327	-0.0784024	694.327	0.00244809		694.327	0.06558	0.05125		694.327	0.0743	0.069		694.327	0.24546	0.074
460	0.00311	460	-0.00547		694.751	-0.0912694	694.751	0.00505835		694.751	0.06522	0.05089		694.751	0.07424	0.06879		694.751	0.2468	0.07609
459	0.00321	459	-0.00551		695.175	-0.0813143	695.175	-0.00477322		695.175	0.06698	0.05167		695.175	0.07382	0.0689		695.175	0.25817	0.06894
458	0.00324	458	-0.00538		695.598	-0.0792463	695.598	-0.00839299		695.598	0.06584	0.05144		695.598	0.07401	0.06899		695.598	0.24565	0.07022
457	0.00318	457	-0.00549		696.022	-0.0750739	696.022	-0.0255003		696.022	0.06603	0.05162		696.022	0.07505	0.06841		696.022	0.24492	0.09244
456	0.00323	456	-0.00554		696.446	-0.0744395	696.446	-0.00754801		696.446	0.06665	0.0525		696.446	0.0737	0.06886		696.446	0.23753	0.06794
455	0.00325	455	-0.00563		696.87	-0.0733106	696.87	-0.00386731		696.87	0.06674	0.05229		696.87	0.07347	0.06787		696.87	0.24291	0.07915
454	0.00329	454	-0.00564		697.294	-0.064781	697.294	-0.0190521		697.294	0.06624	0.05295		697.294	0.07277	0.06876		697.294	0.22303	0.05664
453	0.00334	453	-0.00563		697.717	-0.0735432	697.717	-0.00735845		697.717	0.06763	0.05315		697.717	0.0747	0.06975		697.717	0.23977	0.06855
452	0.00331	452	-0.00565		698.141	-0.0692583	698.141	-0.00203835		698.141	0.06762	0.05391		698.141	0.07487	0.06918		698.141	0.22574	0.07905
451	0.00336	451	-0.0056		698.565	-0.0704401	698.565	-0.0145167		698.565	0.06752	0.05421		698.565	0.07378	0.06982		698.565	0.21865	0.05516
450	0.00335	450	-0.00565		698.989	-0.0704818	698.989	-0.0224364		698.989	0.06737	0.05264		698.989	0.07396	0.0688		698.989	0.24544	0.07235
449	0.0033	449	-0.00562		699.412	-0.0737517	699.412	-0.0102311		699.412	0.06759	0.05304		699.412	0.07438	0.06804		699.412	0.24121	0.08911
448	0.00336	448	-0.00567		699.836	-0.0680154	699.836	-0.0124798		699.836	0.0671	0.05306		699.836	0.0737	0.06784		699.836	0.23371	0.08278
447	0.00336	447	-0.00574		700.26	-0.064457	700.26	-0.0243989		700.26	0.06816	0.05386		700.26	0.07406	0.06835		700.26	0.23443	0.08028
446	0.00338	446	-0.00574		700.684	-0.063602	700.684	-0.0161162		700.684	0.06849	0.05378		700.684	0.07319	0.06829		700.684	0.24062	0.06927
445	0.00344	445	-0.00582		701.107	-0.0626268	701.107	-0.010305		701.107	0.0692	0.05427		701.107	0.07377	0.06834		701.107	0.24186	0.07634
444	0.00339	444	-0.0059		701.531	-0.0616082	701.531	-0.0231751		701.531	0.06904	0.05509		701.531	0.0743	0.06774		701.531	0.22474	0.09235
443	0.00339	443	-0.00592		701.955	-0.056381	701.955	-0.0246742		701.955	0.06873	0.05372		701.955	0.07514	0.06899		701.955	0.24517	0.08522
442	0.00344	442	-0.0059		702.378	-0.0666191	702.378	-0.0331508		702.378	0.06853	0.05496		702.378	0.07258	0.06871		702.378	0.21991	0.05482
441	0.00342	441	-0.00587		702.802	-0.0565329	702.802	-0.0275957		702.802	0.06872	0.05444		702.802	0.07257	0.06833		702.802	0.23189	0.06029
440	0.0034	440	-0.00601		703.226	-0.0593757	703.226	-0.0276805		703.226	0.07052	0.05538		703.226	0.07284	0.06931		703.226	0.24052	0.04977
439	0.00344	439	-0.00599		703.649	-0.052162	703.649	-0.0246445		703.649	0.06789	0.05603		703.649	0.07289	0.06839		703.649	0.19149	0.06371
438	0.00345	438	-0.00604		704.073	-0.0615237	704.073	-0.0347322		704.073	0.06987	0.05571		704.073	0.07204	0.06765		704.073	0.22541	0.06277
437	0.00349	437	-0.00595		704.497	-0.0486748	704.497	-0.0297583		704.497	0.06873	0.05592		704.497	0.07246	0.06724		704.497	0.20541	0.07473
436	0.00345	436	-0.00596		704.92	-0.0505853	704.92	-0.0175329		704.92	0.07025	0.05556		704.92	0.07293	0.06826		704.92	0.23357	0.06625
435	0.00352	435	-0.00597		705.344	-0.0484216	705.344	-0.0244714		705.344	0.06956	0.05696		705.344	0.07255	0.06776		705.344	0.19917	0.06828
434	0.0035	434	-0.00603		705.768	-0.0520682	705.768	-0.0371156		705.768	0.06998	0.05713		705.768	0.07309	0.06831		705.768	0.20209	0.06757
433	0.0035	433	-0.00608		706.191	-0.043406	706.191	-0.0310813		706.191	0.07122	0.0577		706.191	0.07253	0.06724		706.191	0.20973	0.07569
432	0.00348	432	-0.00609		706.615	-0.0525326	706.615	-0.0318097		706.615	0.07093	0.05586		706.615	0.0739	0.06801		706.615	0.23772	0.08309
431	0.00349	431	-0.0061		707.039	-0.0491931	707.039	-0.0251441		707.039	0.07287	0.05715		707.039	0.07134	0.06787		707.039	0.24189	0.04978
430	0.00349	430	-0.00604		707.462	-0.0413945	707.462	-0.0386137		707.462	0.07032	0.05742		707.462	0.07287	0.06856		707.462	0.20198	0.06089
429	0.00353	429	-0.00608		707.886	-0.0401654	707.886	-0.0275762		707.886	0.07148	0.05733		707.886	0.07256	0.06861		707.886	0.21976	0.05598
428	0.00348	428	-0.00619		708.309	-0.038587	708.309	-0.0299247		708.309	0.07207	0.05847		708.309	0.07252	0.06753		708.309	0.20843	0.07129
427	0.00352	427	-0.00613		708.733	-0.0350277	708.733	-0.0274854		708.733	0.07243	0.05756		708.733	0.07219	0.06804		708.733	0.22879	0.05919
426	0.00347	426	-0.00609		709.157	-0.0459533	709.157	-0.0367604		709.157	0.07161	0.05809		709.157	0.07157	0.06866		709.157	0.20851	0.04158
425	0.0035	425	-0.00612		709.58	-0.043704	709.58	-0.0310181		709.58	0.0729	0.05784		709.58	0.07196	0.06892		709.58	0.23029	0.04317
424	0.00346	424	-0.0062		710.004	-0.0429602	710.004	-0.0229648		710.004	0.07286	0.05795		710.004	0.0723	0.06902		710.004	0.22795	0.04642
423	0.00344	423	-0.00609		710.427	-0.0391824	710.427	-0.0356152		710.427	0.07292	0.05764		710.427	0.07136	0.06792		710.427	0.23412	0.04937
422	0.00353	422	-0.00613		710.851	-0.0345653	710.851	-0.0379813		710.851	0.07398	0.05784		710.851	0.07158	0.06804		710.851	0.24493	0.05065
421	0.00345	421	-0.00618		711.274	-0.0437601	711.274	-0.0369264		711.274	0.0733	0.05801		711.274	0.0711	0.06865		711.274	0.23297	0.03497
420	0.00342	420	-0.00628		711.698	-0.041257	711.698	-0.0503183		711.698	0.07223	0.05816		711.698	0.07019	0.06821		711.698	0.21581	0.02854
419	0.00343	419	-0.00617		712.122	-0.0281656	712.122	-0.0379662		712.122	0.07341	0.05844		712.122	0.07093	0.06734		712.122	0.22704	0.05184
418	0.00344	418	-0.00621		712.545	-0.0357258	712.545	-0.0421589		712.545	0.07323	0.05867		712.545	0.07031	0.06754		712.545	0.22081	0.04022
417	0.0034	417	-0.00628		712.969	-0.0268451	712.969	-0.0386745		712.969	0.07327	0.05835		712.969	0.07074	0.06789		712.969	0.22668	0.04112
416	0.00344	416	-0.00616		713.392	-0.0331227	713.392	-0.0568364		713.392	0.07304	0.05814		713.392	0.07056	0.06733		713.392	0.22722	0.04674
415	0.00344	415	-0.00626		713.816	-0.0255808	713.816	-0.0519966		713.816	0.07417	0.05834		713.816	0.07089	0.06867		713.816	0.23888	0.03185
414	0.00345	414	-0.00614		714.239	-0.0366937	714.239	-0.0407243		714.239	0.07427	0.05971		714.239	0.07015	0.06753		714.239	0.21736	0.03815
413	0.00343	413	-0.00619		714.663	-0.0311965	714.663	-0.0347549		714.663	0.07384	0.0589		714.663	0.07057	0.06784		714.663	0.22505	0.03947
412	0.00345	412	-0.00624		715.086	-0.0206943	715.086	-0.035789		715.086	0.07503	0.05887		715.086	0.07035	0.06745		715.086	0.24129	0.042
411	0.00338	411	-0.00624		715.51	-0.0274245	715.51	-0.0412443		715.51	0.07406	0.05944		715.51	0.06858	0.0674		715.51	0.21892	0.01737
410	0.00337	410	-0.00634		715.933	-0.0289307	715.933	-0.0348041		715.933	0.07392	0.05887		715.933	0.07144	0.06932		715.933	0.22666	0.0301
409	0.00337	409	-0.00622		716.357	-0.0296681	716.357	-0.0404002		716.357	0.074	0.05825		716.357	0.06905	0.0677		716.357	0.23808	0.01972
408	0.00339	408	-0.00618		716.78	-0.0196212	716.78	-0.0416382		716.78	0.0737	0.05841		716.78	0.0696	0.06798		716.78	0.23156	0.0235
407	0.00336	407	-0.00624		717.203	-0.0266127	717.203	-0.045935		717.203	0.07556	0.05966		717.203	0.06873	0.06794		717.203	0.23512	0.01159
406	0.00342	406	-0.0062		717.627	-0.0310972	717.627	-0.0458157		717.627	0.07393	0.0608		717.627	0.06869	0.06777		717.627	0.195	0.01359
405	0.00345	405	-0.00631		718.05	-0.018816	718.05	-0.0374403		718.05	0.0751	0.06014		718.05	0.06918	0.06829		718.05	0.22114	0.01291
404	0.00339	404	-0.00623		718.474	-0.0213731	718.474	-0.0368676		718.474	0.07483	0.06062		718.474	0.0693	0.06697		718.474	0.2098	0.03409
403	0.00334	403	-0.00634		718.897	-0.022792	718.897	-0.045169		718.897	0.07535	0.06079		718.897	0.07057	0.06819		718.897	0.21392	0.03437
402	0.00332	402	-0.00634		719.321	-0.0231577	719.321	-0.0355928		719.321	0.07413	0.06104		719.321	0.06919	0.06799		719.321	0.19365	0.01744
401	0.00332	401	-0.00614		719.744	-0.0211603	719.744	-0.0342226		719.744	0.07515	0.06097		719.744	0.0692	0.06738		719.744	0.20838	0.0266
400	0.00339	400	-0.00627		720.167	-0.0213499	720.167	-0.0376622		720.167	0.07378	0.06077		720.167	0.0693	0.06739		720.167	0.19345	0.02784
399	0.0033	399	-0.00629		720.591	-0.016383	720.591	-0.0270546		720.591	0.07443	0.0608		720.591	0.06823	0.06694		720.591	0.20166	0.01908
398	0.00331	398	-0.00622		721.014	-0.0202841	721.014	-0.0445126		721.014	0.07448	0.06165		721.014	0.06781	0.06678		721.014	0.18843	0.01531
397	0.0033	397	-0.00621		721.438	-0.0244065	721.438	-0.0456488		721.438	0.07551	0.06127		721.438	0.06716	0.06679		721.438	0.20824	0.00564
396	0.00325	396	-0.00625		721.861	-0.00948499	721.861	-0.0307731		721.861	0.07513	0.06056		721.861	0.06789	0.0659		721.861	0.21489	0.02981
395	0.00322	395	-0.00622		722.284	-0.0249152	722.284	-0.0482636		722.284	0.07476	0.06274		722.284	0.06855	0.06711		722.284	0.17482	0.02121
394	0.00321	394	-0.0062		722.708	-0.0104607	722.708	-0.0402648		722.708	0.07492	0.06101		722.708	0.06589	0.06647		722.708	0.2046	-0.00869
393	0.00325	393	-0.00623		723.131	-0.00855117	723.131	-0.0398984		723.131	0.07603	0.06119		723.131	0.06748	0.06733		723.131	0.21631	0.0022
392	0.00316	392	-0.00625		723.554	-0.00994261	723.554	-0.0364808		723.554	0.07481	0.06176		723.554	0.06538	0.06565		723.554	0.19121	-0.00423
391	0.00323	391	-0.0061		723.978	-0.0170161	723.978	-0.0333432		723.978	0.07391	0.0607		723.978	0.06776	0.06705		723.978	0.19626	0.01052
390	0.00322	390	-0.00623		724.401	-0.0120411	724.401	-0.0402966		724.401	0.07499	0.06168		724.401	0.06736	0.06615		724.401	0.19472	0.01812
389	0.00318	389	-0.00625		724.824	-0.0118623	724.824	-0.0445749		724.824	0.07456	0.06177		724.824	0.06701	0.06653		724.824	0.1876	0.00708
388	0.00321	388	-0.00624		725.248	-0.00793837	725.248	-0.034374		725.248	0.07402	0.06154		725.248	0.06692	0.06665		725.248	0.18404	0.00398
387	0.00318	387	-0.00618		725.671	-0.0115351	725.671	-0.0453283		725.671	0.07482	0.06049		725.671	0.0665	0.06672		725.671	0.21193	-0.00322
386	0.00318	386	-0.00611		726.094	-0.0154864	726.094	-0.0361791		726.094	0.07536	0.06069		726.094	0.06615	0.06631		726.094	0.21569	-0.00246
385	0.00321	385	-0.00613		726.518	-0.0183077	726.518	-0.0422876		726.518	0.07524	0.06152		726.518	0.06625	0.06682		726.518	0.20073	-0.00857
384	0.00314	384	-0.00612		726.941	-0.00463465	726.941	-0.034626		726.941	0.07496	0.06206		726.941	0.06766	0.066		726.941	0.18829	0.0249
383	0.00304	383	-0.00609		727.364	-0.0102674	727.364	-0.038838		727.364	0.07415	0.06094		727.364	0.06585	0.0658		727.364	0.19567	0.000629363
382	0.00306	382	-0.00603		727.788	-0.0132874	727.788	-0.0451762		727.788	0.07588	0.06153		727.788	0.06542	0.06506		727.788	0.20886	0.00538
381	0.00307	381	-0.00612		728.211	-0.0150292	728.211	-0.0482464		728.211	0.07491	0.06084		728.211	0.06422	0.06635		728.211	0.20728	-0.03256
380	0.0031	380	-0.00595		728.634	-0.0148488	728.634	-0.0402767		728.634	0.07518	0.06119		728.634	0.06449	0.06578		728.634	0.20513	-0.01981
379	0.00309	379	-0.00605		729.057	-0.00863228	729.057	-0.0398384		729.057	0.07648	0.06161		729.057	0.06551	0.06617		729.057	0.21531	-0.01001
378	0.00299	378	-0.00597		729.481	-0.00921935	729.481	-0.0338412		729.481	0.0764	0.06271		729.481	0.06284	0.06557		729.481	0.19682	-0.04245
377	0.003	377	-0.00593		729.904	-0.0082847	729.904	-0.0362666		729.904	0.07715	0.06174		729.904	0.06554	0.06549		729.904	0.22186	0.00071601
376	0.00299	376	-0.00595		730.327	-0.0136346	730.327	-0.0442542		730.327	0.07444	0.06191		730.327	0.06439	0.06623		730.327	0.18389	-0.02812
375	0.00288	375	-0.00586		730.75	-0.0060321	730.75	-0.0224592		730.75	0.0759	0.06164		730.75	0.06453	0.0656		730.75	0.20742	-0.01655
374	0.00292	374	-0.00583		731.174	-0.0135751	731.174	-0.032266		731.174	0.07517	0.06153		731.174	0.065	0.06571		731.174	0.19965	-0.01095
373	0.00297	373	-0.00579		731.597	-0.0145524	731.597	-0.0413147		731.597	0.07446	0.06228		731.597	0.06492	0.06557		731.597	0.17818	-0.00987
372	0.00289	372	-0.00578		732.02	-0.0156285	732.02	-0.0402006		732.02	0.07569	0.06258		732.02	0.06495	0.06606		732.02	0.18957	-0.01692
371	0.00288	371	-0.0058		732.443	-0.00539477	732.443	-0.0311319		732.443	0.07566	0.06095		732.443	0.06325	0.06489		732.443	0.21539	-0.0256
370	0.00281	370	-0.00578		732.867	-0.013326	732.867	-0.0326797		732.867	0.07507	0.06232		732.867	0.0631	0.06486		732.867	0.18564	-0.02751
369	0.0028	369	-0.00567		733.29	-0.00905595	733.29	-0.0371343		733.29	0.0761	0.06204		733.29	0.06355	0.06458		733.29	0.20357	-0.01606
368	0.00277	368	-0.00558		733.713	-0.00828187	733.713	-0.0419494		733.713	0.07509	0.06145		733.713	0.06212	0.06466		733.713	0.19974	-0.04003
367	0.00276	367	-0.00557		734.136	-0.00721922	734.136	-0.0254459		734.136	0.07597	0.06109		734.136	0.06236	0.06461		734.136	0.21702	-0.03543
366	0.00272	366	-0.00556		734.559	-0.00978391	734.559	-0.0268141		734.559	0.07615	0.06315		734.559	0.06304	0.06522		734.559	0.18675	-0.03391
365	0.00271	365	-0.00546		734.982	-0.010387	734.982	-0.0270899		734.982	0.0767	0.06207		734.982	0.06389	0.06429		734.982	0.2108	-0.00619
364	0.0027	364	-0.00544		735.406	-0.0167706	735.406	-0.0321911		735.406	0.075	0.06244		735.406	0.06323	0.0648		735.406	0.18279	-0.02448
363	0.00267	363	-0.00544		735.829	-0.0119601	735.829	-0.0276429		735.829	0.07557	0.06193		735.829	0.06287	0.06444		735.829	0.19847	-0.0248
362	0.00268	362	-0.00539		736.252	-0.0137792	736.252	-0.0336528		736.252	0.07589	0.06306		736.252	0.062	0.0631		736.252	0.18467	-0.0177
361	0.00267	361	-0.00527		736.675	-0.0152881	736.675	-0.0327676		736.675	0.07504	0.06167		736.675	0.06307	0.06404		736.675	0.19551	-0.01532
360	0.0026	360	-0.00539		737.098	-0.000424278	737.098	-0.00810127		737.098	0.07637	0.0627		737.098	0.06251	0.06272		737.098	0.1965	-0.00341
359	0.00255	359	-0.00544		737.521	-0.0177461	737.521	-0.0320346		737.521	0.07319	0.06189		737.521	0.06064	0.06382		737.521	0.16728	-0.05097
358	0.00249	358	-0.00533		737.944	-0.0130669	737.944	-0.0365427		737.944	0.07402	0.06343		737.944	0.06133	0.06374		737.944	0.15407	-0.03857
357	0.00255	357	-0.00523		738.368	-0.0122733	738.368	-0.022323		738.368	0.07605	0.06433		738.368	0.06195	0.06375		738.368	0.16699	-0.02862
356	0.00258	356	-0.00513		738.791	-0.0130899	738.791	-0.0389057		738.791	0.07471	0.06254		738.791	0.06148	0.0633		738.791	0.17723	-0.02916
355	0.00245	355	-0.00514		739.214	-0.00776773	739.214	-0.0204612		739.214	0.07608	0.06315		739.214	0.06146	0.06348		739.214	0.18569	-0.03234
354	0.00252	354	-0.00507		739.637	-0.0129119	739.637	-0.0217334		739.637	0.07521	0.06305		739.637	0.06106	0.0616		739.637	0.17587	-0.00878
353	0.00247	353	-0.00516		740.06	-0.0085269	740.06	-0.0264514		740.06	0.07469	0.06279		740.06	0.06095	0.06376		740.06	0.173	-0.04509
352	0.00243	352	-0.00506		740.483	-0.00666439	740.483	-0.0215127		740.483	0.07515	0.06353		740.483	0.05974	0.06222		740.483	0.16757	-0.04076
351	0.00249	351	-0.00515		740.906	-0.00421636	740.906	-0.0185082		740.906	0.07507	0.06272		740.906	0.06058	0.06289		740.906	0.17925	-0.03748
350	0.00248	350	-0.00504		741.329	-0.00814358	741.329	-0.0228924		741.329	0.076	0.0633		741.329	0.05928	0.06217		741.329	0.18232	-0.0476
349	0.00241	349	-0.00505		741.752	-0.0103997	741.752	-0.0278235		741.752	0.07424	0.06333		741.752	0.05998	0.06353		741.752	0.1586	-0.05741
348	0.00251	348	-0.00499		742.175	-0.0094066	742.175	-0.0229578		742.175	0.07485	0.06344		742.175	0.06072	0.06318		742.175	0.16497	-0.03969
347	0.00241	347	-0.00503		742.598	-0.00707482	742.598	-0.0176446		742.598	0.0752	0.06217		742.598	0.0599	0.06247		742.598	0.18969	-0.04198
346	0.00244	346	-0.00515		743.021	-0.00841292	743.021	-0.0219083		743.021	0.07653	0.06208		743.021	0.05915	0.06284		743.021	0.20844	-0.06051
345	0.00243	345	-0.00508		743.444	-0.00939059	743.444	-0.0266936		743.444	0.07595	0.06291		743.444	0.05911	0.06303		743.444	0.18782	-0.06421
344	0.00245	344	-0.00501		743.867	-0.00539791	743.867	-0.0173713		743.867	0.07527	0.06162		743.867	0.05908	0.06269		743.867	0.19935	-0.05914
343	0.00249	343	-0.00509		744.29	0.00451739	744.29	-0.0138399		744.29	0.07479	0.06162		744.29	0.05971	0.0626		744.29	0.19313	-0.0472
342	0.0025	342	-0.00525		744.713	-0.0015924	744.713	-0.0146535		744.713	0.07483	0.06298		744.713	0.05913	0.06228		744.713	0.17195	-0.05177
341	0.00248	341	-0.00519		745.136	-0.0114368	745.136	-0.0183549		745.136	0.074	0.06211		745.136	0.05836	0.06243		745.136	0.17471	-0.06747
340	0.00255	340	-0.00522		745.559	-0.00584032	745.559	-0.0172383		745.559	0.07426	0.06148		745.559	0.05847	0.06143		745.559	0.18834	-0.04949
339	0.00248	339	-0.00521		745.982	-0.00777308	745.982	-0.0158593		745.982	0.07412	0.0633		745.982	0.05799	0.06134		745.982	0.15756	-0.05619
338	0.00245	338	-0.00519		746.405	-0.00508911	746.405	-0.0112603		746.405	0.07623	0.06268		746.405	0.0586	0.06137		746.405	0.19516	-0.04617
337	0.00252	337	-0.00518		746.828	-0.00702472	746.828	-0.012124		746.828	0.07461	0.06202		746.828	0.05695	0.06116		746.828	0.1843	-0.07128
336	0.00252	336	-0.00535		747.251	0.000450628	747.251	-0.00865299		747.251	0.0755	0.06215		747.251	0.05839	0.06078		747.251	0.19406	-0.04021
335	0.00243	335	-0.00526		747.674	-0.016806	747.674	-0.014397		747.674	0.07615	0.06327		747.674	0.05813	0.06243		747.674	0.18474	-0.07134
334	0.00252	334	-0.00538		748.097	-0.0020086	748.097	-0.0128202		748.097	0.07391	0.06051		748.097	0.05694	0.06075		748.097	0.19939	-0.06478
333	0.00247	333	-0.00542		748.52	-0.00656684	748.52	-0.0042799		748.52	0.07446	0.06093		748.52	0.05796	0.06135		748.52	0.1999	-0.05673
332	0.00251	332	-0.00534		748.943	-0.011662	748.943	-0.0101982		748.943	0.07548	0.0623		748.943	0.05762	0.06126		748.943	0.19123	-0.06128
331	0.00245	331	-0.00538		749.366	-0.00630631	749.366	-0.0197594		749.366	0.07517	0.0614		749.366	0.05675	0.06131		749.366	0.20158	-0.07729
330	0.00244	330	-0.00543		749.789	-0.00795508	749.789	-0.0127737		749.789	0.0746	0.06113		749.789	0.05698	0.0617		749.789	0.19851	-0.07944
329	0.00241	329	-0.00531		750.212	-0.0120017	750.212	-0.0248791		750.212	0.07369	0.06126		750.212	0.05746	0.062		750.212	0.18417	-0.07599
328	0.00242	328	-0.00562
327	0.00235	327	-0.00541
326	0.00243	326	-0.00528
325	0.00239	325	-0.00547
324	0.0024	324	-0.00548
323	0.00228	323	-0.00528
322	0.00227	322	-0.00556
321	0.0023	321	-0.00556
320	0.00231	320	-0.00542
319	0.00221	319	-0.00542
318	0.00228	318	-0.00538
317	0.00225	317	-0.0055
316	0.00224	316	-0.00546
315	0.00223	315	-0.00543
314	0.00215	314	-0.00543
313	0.00216	313	-0.0053
312	0.00207	312	-0.00528
311	0.00201	311	-0.00529
310	0.00203	310	-0.00544
309	0.00199	309	-0.00542
308	0.00189	308	-0.00523
307	0.00197	307	-0.00512
306	0.00188	306	-0.00493
305	0.00181	305	-0.00505
304	0.00184	304	-0.00495
303	0.00185	303	-0.00485
302	0.00178	302	-0.00492
301	0.00169	301	-0.00477
300	0.00166	300	-0.00471

## Sheet: S14
S14a									S14b									S14c
	90/30-1.5		90/30-3		90/30-4		90/30-5			90/20-4		90/30-4		90/45-4		90/60-4			75/30-4		90/30-4		100/30-4		120/30-4
Wavelength (nm)	g-factor	Wavelength (nm)	g-factor	Wavelength (nm)	g-factor	Wavelength (nm)	g-factor		Wavelength (nm)	g-factor	Wavelength (nm)	g-factor	Wavelength (nm)	g-factor	Wavelength (nm)	g-factor		Wavelength (nm)	g-factor	Wavelength (nm)	g-factor	Wavelength (nm)	g-factor	Wavelength (nm)	g-factor
300	-0.00052012	300	-0.000463164	800	0.00606	800	0.01666		800	0.00133	800	0.00606	800	0.02314	800	0.01262		800	0.00109	800	0.00606	800	0.02855	800	0.02454
301	-0.000780724	301	-0.000699666	799	0.00612	799	0.01669		799	0.00125	799	0.00612	799	0.02326	799	0.01264		799	0.00106	799	0.00612	799	0.02859	799	0.02446
302	-0.00101	302	-0.000905721	798	0.00625	798	0.01687		798	0.00134	798	0.00625	798	0.02344	798	0.01265		798	0.00108	798	0.00625	798	0.02854	798	0.02393
303	-0.00121	303	-0.00108	797	0.00629	797	0.01701		797	0.00133	797	0.00629	797	0.02364	797	0.01271		797	0.000984526	797	0.00629	797	0.02849	797	0.02369
304	-0.00138	304	-0.00124	796	0.00636	796	0.01717		796	0.00135	796	0.00636	796	0.02373	796	0.01279		796	0.00109	796	0.00636	796	0.02849	796	0.02327
305	-0.00152	305	-0.00136	795	0.00642	795	0.01729		795	0.00137	795	0.00642	795	0.02395	795	0.0128		795	0.00108	795	0.00642	795	0.02848	795	0.02328
306	-0.00162	306	-0.00146	794	0.00645	794	0.01735		794	0.00135	794	0.00645	794	0.02414	794	0.01275		794	0.000925327	794	0.00645	794	0.02841	794	0.02308
307	-0.00153	307	-0.00138	793	0.00654	793	0.01757		793	0.00143	793	0.00654	793	0.02421	793	0.01275		793	0.000997325	793	0.00654	793	0.02839	793	0.02268
308	-0.00156	308	-0.0014	792	0.00664	792	0.0176		792	0.00141	792	0.00664	792	0.02435	792	0.01279		792	0.000992098	792	0.00664	792	0.0283	792	0.0224
309	-0.00157	309	-0.00142	791	0.00663	791	0.01776		791	0.00147	791	0.00663	791	0.02444	791	0.01281		791	0.000946409	791	0.00663	791	0.02822	791	0.02225
310	-0.00159	310	-0.00144	790	0.00676	790	0.01797		790	0.00149	790	0.00676	790	0.02477	790	0.01275		790	0.000960185	790	0.00676	790	0.02832	790	0.02192
311	-0.0016	311	-0.00147	789	0.00676	789	0.01805		789	0.00152	789	0.00676	789	0.02482	789	0.01279		789	0.00083363	789	0.00676	789	0.02819	789	0.0218
312	-0.0016	312	-0.00149	788	0.00687	788	0.01815		788	0.00147	788	0.00687	788	0.02493	788	0.01282		788	0.000877011	788	0.00687	788	0.02817	788	0.0216
313	-0.00161	313	-0.0015	787	0.0069	787	0.01837		787	0.00148	787	0.0069	787	0.02516	787	0.01282		787	0.000897406	787	0.0069	787	0.02809	787	0.02108
314	-0.0016	314	-0.00152	786	0.00701	786	0.01849		786	0.00152	786	0.00701	786	0.02531	786	0.01281		786	0.000840817	786	0.00701	786	0.02807	786	0.02077
315	-0.00162	315	-0.00153	785	0.00708	785	0.01871		785	0.00152	785	0.00708	785	0.02557	785	0.01285		785	0.000845614	785	0.00708	785	0.02808	785	0.02035
316	-0.00163	316	-0.00156	784	0.00719	784	0.01895		784	0.00147	784	0.00719	784	0.02573	784	0.01282		784	0.000782166	784	0.00719	784	0.02811	784	0.02032
317	-0.00163	317	-0.00157	783	0.00724	783	0.01911		783	0.00152	783	0.00724	783	0.02601	783	0.01294		783	0.000738564	783	0.00724	783	0.02811	783	0.01996
318	-0.00165	318	-0.0016	782	0.00735	782	0.01926		782	0.00156	782	0.00735	782	0.0262	782	0.01291		782	0.000814557	782	0.00735	782	0.02807	782	0.01969
319	-0.00166	319	-0.00163	781	0.00754	781	0.01959		781	0.00154	781	0.00754	781	0.0264	781	0.01293		781	0.000742668	781	0.00754	781	0.02804	781	0.01898
320	-0.00167	320	-0.00166	780	0.00764	780	0.01984		780	0.00161	780	0.00764	780	0.02675	780	0.01295		780	0.000712595	780	0.00764	780	0.02803	780	0.01881
321	-0.00169	321	-0.0017	779	0.00769	779	0.01999		779	0.0016	779	0.00769	779	0.02688	779	0.01289		779	0.000679393	779	0.00769	779	0.02791	779	0.01849
322	-0.00172	322	-0.00173	778	0.00779	778	0.0202		778	0.00162	778	0.00779	778	0.02707	778	0.01297		778	0.000669383	778	0.00779	778	0.02796	778	0.01808
323	-0.00171	323	-0.00176	777	0.00791	777	0.02044		777	0.00163	777	0.00791	777	0.02732	777	0.01295		777	0.000614389	777	0.00791	777	0.02787	777	0.01792
324	-0.00171	324	-0.00179	776	0.00808	776	0.02075		776	0.00156	776	0.00808	776	0.0276	776	0.01292		776	0.000616446	776	0.00808	776	0.02791	776	0.01731
325	-0.00171	325	-0.00183	775	0.00818	775	0.02101		775	0.00157	775	0.00818	775	0.02797	775	0.01303		775	0.000595727	775	0.00818	775	0.02792	775	0.01673
326	-0.0017	326	-0.00184	774	0.00826	774	0.02125		774	0.00166	774	0.00826	774	0.02816	774	0.013		774	0.000518447	774	0.00826	774	0.02779	774	0.01641
327	-0.0017	327	-0.00187	773	0.00839	773	0.02142		773	0.00161	773	0.00839	773	0.0284	773	0.01297		773	0.000555132	773	0.00839	773	0.02765	773	0.01604
328	-0.00169	328	-0.00189	772	0.00851	772	0.02169		772	0.00165	772	0.00851	772	0.02859	772	0.01301		772	0.000522558	772	0.00851	772	0.02767	772	0.01555
329	-0.00167	329	-0.0019	771	0.00858	771	0.0218		771	0.00167	771	0.00858	771	0.02865	771	0.0129		771	0.000487794	771	0.00858	771	0.02722	771	0.01505
330	-0.00167	330	-0.00192	770	0.00871	770	0.02201		770	0.00164	770	0.00871	770	0.02875	770	0.0129		770	0.000516047	770	0.00871	770	0.02719	770	0.01482
331	-0.00165	331	-0.00195	769	0.00879	769	0.02215		769	0.00165	769	0.00879	769	0.02885	769	0.01294		769	0.000506381	769	0.00879	769	0.02709	769	0.01425
332	-0.00164	332	-0.00196	768	0.00889	768	0.0224		768	0.00165	768	0.00889	768	0.02908	768	0.01285		768	0.000567714	768	0.00889	768	0.02691	768	0.01385
333	-0.00165	333	-0.002	767	0.00896	767	0.02254		767	0.00171	767	0.00896	767	0.02922	767	0.01286		767	0.000523163	767	0.00896	767	0.02683	767	0.01339
334	-0.00165	334	-0.00203	766	0.00904	766	0.02263		766	0.00168	766	0.00904	766	0.02934	766	0.01289		766	0.000535269	766	0.00904	766	0.02674	766	0.0131
335	-0.00165	335	-0.00208	765	0.00913	765	0.02276		765	0.00178	765	0.00913	765	0.02941	765	0.01288		765	0.000513395	765	0.00913	765	0.02656	765	0.01256
336	-0.00164	336	-0.00212	764	0.0092	764	0.02291		764	0.0018	764	0.0092	764	0.02944	764	0.0129		764	0.000529663	764	0.0092	764	0.02639	764	0.0123
337	-0.00164	337	-0.00215	763	0.0093	763	0.02303		763	0.00181	763	0.0093	763	0.02955	763	0.0128		763	0.000498035	763	0.0093	763	0.02625	763	0.01177
338	-0.00163	338	-0.00218	762	0.00939	762	0.02329		762	0.00179	762	0.00939	762	0.0298	762	0.01287		762	0.00056936	762	0.00939	762	0.02629	762	0.01139
339	-0.00162	339	-0.0022	761	0.00948	761	0.02344		761	0.00181	761	0.00948	761	0.02986	761	0.0128		761	0.000503185	761	0.00948	761	0.02604	761	0.01067
340	-0.00157	340	-0.0022	760	0.00955	760	0.02362		760	0.00182	760	0.00955	760	0.02995	760	0.01279		760	0.000515752	760	0.00955	760	0.02588	760	0.01049
341	-0.00158	341	-0.00223	759	0.00969	759	0.02383		759	0.00186	759	0.00969	759	0.03019	759	0.01282		759	0.000533228	759	0.00969	759	0.02585	759	0.01003
342	-0.00158	342	-0.00224	758	0.00981	758	0.02418		758	0.00186	758	0.00981	758	0.03041	758	0.0128		758	0.00049894	758	0.00981	758	0.02577	758	0.00965
343	-0.00157	343	-0.00225	757	0.00991	757	0.02438		757	0.00187	757	0.00991	757	0.03063	757	0.01277		757	0.000500057	757	0.00991	757	0.02559	757	0.0092
344	-0.00157	344	-0.00225	756	0.01006	756	0.0246		756	0.00187	756	0.01006	756	0.03084	756	0.0128		756	0.000515265	756	0.01006	756	0.0254	756	0.00859
345	-0.00158	345	-0.00225	755	0.01015	755	0.02496		755	0.00191	755	0.01015	755	0.03112	755	0.01284		755	0.000517887	755	0.01015	755	0.02527	755	0.00807
346	-0.00158	346	-0.00227	754	0.01036	754	0.02532		754	0.0019	754	0.01036	754	0.03137	754	0.01283		754	0.000537646	754	0.01036	754	0.02523	754	0.00756
347	-0.00158	347	-0.00235	753	0.01048	753	0.02569		753	0.00192	753	0.01048	753	0.03157	753	0.01273		753	0.000531929	753	0.01048	753	0.02506	753	0.00694
348	-0.00158	348	-0.00236	752	0.01057	752	0.02593		752	0.00189	752	0.01057	752	0.03181	752	0.01273		752	0.000531455	752	0.01057	752	0.02485	752	0.00644
349	-0.00157	349	-0.00236	751	0.0107	751	0.0262		751	0.00193	751	0.0107	751	0.03188	751	0.01271		751	0.00054143	751	0.0107	751	0.02478	751	0.00582
350	-0.00156	350	-0.00236	750	0.01081	750	0.02652		750	0.00196	750	0.01081	750	0.03218	750	0.01265		750	0.000502208	750	0.01081	750	0.02466	750	0.0053
351	-0.00157	351	-0.00238	749	0.01095	749	0.02675		749	0.00193	749	0.01095	749	0.0323	749	0.01264		749	0.000552291	749	0.01095	749	0.02451	749	0.00475
352	-0.00155	352	-0.00238	748	0.01106	748	0.02705		748	0.00198	748	0.01106	748	0.03255	748	0.01265		748	0.000597967	748	0.01106	748	0.02432	748	0.00418
353	-0.00157	353	-0.00241	747	0.01119	747	0.02735		747	0.00197	747	0.01119	747	0.03265	747	0.0126		747	0.000594341	747	0.01119	747	0.0241	747	0.00365
354	-0.00156	354	-0.0024	746	0.01135	746	0.0277		746	0.00205	746	0.01135	746	0.03296	746	0.01261		746	0.000573999	746	0.01135	746	0.02412	746	0.0031
355	-0.00156	355	-0.00242	745	0.01139	745	0.02791		745	0.00204	745	0.01139	745	0.03303	745	0.01255		745	0.000582838	745	0.01139	745	0.02379	745	0.00246
356	-0.00157	356	-0.00243	744	0.01157	744	0.02826		744	0.00205	744	0.01157	744	0.03326	744	0.01254		744	0.000621248	744	0.01157	744	0.02358	744	0.0019
357	-0.00158	357	-0.00245	743	0.01161	743	0.02844		743	0.00201	743	0.01161	743	0.03333	743	0.0125		743	0.000631288	743	0.01161	743	0.02328	743	0.00139
358	-0.00158	358	-0.00247	742	0.01179	742	0.02879		742	0.00208	742	0.01179	742	0.03352	742	0.0125		742	0.000640616	742	0.01179	742	0.02314	742	0.000764368
359	-0.00159	359	-0.00248	741	0.01183	741	0.02899		741	0.00207	741	0.01183	741	0.03367	741	0.01236		741	0.000689183	741	0.01183	741	0.02285	741	0.000197378
360	-0.00159	360	-0.00245	740	0.01196	740	0.02931		740	0.00209	740	0.01196	740	0.03387	740	0.01241		740	0.000746425	740	0.01196	740	0.02267	740	-0.000382344
361	-0.00159	361	-0.00247	739	0.01206	739	0.02957		739	0.00209	739	0.01206	739	0.03383	739	0.01232		739	0.000763952	739	0.01206	739	0.02239	739	-0.00102
362	-0.0016	362	-0.00249	738	0.01219	738	0.02985		738	0.00211	738	0.01219	738	0.034	738	0.0123		738	0.000803592	738	0.01219	738	0.02213	738	-0.00155
363	-0.00162	363	-0.00256	737	0.0123	737	0.03016		737	0.00215	737	0.0123	737	0.03421	737	0.01227		737	0.000884089	737	0.0123	737	0.02202	737	-0.00208
364	-0.00166	364	-0.0026	736	0.0124	736	0.03041		736	0.00217	736	0.0124	736	0.03436	736	0.01219		736	0.000866785	736	0.0124	736	0.02167	736	-0.00273
365	-0.0017	365	-0.00265	735	0.01247	735	0.03073		735	0.00214	735	0.01247	735	0.03442	735	0.01211		735	0.000913447	735	0.01247	735	0.02145	735	-0.00324
366	-0.00168	366	-0.00268	734	0.01261	734	0.03106		734	0.00221	734	0.01261	734	0.03455	734	0.01212		734	0.000963556	734	0.01261	734	0.02123	734	-0.0038
367	-0.00172	367	-0.00274	733	0.01268	733	0.03115		733	0.00217	733	0.01268	733	0.0346	733	0.01207		733	0.00101	733	0.01268	733	0.02093	733	-0.00445
368	-0.00171	368	-0.00275	732	0.01275	732	0.03149		732	0.00218	732	0.01275	732	0.0348	732	0.012		732	0.000943498	732	0.01275	732	0.02057	732	-0.00503
369	-0.00171	369	-0.00277	731	0.01282	731	0.03172		731	0.00224	731	0.01282	731	0.03487	731	0.01197		731	0.00111	731	0.01282	731	0.02037	731	-0.00555
370	-0.0017	370	-0.0028	730	0.01293	730	0.03197		730	0.00229	730	0.01293	730	0.03495	730	0.01193		730	0.00113	730	0.01293	730	0.02003	730	-0.00613
371	-0.00172	371	-0.00286	729	0.01305	729	0.03226		729	0.00225	729	0.01305	729	0.0351	729	0.01186		729	0.00115	729	0.01305	729	0.01981	729	-0.00678
372	-0.00172	372	-0.00288	728	0.01309	728	0.03237		728	0.00225	728	0.01309	728	0.03508	728	0.01179		728	0.00127	728	0.01309	728	0.01943	728	-0.00735
373	-0.00172	373	-0.00291	727	0.0132	727	0.0328		727	0.00227	727	0.0132	727	0.03525	727	0.01172		727	0.00131	727	0.0132	727	0.01906	727	-0.0081
374	-0.00172	374	-0.00293	726	0.01334	726	0.0331		726	0.00234	726	0.01334	726	0.03539	726	0.01163		726	0.00135	726	0.01334	726	0.01874	726	-0.00884
375	-0.00173	375	-0.00295	725	0.01338	725	0.03335		725	0.00232	725	0.01338	725	0.03536	725	0.01148		725	0.00143	725	0.01338	725	0.01827	725	-0.0096
376	-0.00173	376	-0.00296	724	0.01345	724	0.03362		724	0.00236	724	0.01345	724	0.03561	724	0.01142		724	0.00146	724	0.01345	724	0.01792	724	-0.01027
377	-0.00174	377	-0.00299	723	0.01353	723	0.03392		723	0.00234	723	0.01353	723	0.0357	723	0.01132		723	0.00152	723	0.01353	723	0.01754	723	-0.01097
378	-0.00174	378	-0.00304	722	0.01365	722	0.03435		722	0.0024	722	0.01365	722	0.03572	722	0.01123		722	0.0016	722	0.01365	722	0.01716	722	-0.01171
379	-0.00173	379	-0.00306	721	0.01368	721	0.03448		721	0.00238	721	0.01368	721	0.03581	721	0.0111		721	0.00167	721	0.01368	721	0.01668	721	-0.01257
380	-0.00173	380	-0.00311	720	0.01369	720	0.03464		720	0.00241	720	0.01369	720	0.03572	720	0.01102		720	0.00173	720	0.01369	720	0.01629	720	-0.01318
381	-0.00174	381	-0.00313	719	0.0138	719	0.03491		719	0.00245	719	0.0138	719	0.03582	719	0.0108		719	0.00182	719	0.0138	719	0.01581	719	-0.01381
382	-0.00176	382	-0.00316	718	0.01381	718	0.03501		718	0.00242	718	0.01381	718	0.03573	718	0.01074		718	0.00191	718	0.01381	718	0.01535	718	-0.01448
383	-0.00177	383	-0.00319	717	0.01386	717	0.03534		717	0.00248	717	0.01386	717	0.03564	717	0.01057		717	0.002	717	0.01386	717	0.0149	717	-0.01525
384	-0.00178	384	-0.00322	716	0.0139	716	0.03537		716	0.00253	716	0.0139	716	0.03576	716	0.01045		716	0.00207	716	0.0139	716	0.01448	716	-0.01589
385	-0.00177	385	-0.00322	715	0.014	715	0.03549		715	0.00248	715	0.014	715	0.03565	715	0.0103		715	0.00213	715	0.014	715	0.01402	715	-0.01646
386	-0.00177	386	-0.00328	714	0.01395	714	0.03569		714	0.00248	714	0.01395	714	0.03557	714	0.01018		714	0.00222	714	0.01395	714	0.01347	714	-0.01693
387	-0.00175	387	-0.0033	713	0.01399	713	0.03578		713	0.00254	713	0.01399	713	0.03557	713	0.01003		713	0.00231	713	0.01399	713	0.013	713	-0.01754
388	-0.00171	388	-0.00329	712	0.01404	712	0.03587		712	0.00257	712	0.01404	712	0.03553	712	0.00992		712	0.00234	712	0.01404	712	0.01259	712	-0.01814
389	-0.00169	389	-0.00331	711	0.01395	711	0.03591		711	0.00256	711	0.01395	711	0.03544	711	0.00974		711	0.00245	711	0.01395	711	0.01204	711	-0.01866
390	-0.00169	390	-0.00334	710	0.01397	710	0.03603		710	0.00258	710	0.01397	710	0.03536	710	0.00957		710	0.00252	710	0.01397	710	0.01147	710	-0.01924
391	-0.00167	391	-0.00334	709	0.01401	709	0.03606		709	0.00261	709	0.01401	709	0.03514	709	0.00936		709	0.00264	709	0.01401	709	0.01086	709	-0.01998
392	-0.00167	392	-0.00337	708	0.01395	708	0.03616		708	0.00263	708	0.01395	708	0.03502	708	0.00911		708	0.00274	708	0.01395	708	0.01023	708	-0.02067
393	-0.00168	393	-0.00339	707	0.01405	707	0.03633		707	0.00267	707	0.01405	707	0.03507	707	0.009		707	0.00286	707	0.01405	707	0.00966	707	-0.02132
394	-0.00167	394	-0.00338	706	0.01406	706	0.03635		706	0.00268	706	0.01406	706	0.03494	706	0.00868		706	0.00294	706	0.01406	706	0.00892	706	-0.02209
395	-0.00169	395	-0.0034	705	0.01404	705	0.03645		705	0.00272	705	0.01404	705	0.0348	705	0.00846		705	0.00302	705	0.01404	705	0.00818	705	-0.0229
396	-0.0017	396	-0.00341	704	0.01393	704	0.03637		704	0.00268	704	0.01393	704	0.03468	704	0.00818		704	0.0031	704	0.01393	704	0.00742	704	-0.02371
397	-0.00169	397	-0.00341	703	0.01396	703	0.03645		703	0.00275	703	0.01396	703	0.03453	703	0.00793		703	0.00329	703	0.01396	703	0.00679	703	-0.02454
398	-0.00169	398	-0.00341	702	0.01395	702	0.0365		702	0.00278	702	0.01395	702	0.03422	702	0.00769		702	0.00337	702	0.01395	702	0.006	702	-0.02524
399	-0.00166	399	-0.0034	701	0.01388	701	0.03633		701	0.00276	701	0.01388	701	0.0341	701	0.00739		701	0.00352	701	0.01388	701	0.00518	701	-0.0261
400	-0.00162	400	-0.00341	700	0.01383	700	0.03627		700	0.00284	700	0.01383	700	0.0338	700	0.00705		700	0.00364	700	0.01383	700	0.00426	700	-0.02699
401	-0.0016	401	-0.0034	699	0.01379	699	0.03624		699	0.00286	699	0.01379	699	0.03365	699	0.00672		699	0.00375	699	0.01379	699	0.00345	699	-0.02789
402	-0.0016	402	-0.00338	698	0.01365	698	0.03609		698	0.00285	698	0.01365	698	0.03328	698	0.00635		698	0.00381	698	0.01365	698	0.00254	698	-0.02867
403	-0.00159	403	-0.00338	697	0.01356	697	0.03582		697	0.00286	697	0.01356	697	0.03283	697	0.00601		697	0.00394	697	0.01356	697	0.00176	697	-0.02931
404	-0.00157	404	-0.0034	696	0.01354	696	0.03577		696	0.00292	696	0.01354	696	0.03278	696	0.00569		696	0.00409	696	0.01354	696	0.00092131	696	-0.03002
405	-0.00158	405	-0.00345	695	0.01341	695	0.03549		695	0.00293	695	0.01341	695	0.0323	695	0.00526		695	0.00414	695	0.01341	695	-3.94165e-05	695	-0.03076
406	-0.00156	406	-0.00346	694	0.01327	694	0.03522		694	0.00294	694	0.01327	694	0.032	694	0.0049		694	0.00432	694	0.01327	694	-0.00097522	694	-0.0316
407	-0.00156	407	-0.00349	693	0.01319	693	0.0349		693	0.00292	693	0.01319	693	0.03158	693	0.00449		693	0.0044	693	0.01319	693	-0.00192	693	-0.03222
408	-0.00156	408	-0.0035	692	0.01306	692	0.03464		692	0.00302	692	0.01306	692	0.0313	692	0.00409		692	0.00448	692	0.01306	692	-0.00284	692	-0.03296
409	-0.00155	409	-0.00351	691	0.01294	691	0.03438		691	0.00304	691	0.01294	691	0.03085	691	0.0037		691	0.00461	691	0.01294	691	-0.00375	691	-0.0334
410	-0.00155	410	-0.00355	690	0.01282	690	0.03402		690	0.00306	690	0.01282	690	0.0305	690	0.00326		690	0.00472	690	0.01282	690	-0.00478	690	-0.03414
411	-0.00154	411	-0.00355	689	0.01271	689	0.03367		689	0.00305	689	0.01271	689	0.03004	689	0.00276		689	0.00485	689	0.01271	689	-0.00583	689	-0.03503
412	-0.00153	412	-0.00356	688	0.01252	688	0.03323		688	0.00311	688	0.01252	688	0.02956	688	0.00229		688	0.00494	688	0.01252	688	-0.00681	688	-0.03525
413	-0.00153	413	-0.00356	687	0.01245	687	0.03291		687	0.0031	687	0.01245	687	0.02921	687	0.00184		687	0.00504	687	0.01245	687	-0.00777	687	-0.03605
414	-0.00152	414	-0.00358	686	0.01223	686	0.0325		686	0.00314	686	0.01223	686	0.02875	686	0.00139		686	0.00513	686	0.01223	686	-0.00882	686	-0.03662
415	-0.00151	415	-0.00358	685	0.0122	685	0.03215		685	0.00319	685	0.0122	685	0.02837	685	0.000959385		685	0.0053	685	0.0122	685	-0.00983	685	-0.03693
416	-0.00151	416	-0.00361	684	0.01198	684	0.03158		684	0.0032	684	0.01198	684	0.02784	684	0.000405366		684	0.0054	684	0.01198	684	-0.01096	684	-0.03773
417	-0.0015	417	-0.00363	683	0.01182	683	0.03113		683	0.00325	683	0.01182	683	0.02734	683	-9.05404e-05		683	0.00552	683	0.01182	683	-0.01198	683	-0.03826
418	-0.00148	418	-0.00364	682	0.01163	682	0.03064		682	0.00328	682	0.01163	682	0.02676	682	-0.000687878		682	0.00564	682	0.01163	682	-0.01317	682	-0.03891
419	-0.00149	419	-0.00366	681	0.01144	681	0.03		681	0.00332	681	0.01144	681	0.0262	681	-0.00123		681	0.00575	681	0.01144	681	-0.01446	681	-0.03967
420	-0.00147	420	-0.00365	680	0.01131	680	0.02943		680	0.00336	680	0.01131	680	0.0257	680	-0.00189		680	0.00593	680	0.01131	680	-0.01572	680	-0.04016
421	-0.00145	421	-0.00361	679	0.01106	679	0.02874		679	0.00339	679	0.01106	679	0.02506	679	-0.00251		679	0.00599	679	0.01106	679	-0.01702	679	-0.04059
422	-0.00143	422	-0.00359	678	0.01083	678	0.02818		678	0.00343	678	0.01083	678	0.02452	678	-0.00318		678	0.0061	678	0.01083	678	-0.0184	678	-0.04154
423	-0.00145	423	-0.00358	677	0.01062	677	0.02745		677	0.00347	677	0.01062	677	0.02389	677	-0.00379		677	0.00626	677	0.01062	677	-0.01967	677	-0.04241
424	-0.00146	424	-0.00357	676	0.01043	676	0.02681		676	0.00349	676	0.01043	676	0.02334	676	-0.00448		676	0.00634	676	0.01043	676	-0.02103	676	-0.04262
425	-0.00147	425	-0.00358	675	0.01017	675	0.02596		675	0.00354	675	0.01017	675	0.02271	675	-0.00511		675	0.00646	675	0.01017	675	-0.02226	675	-0.04348
426	-0.00149	426	-0.00357	674	0.00984	674	0.02518		674	0.00358	674	0.00984	674	0.02196	674	-0.0058		674	0.00653	674	0.00984	674	-0.02358	674	-0.04389
427	-0.00149	427	-0.00359	673	0.00965	673	0.02445		673	0.00363	673	0.00965	673	0.0213	673	-0.00652		673	0.00665	673	0.00965	673	-0.0251	673	-0.04493
428	-0.0015	428	-0.00361	672	0.0094	672	0.02363		672	0.00366	672	0.0094	672	0.02067	672	-0.00722		672	0.00674	672	0.0094	672	-0.02642	672	-0.04525
429	-0.00148	429	-0.00361	671	0.00911	671	0.02282		671	0.00375	671	0.00911	671	0.01993	671	-0.00794		671	0.00685	671	0.00911	671	-0.02775	671	-0.04581
430	-0.00146	430	-0.00362	670	0.00878	670	0.02191		670	0.00377	670	0.00878	670	0.01917	670	-0.00863		670	0.00691	670	0.00878	670	-0.02908	670	-0.04655
431	-0.00145	431	-0.00362	669	0.00851	669	0.02107		669	0.00382	669	0.00851	669	0.01855	669	-0.00936		669	0.00704	669	0.00851	669	-0.03052	669	-0.04686
432	-0.00144	432	-0.00358	668	0.00818	668	0.02012		668	0.00389	668	0.00818	668	0.01776	668	-0.01014		668	0.00706	668	0.00818	668	-0.03215	668	-0.04739
433	-0.00141	433	-0.00357	667	0.00789	667	0.01916		667	0.00396	667	0.00789	667	0.01689	667	-0.01089		667	0.00729	667	0.00789	667	-0.03355	667	-0.04772
434	-0.00142	434	-0.00362	666	0.00755	666	0.0181		666	0.00397	666	0.00755	666	0.01615	666	-0.01165		666	0.00729	666	0.00755	666	-0.03491	666	-0.04841
435	-0.00145	435	-0.00359	665	0.00727	665	0.01727		665	0.00403	665	0.00727	665	0.01549	665	-0.01237		665	0.00741	665	0.00727	665	-0.03633	665	-0.04854
436	-0.00144	436	-0.00356	664	0.00693	664	0.01626		664	0.00412	664	0.00693	664	0.01464	664	-0.01311		664	0.00749	664	0.00693	664	-0.03783	664	-0.0491
437	-0.00141	437	-0.00351	663	0.0065	663	0.01505		663	0.00416	663	0.0065	663	0.01376	663	-0.01393		663	0.00756	663	0.0065	663	-0.03943	663	-0.04903
438	-0.0014	438	-0.00352	662	0.00607	662	0.01399		662	0.00421	662	0.00607	662	0.01286	662	-0.01469		662	0.00771	662	0.00607	662	-0.04092	662	-0.04996
439	-0.0014	439	-0.00354	661	0.00571	661	0.01285		661	0.00432	661	0.00571	661	0.01205	661	-0.01554		661	0.00777	661	0.00571	661	-0.04258	661	-0.05104
440	-0.00136	440	-0.00348	660	0.00522	660	0.0116		660	0.00431	660	0.00522	660	0.01109	660	-0.01636		660	0.00776	660	0.00522	660	-0.04401	660	-0.05075
441	-0.00137	441	-0.00351	659	0.00486	659	0.0105		659	0.00439	659	0.00486	659	0.01026	659	-0.01711		659	0.00787	659	0.00486	659	-0.04528	659	-0.0511
442	-0.00137	442	-0.00349	658	0.00435	658	0.00922		658	0.00444	658	0.00435	658	0.00928	658	-0.01795		658	0.00789	658	0.00435	658	-0.04698	658	-0.05153
443	-0.00137	443	-0.0035	657	0.00381	657	0.00786		657	0.0045	657	0.00381	657	0.00818	657	-0.0188		657	0.00795	657	0.00381	657	-0.04858	657	-0.05249
444	-0.00137	444	-0.00348	656	0.00336	656	0.00671		656	0.00462	656	0.00336	656	0.00729	656	-0.01951		656	0.00807	656	0.00336	656	-0.05007	656	-0.05243
445	-0.00137	445	-0.00352	655	0.00287	655	0.0054		655	0.00464	655	0.00287	655	0.00629	655	-0.02027		655	0.00809	655	0.00287	655	-0.05166	655	-0.05278
446	-0.00141	446	-0.00356	654	0.00233	654	0.00408		654	0.00477	654	0.00233	654	0.0053	654	-0.02115		654	0.00814	654	0.00233	654	-0.05324	654	-0.05264
447	-0.0014	447	-0.00353	653	0.00179	653	0.00263		653	0.00491	653	0.00179	653	0.00415	653	-0.02197		653	0.00827	653	0.00179	653	-0.05492	653	-0.05291
448	-0.00137	448	-0.0035	652	0.00125	652	0.00124		652	0.0049	652	0.00125	652	0.00308	652	-0.02268		652	0.00825	652	0.00125	652	-0.05618	652	-0.05346
449	-0.00136	449	-0.00349	651	0.000716088	651	-0.000108766		651	0.005	651	0.000716088	651	0.00198	651	-0.02351		651	0.00829	651	0.000716088	651	-0.05766	651	-0.05358
450	-0.00138	450	-0.00348	650	0.000164764	650	-0.00144		650	0.00507	650	0.000164764	650	0.000971787	650	-0.02419		650	0.00831	650	0.000164764	650	-0.05884	650	-0.0532
451	-0.00138	451	-0.00346	649	-0.000419627	649	-0.00279		649	0.00516	649	-0.000419627	649	-0.000111636	649	-0.02489		649	0.00832	649	-0.000419627	649	-0.0602	649	-0.05377
452	-0.00137	452	-0.00343	648	-0.000984725	648	-0.00421		648	0.00521	648	-0.000984725	648	-0.00126	648	-0.02561		648	0.00836	648	-0.000984725	648	-0.06139	648	-0.05337
453	-0.00139	453	-0.00343	647	-0.00161	647	-0.00563		647	0.00532	647	-0.00161	647	-0.00239	647	-0.02631		647	0.00839	647	-0.00161	647	-0.06306	647	-0.05362
454	-0.0014	454	-0.00342	646	-0.00221	646	-0.00713		646	0.00541	646	-0.00221	646	-0.00362	646	-0.02714		646	0.00848	646	-0.00221	646	-0.06442	646	-0.05339
455	-0.00141	455	-0.00344	645	-0.00292	645	-0.0087		645	0.0055	645	-0.00292	645	-0.00492	645	-0.02791		645	0.00848	645	-0.00292	645	-0.06584	645	-0.05319
456	-0.00142	456	-0.00342	644	-0.00361	644	-0.01026		644	0.00557	644	-0.00361	644	-0.00619	644	-0.02855		644	0.0085	644	-0.00361	644	-0.0671	644	-0.05351
457	-0.00144	457	-0.00346	643	-0.00428	643	-0.01183		643	0.00572	643	-0.00428	643	-0.00762	643	-0.02935		643	0.00851	643	-0.00428	643	-0.06874	643	-0.05339
458	-0.00146	458	-0.00347	642	-0.00505	642	-0.0136		642	0.00579	642	-0.00505	642	-0.00904	642	-0.02999		642	0.00843	642	-0.00505	642	-0.06978	642	-0.05402
459	-0.00146	459	-0.00347	641	-0.00583	641	-0.01529		641	0.00589	641	-0.00583	641	-0.01056	641	-0.0309		641	0.00856	641	-0.00583	641	-0.07169	641	-0.05386
460	-0.00147	460	-0.00348	640	-0.00657	640	-0.0169		640	0.00598	640	-0.00657	640	-0.01198	640	-0.03143		640	0.00848	640	-0.00657	640	-0.07267	640	-0.05366
461	-0.00149	461	-0.00349	639	-0.00733	639	-0.01858		639	0.0061	639	-0.00733	639	-0.01347	639	-0.03215		639	0.00852	639	-0.00733	639	-0.07419	639	-0.05369
462	-0.00152	462	-0.0035	638	-0.00806	638	-0.02025		638	0.00621	638	-0.00806	638	-0.01499	638	-0.03272		638	0.00853	638	-0.00806	638	-0.07542	638	-0.05362
463	-0.0015	463	-0.00348	637	-0.00893	637	-0.02199		637	0.00631	637	-0.00893	637	-0.01665	637	-0.03348		637	0.00856	637	-0.00893	637	-0.07662	637	-0.05316
464	-0.00149	464	-0.00344	636	-0.00975	636	-0.02378		636	0.00645	636	-0.00975	636	-0.01833	636	-0.03418		636	0.0086	636	-0.00975	636	-0.0775	636	-0.05308
465	-0.00148	465	-0.00341	635	-0.0105	635	-0.0254		635	0.00654	635	-0.0105	635	-0.01981	635	-0.03467		635	0.00853	635	-0.0105	635	-0.07858	635	-0.05298
466	-0.00151	466	-0.0034	634	-0.01134	634	-0.02717		634	0.00663	634	-0.01134	634	-0.02147	634	-0.03535		634	0.00855	634	-0.01134	634	-0.07986	634	-0.05307
467	-0.00151	467	-0.00339	633	-0.01213	633	-0.02893		633	0.00676	633	-0.01213	633	-0.02318	633	-0.03588		633	0.00854	633	-0.01213	633	-0.08095	633	-0.05223
468	-0.00154	468	-0.00341	632	-0.01302	632	-0.03065		632	0.00686	632	-0.01302	632	-0.02496	632	-0.03631		632	0.00853	632	-0.01302	632	-0.08167	632	-0.05233
469	-0.00157	469	-0.00341	631	-0.0138	631	-0.03241		631	0.00696	631	-0.0138	631	-0.02663	631	-0.03675		631	0.00845	631	-0.0138	631	-0.08229	631	-0.05176
470	-0.00159	470	-0.00339	630	-0.01463	630	-0.03409		630	0.00709	630	-0.01463	630	-0.02839	630	-0.03732		630	0.0085	630	-0.01463	630	-0.0833	630	-0.05114
471	-0.00161	471	-0.0034	629	-0.01545	629	-0.03583		629	0.00717	629	-0.01545	629	-0.03027	629	-0.03786		629	0.00843	629	-0.01545	629	-0.08431	629	-0.0512
472	-0.00165	472	-0.00342	628	-0.01637	628	-0.0377		628	0.00729	628	-0.01637	628	-0.03217	628	-0.0383		628	0.00839	628	-0.01637	628	-0.085	628	-0.05099
473	-0.00166	473	-0.00345	627	-0.01729	627	-0.03957		627	0.00741	627	-0.01729	627	-0.03418	627	-0.03869		627	0.00831	627	-0.01729	627	-0.08587	627	-0.05033
474	-0.00167	474	-0.00347	626	-0.01816	626	-0.04142		626	0.00752	626	-0.01816	626	-0.03624	626	-0.03919		626	0.00831	626	-0.01816	626	-0.08629	626	-0.04965
475	-0.00164	475	-0.00348	625	-0.01897	625	-0.04306		625	0.00767	625	-0.01897	625	-0.03808	625	-0.03952		625	0.00826	625	-0.01897	625	-0.08704	625	-0.0495
476	-0.00163	476	-0.0034	624	-0.01993	624	-0.04477		624	0.00771	624	-0.01993	624	-0.04002	624	-0.03984		624	0.00819	624	-0.01993	624	-0.08715	624	-0.04891
477	-0.00161	477	-0.00338	623	-0.02072	623	-0.04644		623	0.00785	623	-0.02072	623	-0.04186	623	-0.04009		623	0.00816	623	-0.02072	623	-0.08791	623	-0.04819
478	-0.00164	478	-0.00339	622	-0.02167	622	-0.04839		622	0.00792	622	-0.02167	622	-0.04402	622	-0.04049		622	0.00815	622	-0.02167	622	-0.0888	622	-0.04854
479	-0.00165	479	-0.00339	621	-0.02248	621	-0.04998		621	0.00802	621	-0.02248	621	-0.04595	621	-0.04059		621	0.00803	621	-0.02248	621	-0.0884	621	-0.04757
480	-0.00168	480	-0.00337	620	-0.02338	620	-0.05184		620	0.00809	620	-0.02338	620	-0.04815	620	-0.04076		620	0.00797	620	-0.02338	620	-0.0886	620	-0.04678
481	-0.0017	481	-0.00334	619	-0.02432	619	-0.05341		619	0.0082	619	-0.02432	619	-0.05011	619	-0.041		619	0.00788	619	-0.02432	619	-0.08894	619	-0.04621
482	-0.00174	482	-0.0033	618	-0.02522	618	-0.05536		618	0.00828	618	-0.02522	618	-0.0524	618	-0.04147		618	0.00792	618	-0.02522	618	-0.08962	618	-0.04574
483	-0.00177	483	-0.00329	617	-0.02597	617	-0.05678		617	0.00835	617	-0.02597	617	-0.05416	617	-0.04128		617	0.00779	617	-0.02597	617	-0.08932	617	-0.04523
484	-0.00177	484	-0.00331	616	-0.027	616	-0.05847		616	0.00843	616	-0.027	616	-0.05641	616	-0.04156		616	0.00765	616	-0.027	616	-0.08924	616	-0.04446
485	-0.00179	485	-0.00332	615	-0.02793	615	-0.06061		615	0.0085	615	-0.02793	615	-0.05879	615	-0.04163		615	0.00755	615	-0.02793	615	-0.08921	615	-0.044
486	-0.00181	486	-0.00333	614	-0.0289	614	-0.06201		614	0.00857	614	-0.0289	614	-0.06105	614	-0.04173		614	0.00753	614	-0.0289	614	-0.08887	614	-0.04353
487	-0.00184	487	-0.00334	613	-0.02969	613	-0.06356		613	0.00861	613	-0.02969	613	-0.06306	613	-0.04156		613	0.00734	613	-0.02969	613	-0.08844	613	-0.04241
488	-0.00186	488	-0.00334	612	-0.03067	612	-0.06496		612	0.00868	612	-0.03067	612	-0.06523	612	-0.04159		612	0.0072	612	-0.03067	612	-0.08817	612	-0.04185
489	-0.00187	489	-0.00332	611	-0.03142	611	-0.06649		611	0.00867	611	-0.03142	611	-0.06721	611	-0.04145		611	0.00703	611	-0.03142	611	-0.08776	611	-0.04172
490	-0.00191	490	-0.00334	610	-0.03249	610	-0.06805		610	0.00874	610	-0.03249	610	-0.06971	610	-0.04144		610	0.00693	610	-0.03249	610	-0.0878	610	-0.04068
491	-0.00192	491	-0.00329	609	-0.03328	609	-0.06924		609	0.00875	609	-0.03328	609	-0.07136	609	-0.04123		609	0.00674	609	-0.03328	609	-0.08661	609	-0.03993
492	-0.00195	492	-0.00328	608	-0.03418	608	-0.07044		608	0.00876	608	-0.03418	608	-0.07333	608	-0.04112		608	0.0066	608	-0.03418	608	-0.08639	608	-0.03906
493	-0.00197	493	-0.00327	607	-0.03486	607	-0.07172		607	0.00875	607	-0.03486	607	-0.07547	607	-0.04096		607	0.00655	607	-0.03486	607	-0.08549	607	-0.03811
494	-0.00202	494	-0.00325	606	-0.03589	606	-0.07294		606	0.00875	606	-0.03589	606	-0.07738	606	-0.04077		606	0.0063	606	-0.03589	606	-0.08491	606	-0.03764
495	-0.00205	495	-0.00322	605	-0.0366	605	-0.07394		605	0.00869	605	-0.0366	605	-0.079	605	-0.04035		605	0.00602	605	-0.0366	605	-0.08332	605	-0.0365
496	-0.0021	496	-0.00322	604	-0.03745	604	-0.07478		604	0.00864	604	-0.03745	604	-0.08102	604	-0.04008		604	0.00581	604	-0.03745	604	-0.08286	604	-0.03601
497	-0.00213	497	-0.00322	603	-0.03822	603	-0.07591		603	0.00868	603	-0.03822	603	-0.0829	603	-0.03985		603	0.00565	603	-0.03822	603	-0.08209	603	-0.03542
498	-0.00218	498	-0.00323	602	-0.03878	602	-0.07672		602	0.00861	602	-0.03878	602	-0.08448	602	-0.03954		602	0.00542	602	-0.03878	602	-0.08096	602	-0.03461
499	-0.00225	499	-0.00324	601	-0.03947	601	-0.07737		601	0.00852	601	-0.03947	601	-0.08593	601	-0.03921		601	0.00512	601	-0.03947	601	-0.07977	601	-0.03382
500	-0.00231	500	-0.00323	600	-0.04027	600	-0.07813		600	0.00848	600	-0.04027	600	-0.08771	600	-0.03877		600	0.00491	600	-0.04027	600	-0.07879	600	-0.033
501	-0.00238	501	-0.00327	599	-0.04079	599	-0.07859		599	0.00836	599	-0.04079	599	-0.08903	599	-0.03834		599	0.00468	599	-0.04079	599	-0.0777	599	-0.032
502	-0.00247	502	-0.00332	598	-0.04156	598	-0.07901		598	0.00829	598	-0.04156	598	-0.09081	598	-0.03797		598	0.00441	598	-0.04156	598	-0.07677	598	-0.0314
503	-0.00256	503	-0.00338	597	-0.042	597	-0.07976		597	0.00816	597	-0.042	597	-0.09182	597	-0.03758		597	0.00408	597	-0.042	597	-0.07535	597	-0.03035
504	-0.00269	504	-0.00344	596	-0.04264	596	-0.07953		596	0.00803	596	-0.04264	596	-0.09329	596	-0.03711		596	0.00379	596	-0.04264	596	-0.07418	596	-0.02967
505	-0.00281	505	-0.00353	595	-0.04321	595	-0.07966		595	0.00789	595	-0.04321	595	-0.09431	595	-0.03648		595	0.00342	595	-0.04321	595	-0.07265	595	-0.02925
506	-0.00296	506	-0.00363	594	-0.04364	594	-0.07994		594	0.00777	594	-0.04364	594	-0.09528	594	-0.0361		594	0.00309	594	-0.04364	594	-0.07133	594	-0.02803
507	-0.00313	507	-0.00373	593	-0.04409	593	-0.07975		593	0.00762	593	-0.04409	593	-0.09594	593	-0.03562		593	0.00273	593	-0.04409	593	-0.06986	593	-0.02724
508	-0.0033	508	-0.00389	592	-0.04441	592	-0.07966		592	0.00746	592	-0.04441	592	-0.09719	592	-0.03493		592	0.00234	592	-0.04441	592	-0.06855	592	-0.02653
509	-0.00347	509	-0.00406	591	-0.04491	591	-0.07977		591	0.00727	591	-0.04491	591	-0.09801	591	-0.03444		591	0.00198	591	-0.04491	591	-0.06675	591	-0.02563
510	-0.0037	510	-0.00427	590	-0.04535	590	-0.07976		590	0.00711	590	-0.04535	590	-0.09884	590	-0.03396		590	0.00157	590	-0.04535	590	-0.0654	590	-0.02496
511	-0.00394	511	-0.0045	589	-0.04543	589	-0.0793		589	0.00689	589	-0.04543	589	-0.09935	589	-0.03332		589	0.00117	589	-0.04543	589	-0.06352	589	-0.02398
512	-0.00419	512	-0.00478	588	-0.04578	588	-0.07908		588	0.00671	588	-0.04578	588	-0.0997	588	-0.03268		588	0.000708495	588	-0.04578	588	-0.06207	588	-0.02316
513	-0.00451	513	-0.00508	587	-0.04602	587	-0.07835		587	0.00651	587	-0.04602	587	-0.10002	587	-0.03213		587	0.00028287	587	-0.04602	587	-0.06064	587	-0.02222
514	-0.00477	514	-0.0054	586	-0.04647	586	-0.07816		586	0.00631	586	-0.04647	586	-0.10049	586	-0.03163		586	-0.000179173	586	-0.04647	586	-0.05914	586	-0.02138
515	-0.00509	515	-0.00572	585	-0.04607	585	-0.07657		585	0.00603	585	-0.04607	585	-0.09998	585	-0.03079		585	-0.000629653	585	-0.04607	585	-0.05704	585	-0.02056
516	-0.00544	516	-0.00608	584	-0.04643	584	-0.07655		584	0.00579	584	-0.04643	584	-0.10003	584	-0.0302		584	-0.00122	584	-0.04643	584	-0.05573	584	-0.01978
517	-0.00579	517	-0.0065	583	-0.04614	583	-0.07561		583	0.00548	583	-0.04614	583	-0.09992	583	-0.02942		583	-0.00175	583	-0.04614	583	-0.05389	583	-0.01897
518	-0.00617	518	-0.00696	582	-0.04645	582	-0.07497		582	0.00531	582	-0.04645	582	-0.0999	582	-0.02887		582	-0.00229	582	-0.04645	582	-0.05232	582	-0.01835
519	-0.00658	519	-0.00747	581	-0.04618	581	-0.07364		581	0.00501	581	-0.04618	581	-0.09887	581	-0.02811		581	-0.00277	581	-0.04618	581	-0.05054	581	-0.01732
520	-0.00699	520	-0.00801	580	-0.04617	580	-0.07291		580	0.00466	580	-0.04617	580	-0.09852	580	-0.0273		580	-0.00337	580	-0.04617	580	-0.04881	580	-0.01668
521	-0.00743	521	-0.00856	579	-0.0458	579	-0.07176		579	0.00445	579	-0.0458	579	-0.09837	579	-0.02669		579	-0.00395	579	-0.0458	579	-0.04728	579	-0.01597
522	-0.00787	522	-0.0091	578	-0.04564	578	-0.07069		578	0.00416	578	-0.04564	578	-0.09707	578	-0.02598		578	-0.00454	578	-0.04564	578	-0.04582	578	-0.01515
523	-0.00829	523	-0.0097	577	-0.04541	577	-0.06964		577	0.00387	577	-0.04541	577	-0.09675	577	-0.02533		577	-0.00509	577	-0.04541	577	-0.04423	577	-0.0144
524	-0.0087	524	-0.01029	576	-0.04509	576	-0.0686		576	0.00351	576	-0.04509	576	-0.09594	576	-0.02462		576	-0.00571	576	-0.04509	576	-0.04271	576	-0.01385
525	-0.00916	525	-0.01094	575	-0.0445	575	-0.06706		575	0.00317	575	-0.0445	575	-0.09398	575	-0.02373		575	-0.00629	575	-0.0445	575	-0.04083	575	-0.01312
526	-0.00957	526	-0.01159	574	-0.04431	574	-0.06585		574	0.00282	574	-0.04431	574	-0.09335	574	-0.02307		574	-0.007	574	-0.04431	574	-0.03945	574	-0.0124
527	-0.01002	527	-0.01231	573	-0.04372	573	-0.06461		573	0.00246	573	-0.04372	573	-0.09164	573	-0.02229		573	-0.00756	573	-0.04372	573	-0.03778	573	-0.01177
528	-0.01041	528	-0.01307	572	-0.04336	572	-0.0632		572	0.00212	572	-0.04336	572	-0.09059	572	-0.0216		572	-0.00823	572	-0.04336	572	-0.03628	572	-0.01115
529	-0.01077	529	-0.01385	571	-0.04286	571	-0.0619		571	0.00174	571	-0.04286	571	-0.08876	571	-0.02081		571	-0.00886	571	-0.04286	571	-0.03492	571	-0.01049
530	-0.01122	530	-0.01477	570	-0.04246	570	-0.0603		570	0.00133	570	-0.04246	570	-0.08786	570	-0.01999		570	-0.00957	570	-0.04246	570	-0.03314	570	-0.00987
531	-0.01156	531	-0.01561	569	-0.04155	569	-0.05876		569	0.000958343	569	-0.04155	569	-0.08565	569	-0.0193		569	-0.01028	569	-0.04155	569	-0.03174	569	-0.00925
532	-0.01187	532	-0.01648	568	-0.04105	568	-0.05733		568	0.00052385	568	-0.04105	568	-0.08405	568	-0.01851		568	-0.01099	568	-0.04105	568	-0.03049	568	-0.00871
533	-0.01221	533	-0.0174	567	-0.04002	567	-0.05555		567	0.000144614	567	-0.04002	567	-0.0821	567	-0.01769		567	-0.0115	567	-0.04002	567	-0.02914	567	-0.00804
534	-0.01257	534	-0.01836	566	-0.03949	566	-0.05416		566	-0.000326161	566	-0.03949	566	-0.08013	566	-0.01696		566	-0.01226	566	-0.03949	566	-0.02786	566	-0.00756
535	-0.01281	535	-0.01929	565	-0.03852	565	-0.05218		565	-0.00075165	565	-0.03852	565	-0.0784	565	-0.01628		565	-0.01282	565	-0.03852	565	-0.02638	565	-0.00694
536	-0.01302	536	-0.02011	564	-0.03756	564	-0.05056		564	-0.00124	564	-0.03756	564	-0.07581	564	-0.0155		564	-0.01335	564	-0.03756	564	-0.02493	564	-0.0064
537	-0.01325	537	-0.0209	563	-0.03668	563	-0.04894		563	-0.00171	563	-0.03668	563	-0.07373	563	-0.0148		563	-0.01414	563	-0.03668	563	-0.0237	563	-0.00587
538	-0.01347	538	-0.02161	562	-0.03586	562	-0.04716		562	-0.00219	562	-0.03586	562	-0.0717	562	-0.0141		562	-0.01474	562	-0.03586	562	-0.02252	562	-0.00537
539	-0.01352	539	-0.02252	561	-0.03481	561	-0.04564		561	-0.00268	561	-0.03481	561	-0.06957	561	-0.0134		561	-0.01527	561	-0.03481	561	-0.02127	561	-0.00491
540	-0.01368	540	-0.02352	560	-0.03379	560	-0.04384		560	-0.00316	560	-0.03379	560	-0.06715	560	-0.01269		560	-0.01582	560	-0.03379	560	-0.02012	560	-0.0044
541	-0.01379	541	-0.02444	559	-0.03289	559	-0.04211		559	-0.00374	559	-0.03289	559	-0.06445	559	-0.01194		559	-0.01636	559	-0.03289	559	-0.01888	559	-0.00399
542	-0.01402	542	-0.02557	558	-0.0318	558	-0.04033		558	-0.00424	558	-0.0318	558	-0.0621	558	-0.01128		558	-0.01699	558	-0.0318	558	-0.01785	558	-0.00348
543	-0.01408	543	-0.02645	557	-0.03055	557	-0.03848		557	-0.00471	557	-0.03055	557	-0.05962	557	-0.01062		557	-0.0173	557	-0.03055	557	-0.01661	557	-0.00313
544	-0.01405	544	-0.02722	556	-0.02963	556	-0.03693		556	-0.00529	556	-0.02963	556	-0.05716	556	-0.01006		556	-0.01794	556	-0.02963	556	-0.01577	556	-0.00274
545	-0.01417	545	-0.02822	555	-0.02845	555	-0.03534		555	-0.00586	555	-0.02845	555	-0.05484	555	-0.00947		555	-0.01818	555	-0.02845	555	-0.01484	555	-0.00232
546	-0.01428	546	-0.029	554	-0.02747	554	-0.03382		554	-0.00636	554	-0.02747	554	-0.05264	554	-0.00888		554	-0.01862	554	-0.02747	554	-0.01381	554	-0.00199
547	-0.01436	547	-0.03012	553	-0.02641	553	-0.03235		553	-0.00692	553	-0.02641	553	-0.05029	553	-0.00842		553	-0.0192	553	-0.02641	553	-0.01301	553	-0.00159
548	-0.01429	548	-0.03083	552	-0.0252	552	-0.03068		552	-0.00749	552	-0.0252	552	-0.04792	552	-0.00784		552	-0.01931	552	-0.0252	552	-0.01211	552	-0.00125
549	-0.01418	549	-0.03157	551	-0.02415	551	-0.02929		551	-0.00805	551	-0.02415	551	-0.04583	551	-0.00735		551	-0.01987	551	-0.02415	551	-0.01129	551	-0.000942116
550	-0.01407	550	-0.03216	550	-0.02316	550	-0.02778		550	-0.00861	550	-0.02316	550	-0.04356	550	-0.00688		550	-0.01993	550	-0.02316	550	-0.01056	550	-0.000636423
551	-0.01401	551	-0.03301	549	-0.02199	549	-0.02635		549	-0.00919	549	-0.02199	549	-0.04115	549	-0.00642		549	-0.02013	549	-0.02199	549	-0.00975	549	-0.000320877
552	-0.01392	552	-0.03382	548	-0.02091	548	-0.02485		548	-0.0097	548	-0.02091	548	-0.03879	548	-0.00592		548	-0.0203	548	-0.02091	548	-0.00899	548	-2.16823e-05
553	-0.01376	553	-0.03406	547	-0.01989	547	-0.02342		547	-0.01025	547	-0.01989	547	-0.03676	547	-0.00547		547	-0.02045	547	-0.01989	547	-0.00832	547	0.000301129
554	-0.01363	554	-0.03461	546	-0.01886	546	-0.02229		546	-0.01077	546	-0.01886	546	-0.03477	546	-0.00511		546	-0.02055	546	-0.01886	546	-0.00766	546	0.00053758
555	-0.01346	555	-0.03508	545	-0.01792	545	-0.02095		545	-0.01125	545	-0.01792	545	-0.03268	545	-0.00469		545	-0.0208	545	-0.01792	545	-0.00699	545	0.000752668
556	-0.01332	556	-0.03586	544	-0.01696	544	-0.01979		544	-0.01168	544	-0.01696	544	-0.03076	544	-0.00433		544	-0.02051	544	-0.01696	544	-0.00646	544	0.00106
557	-0.01312	557	-0.03647	543	-0.01614	543	-0.01861		543	-0.0121	543	-0.01614	543	-0.02909	543	-0.004		543	-0.02043	543	-0.01614	543	-0.00594	543	0.00125
558	-0.01294	558	-0.03679	542	-0.01525	542	-0.01767		542	-0.0125	542	-0.01525	542	-0.02736	542	-0.00373		542	-0.02064	542	-0.01525	542	-0.00541	542	0.00145
559	-0.01282	559	-0.03744	541	-0.01441	541	-0.01656		541	-0.01282	541	-0.01441	541	-0.02543	541	-0.00336		541	-0.02018	541	-0.01441	541	-0.00494	541	0.00164
560	-0.01255	560	-0.03776	540	-0.01357	540	-0.01554		540	-0.01313	540	-0.01357	540	-0.02373	540	-0.00305		540	-0.02001	540	-0.01357	540	-0.00445	540	0.00184
561	-0.01239	561	-0.03815	539	-0.01285	539	-0.01475		539	-0.01346	539	-0.01285	539	-0.0222	539	-0.00282		539	-0.01982	539	-0.01285	539	-0.00407	539	0.00203
562	-0.01216	562	-0.03858	538	-0.01214	538	-0.01385		538	-0.01364	538	-0.01214	538	-0.02074	538	-0.00256		538	-0.01951	538	-0.01214	538	-0.00368	538	0.00216
563	-0.01189	563	-0.03863	537	-0.01145	537	-0.01305		537	-0.01378	537	-0.01145	537	-0.01939	537	-0.00231		537	-0.0193	537	-0.01145	537	-0.00328	537	0.00229
564	-0.01165	564	-0.03878	536	-0.01081	536	-0.01222		536	-0.01384	536	-0.01081	536	-0.01804	536	-0.00209		536	-0.01858	536	-0.01081	536	-0.00294	536	0.00242
565	-0.01142	565	-0.03889	535	-0.01023	535	-0.01153		535	-0.01392	535	-0.01023	535	-0.01681	535	-0.00189		535	-0.01833	535	-0.01023	535	-0.00265	535	0.00259
566	-0.01107	566	-0.03908	534	-0.00965	534	-0.01087		534	-0.01393	534	-0.00965	534	-0.01573	534	-0.00169		534	-0.01797	534	-0.00965	534	-0.00234	534	0.00268
567	-0.01068	567	-0.03896	533	-0.0091	533	-0.01018		533	-0.01384	533	-0.0091	533	-0.01455	533	-0.00152		533	-0.01741	533	-0.0091	533	-0.00213	533	0.00283
568	-0.01035	568	-0.03899	532	-0.00855	532	-0.00953		532	-0.01368	532	-0.00855	532	-0.01342	532	-0.00132		532	-0.01687	532	-0.00855	532	-0.00183	532	0.00286
569	-0.01005	569	-0.03905	531	-0.00817	531	-0.00902		531	-0.01362	531	-0.00817	531	-0.01253	531	-0.00116		531	-0.01642	531	-0.00817	531	-0.00164	531	0.00301
570	-0.00973	570	-0.03927	530	-0.00764	530	-0.00843		530	-0.0133	530	-0.00764	530	-0.01147	530	-0.000977393		530	-0.01571	530	-0.00764	530	-0.00143	530	0.00311
571	-0.00939	571	-0.03919	529	-0.00718	529	-0.00792		529	-0.01296	529	-0.00718	529	-0.01055	529	-0.000833204		529	-0.01504	529	-0.00718	529	-0.00123	529	0.00314
572	-0.00903	572	-0.03934	528	-0.00678	528	-0.00741		528	-0.01268	528	-0.00678	528	-0.00982	528	-0.00070679		528	-0.01435	528	-0.00678	528	-0.00105	528	0.00314
573	-0.00866	573	-0.03932	527	-0.00644	527	-0.00698		527	-0.01225	527	-0.00644	527	-0.00903	527	-0.000571605		527	-0.01385	527	-0.00644	527	-0.000860776	527	0.00321
574	-0.00828	574	-0.03925	526	-0.00606	526	-0.00662		526	-0.01188	526	-0.00606	526	-0.00843	526	-0.000506024		526	-0.0133	526	-0.00606	526	-0.000762117	526	0.00327
575	-0.00782	575	-0.03844	525	-0.00569	525	-0.00619		525	-0.0114	525	-0.00569	525	-0.00771	525	-0.000369736		525	-0.01247	525	-0.00569	525	-0.000595438	525	0.00324
576	-0.00741	576	-0.03833	524	-0.00546	524	-0.00587		524	-0.01096	524	-0.00546	524	-0.00718	524	-0.000254633		524	-0.01191	524	-0.00546	524	-0.000520353	524	0.0033
577	-0.00702	577	-0.03788	523	-0.00512	523	-0.0055		523	-0.01046	523	-0.00512	523	-0.00668	523	-0.000197013		523	-0.01124	523	-0.00512	523	-0.000453802	523	0.00326
578	-0.00663	578	-0.03743	522	-0.00478	522	-0.00517		522	-0.00987	522	-0.00478	522	-0.0061	522	-0.000108551		522	-0.01053	522	-0.00478	522	-0.000310416	522	0.00329
579	-0.00619	579	-0.03706	521	-0.00454	521	-0.0049		521	-0.0094	521	-0.00454	521	-0.00567	521	-5.95695e-05		521	-0.01005	521	-0.00454	521	-0.000254255	521	0.00336
580	-0.00578	580	-0.03658	520	-0.00431	520	-0.00466		520	-0.00891	520	-0.00431	520	-0.00528	520	3.16563e-05		520	-0.00941	520	-0.00431	520	-0.000184967	520	0.00329
581	-0.00537	581	-0.03634	519	-0.00411	519	-0.00443		519	-0.00842	519	-0.00411	519	-0.00494	519	6.15262e-05		519	-0.00873	519	-0.00411	519	-0.000131036	519	0.00325
582	-0.00495	582	-0.03586	518	-0.00385	518	-0.00416		518	-0.00785	518	-0.00385	518	-0.00462	518	0.000142892		518	-0.0081	518	-0.00385	518	-8.14464e-05	518	0.00322
583	-0.00455	583	-0.03512	517	-0.00366	517	-0.00396		517	-0.00747	517	-0.00366	517	-0.00432	517	0.000162451		517	-0.0077	517	-0.00366	517	-4.79148e-05	517	0.00316
584	-0.00414	584	-0.03463	516	-0.00344	516	-0.00373		516	-0.0069	516	-0.00344	516	-0.004	516	0.000230212		516	-0.00707	516	-0.00344	516	-1.63899e-05	516	0.00313
585	-0.00377	585	-0.03435	515	-0.0033	515	-0.00357		515	-0.00646	515	-0.0033	515	-0.00378	515	0.000199072		515	-0.00661	515	-0.0033	515	-1.01567e-05	515	0.00308
586	-0.00335	586	-0.03349	514	-0.00309	514	-0.0034		514	-0.00597	514	-0.00309	514	-0.00354	514	0.000264242		514	-0.00612	514	-0.00309	514	-1.58983e-05	514	0.00297
587	-0.00293	587	-0.03284	513	-0.00298	513	-0.00326		513	-0.00559	513	-0.00298	513	-0.00334	513	0.000262162		513	-0.00564	513	-0.00298	513	-1.3703e-05	513	0.00294
588	-0.00251	588	-0.03189	512	-0.00281	512	-0.00309		512	-0.00517	512	-0.00281	512	-0.00318	512	0.000283454		512	-0.00515	512	-0.00281	512	-2.41579e-05	512	0.00285
589	-0.00211	589	-0.03098	511	-0.00267	511	-0.00299		511	-0.00483	511	-0.00267	511	-0.00306	511	0.000250081		511	-0.00485	511	-0.00267	511	-5.74427e-05	511	0.00282
590	-0.00168	590	-0.03001	510	-0.00257	510	-0.00285		510	-0.00437	510	-0.00257	510	-0.00295	510	0.000251575		510	-0.00444	510	-0.00257	510	-6.94073e-05	510	0.00264
591	-0.00125	591	-0.02896	509	-0.00246	509	-0.00278		509	-0.00416	509	-0.00246	509	-0.00288	509	0.000215496		509	-0.00412	509	-0.00246	509	-0.000108229	509	0.0026
592	-0.000830909	592	-0.02794	508	-0.00239	508	-0.00271		508	-0.00385	508	-0.00239	508	-0.00278	508	0.000225358		508	-0.0038	508	-0.00239	508	-0.000158322	508	0.00246
593	-0.000428277	593	-0.02713	507	-0.0023	507	-0.00264		507	-0.00352	507	-0.0023	507	-0.00277	507	0.000161395		507	-0.00349	507	-0.0023	507	-0.000273006	507	0.00237
594	-1.71e-05	594	-0.02606	506	-0.00223	506	-0.0026		506	-0.00331	506	-0.00223	506	-0.00271	506	0.00014399		506	-0.00329	506	-0.00223	506	-0.000318845	506	0.00226
595	0.00040669	595	-0.02508	505	-0.00218	505	-0.00256		505	-0.00305	505	-0.00218	505	-0.00274	505	0.000104419		505	-0.00307	505	-0.00218	505	-0.00032913	505	0.00214
596	0.000830919	596	-0.02357	504	-0.00217	504	-0.00259		504	-0.00287	504	-0.00217	504	-0.00272	504	6.6907e-05		504	-0.00287	504	-0.00217	504	-0.000480067	504	0.00207
597	0.00125	597	-0.02263	503	-0.00215	503	-0.00256		503	-0.0027	503	-0.00215	503	-0.00278	503	4.09692e-06		503	-0.00274	503	-0.00215	503	-0.000565208	503	0.00192
598	0.00167	598	-0.02138	502	-0.00208	502	-0.00259		502	-0.00255	502	-0.00208	502	-0.00281	502	-4.95148e-05		502	-0.0026	502	-0.00208	502	-0.000629698	502	0.00179
599	0.00209	599	-0.02018	501	-0.00208	501	-0.00256		501	-0.00231	501	-0.00208	501	-0.00286	501	-8.31578e-05		501	-0.00243	501	-0.00208	501	-0.000737773	501	0.00167
600	0.00249	600	-0.01899	500	-0.00207	500	-0.0026		500	-0.00228	500	-0.00207	500	-0.00291	500	-0.000138875		500	-0.00237	500	-0.00207	500	-0.000851246	500	0.00151
601	0.0029	601	-0.01799	499	-0.00209	499	-0.00264		499	-0.00213	499	-0.00209	499	-0.00301	499	-0.000239788		499	-0.00226	499	-0.00209	499	-0.000981779	499	0.00143
602	0.00331	602	-0.01672	498	-0.00215	498	-0.00269		498	-0.00206	498	-0.00215	498	-0.00316	498	-0.000301593		498	-0.00216	498	-0.00215	498	-0.00111	498	0.00128
603	0.00373	603	-0.01573	497	-0.00215	497	-0.00279		497	-0.00196	497	-0.00215	497	-0.00328	497	-0.000350743		497	-0.0021	497	-0.00215	497	-0.00123	497	0.00117
604	0.00416	604	-0.01455	496	-0.00216	496	-0.00286		496	-0.00189	496	-0.00216	496	-0.00338	496	-0.000484484		496	-0.00207	496	-0.00216	496	-0.0014	496	0.00106
605	0.00458	605	-0.01366	495	-0.0022	495	-0.00291		495	-0.00182	495	-0.0022	495	-0.00348	495	-0.000485296		495	-0.002	495	-0.0022	495	-0.00148	495	0.000908004
606	0.00504	606	-0.01256	494	-0.00224	494	-0.00299		494	-0.00173	494	-0.00224	494	-0.00359	494	-0.00056884		494	-0.00197	494	-0.00224	494	-0.00164	494	0.00081932
607	0.00549	607	-0.01144	493	-0.0023	493	-0.00305		493	-0.00168	493	-0.0023	493	-0.00369	493	-0.000662974		493	-0.002	493	-0.0023	493	-0.00175	493	0.000646094
608	0.00594	608	-0.01029	492	-0.00229	492	-0.00312		492	-0.00162	492	-0.00229	492	-0.0038	492	-0.000704863		492	-0.00196	492	-0.00229	492	-0.00191	492	0.000531911
609	0.00636	609	-0.00916	491	-0.00236	491	-0.00319		491	-0.00159	491	-0.00236	491	-0.00389	491	-0.00080501		491	-0.00196	491	-0.00236	491	-0.002	491	0.000413811
610	0.00683	610	-0.00805	490	-0.00241	490	-0.00323		490	-0.00158	490	-0.00241	490	-0.00405	490	-0.000869985		490	-0.00192	490	-0.00241	490	-0.00209	490	0.000386177
611	0.00728	611	-0.00697	489	-0.00246	489	-0.00335		489	-0.00153	489	-0.00246	489	-0.00416	489	-0.000978162		489	-0.00188	489	-0.00246	489	-0.00223	489	0.000245591
612	0.00771	612	-0.00589	488	-0.00247	488	-0.00344		488	-0.00147	488	-0.00247	488	-0.0043	488	-0.00104		488	-0.00186	488	-0.00247	488	-0.00236	488	0.000163499
613	0.00814	613	-0.00481	487	-0.00256	487	-0.00355		487	-0.00152	487	-0.00256	487	-0.00446	487	-0.00112		487	-0.00187	487	-0.00256	487	-0.00252	487	2.56125e-05
614	0.00861	614	-0.00377	486	-0.00259	486	-0.00362		486	-0.00147	486	-0.00259	486	-0.00451	486	-0.00121		486	-0.00188	486	-0.00259	486	-0.00266	486	-7.77858e-05
615	0.00904	615	-0.00272	485	-0.00265	485	-0.00368		485	-0.00146	485	-0.00265	485	-0.00466	485	-0.00122		485	-0.0019	485	-0.00265	485	-0.00276	485	-0.000155089
616	0.00946	616	-0.00169	484	-0.00267	484	-0.00377		484	-0.0014	484	-0.00267	484	-0.00475	484	-0.00126		484	-0.0019	484	-0.00267	484	-0.00287	484	-0.000235263
617	0.00988	617	-0.000705598	483	-0.00266	483	-0.00386		483	-0.00138	483	-0.00266	483	-0.00486	483	-0.00139		483	-0.00189	483	-0.00266	483	-0.00295	483	-0.000302213
618	0.0103	618	0.000280075	482	-0.00272	482	-0.00387		482	-0.00137	482	-0.00272	482	-0.00488	482	-0.00142		482	-0.00184	482	-0.00272	482	-0.00306	482	-0.000320987
619	0.01062	619	0.00123	481	-0.00273	481	-0.00388		481	-0.00133	481	-0.00273	481	-0.00499	481	-0.00144		481	-0.00187	481	-0.00273	481	-0.00311	481	-0.000406513
620	0.01095	620	0.00213	480	-0.00275	480	-0.00401		480	-0.00132	480	-0.00275	480	-0.00505	480	-0.00146		480	-0.00183	480	-0.00275	480	-0.00319	480	-0.000550122
621	0.01128	621	0.00302	479	-0.00286	479	-0.0041		479	-0.00138	479	-0.00286	479	-0.00519	479	-0.0016		479	-0.00188	479	-0.00286	479	-0.00332	479	-0.000587615
622	0.01152	622	0.00385	478	-0.00287	478	-0.00415		478	-0.00134	478	-0.00287	478	-0.00529	478	-0.00161		478	-0.00187	478	-0.00287	478	-0.00343	478	-0.000640245
623	0.01178	623	0.00467	477	-0.00293	477	-0.00422		477	-0.00132	477	-0.00293	477	-0.0054	477	-0.00169		477	-0.00187	477	-0.00293	477	-0.00356	477	-0.000698233
624	0.01202	624	0.00546	476	-0.00297	476	-0.00427		476	-0.00129	476	-0.00297	476	-0.00545	476	-0.00174		476	-0.00186	476	-0.00297	476	-0.00369	476	-0.000774987
625	0.01226	625	0.00625	475	-0.00299	475	-0.00438		475	-0.00132	475	-0.00299	475	-0.0056	475	-0.00179		475	-0.00197	475	-0.00299	475	-0.00379	475	-0.000848006
626	0.01245	626	0.00702	474	-0.00303	474	-0.00439		474	-0.00131	474	-0.00303	474	-0.00561	474	-0.00177		474	-0.00191	474	-0.00303	474	-0.00382	474	-0.000841361
627	0.01269	627	0.00784	473	-0.00301	473	-0.00439		473	-0.00122	473	-0.00301	473	-0.0056	473	-0.00184		473	-0.00184	473	-0.00301	473	-0.00383	473	-0.000919125
628	0.01278	628	0.00855	472	-0.00307	472	-0.00445		472	-0.00122	472	-0.00307	472	-0.00564	472	-0.00188		472	-0.00186	472	-0.00307	472	-0.00388	472	-0.000959403
629	0.01294	629	0.00925	471	-0.00309	471	-0.00451		471	-0.00125	471	-0.00309	471	-0.0058	471	-0.00191		471	-0.00193	471	-0.00309	471	-0.00402	471	-0.000967007
630	0.01307	630	0.00992	470	-0.0031	470	-0.00454		470	-0.00125	470	-0.0031	470	-0.00585	470	-0.00196		470	-0.00193	470	-0.0031	470	-0.00407	470	-0.00102
631	0.01322	631	0.01066	469	-0.00316	469	-0.0046		469	-0.00126	469	-0.00316	469	-0.00591	469	-0.002		469	-0.00188	469	-0.00316	469	-0.00411	469	-0.00106
632	0.01336	632	0.01132	468	-0.00312	468	-0.0046		468	-0.0012	468	-0.00312	468	-0.00587	468	-0.00202		468	-0.00189	468	-0.00312	468	-0.00411	468	-0.00108
633	0.01341	633	0.01196	467	-0.00315	467	-0.00461		467	-0.00118	467	-0.00315	467	-0.00589	467	-0.00204		467	-0.00188	467	-0.00315	467	-0.00413	467	-0.00109
634	0.01339	634	0.01248	466	-0.00319	466	-0.00467		466	-0.00122	466	-0.00319	466	-0.00598	466	-0.00207		466	-0.00197	466	-0.00319	466	-0.00423	466	-0.00115
635	0.01338	635	0.01297	465	-0.00322	465	-0.00471		465	-0.00119	465	-0.00322	465	-0.00604	465	-0.0021		465	-0.00188	465	-0.00322	465	-0.00422	465	-0.00118
636	0.01329	636	0.01338	464	-0.00322	464	-0.00473		464	-0.00123	464	-0.00322	464	-0.00609	464	-0.00215		464	-0.00183	464	-0.00322	464	-0.00433	464	-0.00118
637	0.01319	637	0.01375	463	-0.00323	463	-0.00476		463	-0.00118	463	-0.00323	463	-0.00611	463	-0.00214		463	-0.00185	463	-0.00323	463	-0.00434	463	-0.00119
638	0.01322	638	0.01418	462	-0.00321	462	-0.00482		462	-0.00115	462	-0.00321	462	-0.00615	462	-0.00216		462	-0.00189	462	-0.00321	462	-0.00442	462	-0.00122
639	0.01303	639	0.01451	461	-0.00327	461	-0.0048		461	-0.00114	461	-0.00327	461	-0.00622	461	-0.0022		461	-0.00193	461	-0.00327	461	-0.00446	461	-0.00126
640	0.01292	640	0.01491	460	-0.00331	460	-0.0049		460	-0.00113	460	-0.00331	460	-0.00631	460	-0.00226		460	-0.0019	460	-0.00331	460	-0.00453	460	-0.00124
641	0.01281	641	0.01529	459	-0.00333	459	-0.00487		459	-0.0012	459	-0.00333	459	-0.00631	459	-0.00228		459	-0.00189	459	-0.00333	459	-0.00455	459	-0.00126
642	0.01268	642	0.01561	458	-0.0033	458	-0.00493		458	-0.00115	458	-0.0033	458	-0.00628	458	-0.00229		458	-0.00188	458	-0.0033	458	-0.0046	458	-0.00137
643	0.01255	643	0.01592	457	-0.00333	457	-0.00491		457	-0.0011	457	-0.00333	457	-0.00634	457	-0.00229		457	-0.00185	457	-0.00333	457	-0.00458	457	-0.00127
644	0.01239	644	0.01626	456	-0.00337	456	-0.00499		456	-0.00113	456	-0.00337	456	-0.00637	456	-0.00231		456	-0.00183	456	-0.00337	456	-0.00463	456	-0.00132
645	0.01225	645	0.01646	455	-0.00337	455	-0.005		455	-0.00114	455	-0.00337	455	-0.00647	455	-0.00237		455	-0.00186	455	-0.00337	455	-0.00465	455	-0.0014
646	0.01207	646	0.0167	454	-0.00344	454	-0.00506		454	-0.00116	454	-0.00344	454	-0.00649	454	-0.00241		454	-0.00195	454	-0.00344	454	-0.0048	454	-0.00135
647	0.01194	647	0.01699	453	-0.00344	453	-0.0051		453	-0.00116	453	-0.00344	453	-0.00656	453	-0.00244		453	-0.00191	453	-0.00344	453	-0.00487	453	-0.00138
648	0.01176	648	0.0172	452	-0.00339	452	-0.00508		452	-0.00112	452	-0.00339	452	-0.00654	452	-0.00243		452	-0.0019	452	-0.00339	452	-0.00479	452	-0.00139
649	0.01159	649	0.01743	451	-0.0034	451	-0.00508		451	-0.00109	451	-0.0034	451	-0.00651	451	-0.00241		451	-0.00184	451	-0.0034	451	-0.00485	451	-0.00139
650	0.01145	650	0.01772	450	-0.00342	450	-0.00509		450	-0.0011	450	-0.00342	450	-0.00655	450	-0.00249		450	-0.00192	450	-0.00342	450	-0.00489	450	-0.00143
651	0.01125	651	0.0178	449	-0.00343	449	-0.00513		449	-0.00109	449	-0.00343	449	-0.00659	449	-0.00244		449	-0.00188	449	-0.00343	449	-0.00491	449	-0.00139
652	0.01107	652	0.01795	448	-0.00344	448	-0.00508		448	-0.00109	448	-0.00344	448	-0.0066	448	-0.00247		448	-0.00188	448	-0.00344	448	-0.00486	448	-0.00139
653	0.01089	653	0.01816	447	-0.00344	447	-0.00519		447	-0.00113	447	-0.00344	447	-0.00659	447	-0.00251		447	-0.00191	447	-0.00344	447	-0.00495	447	-0.00139
654	0.01067	654	0.01821	446	-0.00349	446	-0.00519		446	-0.0011	446	-0.00349	446	-0.00668	446	-0.0025		446	-0.00189	446	-0.00349	446	-0.00494	446	-0.00142
655	0.01048	655	0.01832	445	-0.00349	445	-0.0052		445	-0.0011	445	-0.00349	445	-0.00666	445	-0.00255		445	-0.00189	445	-0.00349	445	-0.00499	445	-0.00146
656	0.01027	656	0.01842	444	-0.00345	444	-0.00522		444	-0.00106	444	-0.00345	444	-0.00663	444	-0.00253		444	-0.00185	444	-0.00345	444	-0.00498	444	-0.00139
657	0.01013	657	0.01859	443	-0.00353	443	-0.00531		443	-0.00115	443	-0.00353	443	-0.00674	443	-0.00258		443	-0.00196	443	-0.00353	443	-0.005	443	-0.0014
658	0.00993	658	0.01864	442	-0.00357	442	-0.00528		442	-0.00109	442	-0.00357	442	-0.0068	442	-0.00261		442	-0.00202	442	-0.00357	442	-0.00514	442	-0.00145
659	0.00974	659	0.01874	441	-0.00358	441	-0.00536		441	-0.00114	441	-0.00358	441	-0.00682	441	-0.00264		441	-0.00198	441	-0.00358	441	-0.0051	441	-0.00145
660	0.00955	660	0.0188	440	-0.00355	440	-0.00533		440	-0.00112	440	-0.00355	440	-0.00684	440	-0.0026		440	-0.00196	440	-0.00355	440	-0.0051	440	-0.0014
661	0.00936	661	0.01894	439	-0.00359	439	-0.00535		439	-0.00111	439	-0.00359	439	-0.00686	439	-0.00267		439	-0.00199	439	-0.00359	439	-0.00515	439	-0.00144
662	0.00916	662	0.01898	438	-0.00359	438	-0.00532		438	-0.00114	438	-0.00359	438	-0.00682	438	-0.00262		438	-0.00193	438	-0.00359	438	-0.00511	438	-0.00141
663	0.00897	663	0.01898	437	-0.00354	437	-0.00536		437	-0.00109	437	-0.00354	437	-0.00683	437	-0.00263		437	-0.00196	437	-0.00354	437	-0.00512	437	-0.0014
664	0.00876	664	0.01885	436	-0.00351	436	-0.00537		436	-0.00109	436	-0.00351	436	-0.00686	436	-0.00268		436	-0.00192	436	-0.00351	436	-0.00514	436	-0.00141
665	0.00859	665	0.01905	435	-0.00358	435	-0.00538		435	-0.00111	435	-0.00358	435	-0.00689	435	-0.00268		435	-0.00201	435	-0.00358	435	-0.00523	435	-0.00148
666	0.00838	666	0.01901	434	-0.00361	434	-0.0054		434	-0.00114	434	-0.00361	434	-0.00687	434	-0.00271		434	-0.002	434	-0.00361	434	-0.0052	434	-0.0014
667	0.0082	667	0.01905	433	-0.00357	433	-0.0054		433	-0.00107	433	-0.00357	433	-0.00692	433	-0.00272		433	-0.00194	433	-0.00357	433	-0.00525	433	-0.00141
668	0.00797	668	0.01905	432	-0.00358	432	-0.00541		432	-0.00111	432	-0.00358	432	-0.00697	432	-0.00269		432	-0.00195	432	-0.00358	432	-0.00519	432	-0.00145
669	0.00778	669	0.01908	431	-0.00356	431	-0.00543		431	-0.00109	431	-0.00356	431	-0.00691	431	-0.0027		431	-0.00196	431	-0.00356	431	-0.00519	431	-0.00143
670	0.00758	670	0.01901	430	-0.00364	430	-0.00545		430	-0.00111	430	-0.00364	430	-0.00694	430	-0.00272		430	-0.00199	430	-0.00364	430	-0.0053	430	-0.00136
671	0.0074	671	0.019	429	-0.00359	429	-0.00545		429	-0.00111	429	-0.00359	429	-0.00693	429	-0.00275		429	-0.00198	429	-0.00359	429	-0.00519	429	-0.00139
672	0.00722	672	0.01899	428	-0.00361	428	-0.00549		428	-0.00112	428	-0.00361	428	-0.00688	428	-0.00277		428	-0.00196	428	-0.00361	428	-0.00531	428	-0.00143
673	0.00704	673	0.01905	427	-0.0036	427	-0.00547		427	-0.00113	427	-0.0036	427	-0.00693	427	-0.00276		427	-0.00198	427	-0.0036	427	-0.00519	427	-0.00139
674	0.00687	674	0.01916	426	-0.0036	426	-0.0055		426	-0.0011	426	-0.0036	426	-0.00695	426	-0.00277		426	-0.002	426	-0.0036	426	-0.00524	426	-0.00136
675	0.00665	675	0.01889	425	-0.00363	425	-0.0055		425	-0.00112	425	-0.00363	425	-0.00695	425	-0.00273		425	-0.00203	425	-0.00363	425	-0.00523	425	-0.00135
676	0.00648	676	0.01909	424	-0.00361	424	-0.00543		424	-0.00111	424	-0.00361	424	-0.0069	424	-0.00276		424	-0.00201	424	-0.00361	424	-0.00524	424	-0.00136
677	0.0063	677	0.01903	423	-0.00359	423	-0.0055		423	-0.0011	423	-0.00359	423	-0.00693	423	-0.00277		423	-0.00198	423	-0.00359	423	-0.00527	423	-0.00138
678	0.00612	678	0.01901	422	-0.00358	422	-0.00545		422	-0.00106	422	-0.00358	422	-0.00695	422	-0.00275		422	-0.00195	422	-0.00358	422	-0.00523	422	-0.00129
679	0.00595	679	0.01907	421	-0.00361	421	-0.00551		421	-0.00116	421	-0.00361	421	-0.00697	421	-0.00277		421	-0.00206	421	-0.00361	421	-0.00534	421	-0.00131
680	0.00577	680	0.01899	420	-0.00358	420	-0.00548		420	-0.00114	420	-0.00358	420	-0.00694	420	-0.00277		420	-0.00201	420	-0.00358	420	-0.00527	420	-0.00129
681	0.00558	681	0.01892	419	-0.00355	419	-0.00546		419	-0.00111	419	-0.00355	419	-0.00693	419	-0.00277		419	-0.00193	419	-0.00355	419	-0.00524	419	-0.00132
682	0.00538	682	0.01891	418	-0.00355	418	-0.00549		418	-0.00112	418	-0.00355	418	-0.00701	418	-0.00282		418	-0.00206	418	-0.00355	418	-0.0053	418	-0.00127
683	0.00521	683	0.01891	417	-0.0036	417	-0.00554		417	-0.00113	417	-0.0036	417	-0.00692	417	-0.00277		417	-0.002	417	-0.0036	417	-0.00529	417	-0.00128
684	0.00502	684	0.01881	416	-0.00356	416	-0.00546		416	-0.00117	416	-0.00356	416	-0.0069	416	-0.00275		416	-0.00195	416	-0.00356	416	-0.00518	416	-0.00126
685	0.00484	685	0.01872	415	-0.00354	415	-0.00545		415	-0.0011	415	-0.00354	415	-0.00691	415	-0.00277		415	-0.00198	415	-0.00354	415	-0.00522	415	-0.00127
686	0.00467	686	0.01862	414	-0.00357	414	-0.0055		414	-0.00117	414	-0.00357	414	-0.00691	414	-0.00283		414	-0.00202	414	-0.00357	414	-0.00523	414	-0.00121
687	0.00451	687	0.01857	413	-0.00354	413	-0.00549		413	-0.00113	413	-0.00354	413	-0.00695	413	-0.00283		413	-0.00205	413	-0.00354	413	-0.00526	413	-0.00122
688	0.00443	688	0.01916	412	-0.00352	412	-0.00551		412	-0.00118	412	-0.00352	412	-0.00698	412	-0.0028		412	-0.00205	412	-0.00352	412	-0.00524	412	-0.0012
689	0.00424	689	0.01852	411	-0.00357	411	-0.00551		411	-0.00111	411	-0.00357	411	-0.00691	411	-0.00281		411	-0.00198	411	-0.00357	411	-0.00524	411	-0.0012
690	0.00414	690	0.0184	410	-0.00356	410	-0.00554		410	-0.00114	410	-0.00356	410	-0.00692	410	-0.00284		410	-0.00199	410	-0.00356	410	-0.00524	410	-0.00114
691	0.004	691	0.01827	409	-0.00352	409	-0.00552		409	-0.00112	409	-0.00352	409	-0.00692	409	-0.00282		409	-0.00202	409	-0.00352	409	-0.00531	409	-0.00114
692	0.00388	692	0.01809	408	-0.00353	408	-0.0055		408	-0.00116	408	-0.00353	408	-0.00692	408	-0.0028		408	-0.00197	408	-0.00353	408	-0.00525	408	-0.00115
693	0.00375	693	0.0179	407	-0.00356	407	-0.00552		407	-0.00114	407	-0.00356	407	-0.00693	407	-0.00283		407	-0.00198	407	-0.00356	407	-0.00522	407	-0.0011
694	0.00363	694	0.01778	406	-0.00356	406	-0.00551		406	-0.00117	406	-0.00356	406	-0.00693	406	-0.00283		406	-0.00204	406	-0.00356	406	-0.00526	406	-0.00108
695	0.0035	695	0.0176	405	-0.00353	405	-0.00553		405	-0.00119	405	-0.00353	405	-0.00696	405	-0.00284		405	-0.002	405	-0.00353	405	-0.00525	405	-0.00109
696	0.00337	696	0.01746	404	-0.00352	404	-0.00554		404	-0.00113	404	-0.00352	404	-0.00695	404	-0.00284		404	-0.00207	404	-0.00352	404	-0.00525	404	-0.00109
697	0.00326	697	0.01739	403	-0.0035	403	-0.00551		403	-0.00116	403	-0.0035	403	-0.00689	403	-0.00281		403	-0.00204	403	-0.0035	403	-0.00518	403	-0.0011
698	0.00313	698	0.01718	402	-0.00351	402	-0.00553		402	-0.00116	402	-0.00351	402	-0.00682	402	-0.00282		402	-0.002	402	-0.00351	402	-0.00516	402	-0.00107
699	0.00301	699	0.01695	401	-0.00347	401	-0.00549		401	-0.00114	401	-0.00347	401	-0.00686	401	-0.00285		401	-0.00201	401	-0.00347	401	-0.00523	401	-0.00106
700	0.00292	700	0.01676	400	-0.00351	400	-0.00548		400	-0.00117	400	-0.00351	400	-0.00682	400	-0.00279		400	-0.00203	400	-0.00351	400	-0.00519	400	-0.00101
701	0.0028	701	0.01649	399	-0.00344	399	-0.00549		399	-0.00117	399	-0.00344	399	-0.00682	399	-0.00283		399	-0.00199	399	-0.00344	399	-0.00515	399	-0.00102
702	0.0027	702	0.01623	398	-0.00341	398	-0.00548		398	-0.00113	398	-0.00341	398	-0.00677	398	-0.0028		398	-0.00197	398	-0.00341	398	-0.00509	398	-0.000972278
703	0.00261	703	0.01585	397	-0.00342	397	-0.00546		397	-0.00118	397	-0.00342	397	-0.00672	397	-0.0028		397	-0.00199	397	-0.00342	397	-0.00514	397	-0.000925787
704	0.00253	704	0.01559	396	-0.00342	396	-0.00543		396	-0.00121	396	-0.00342	396	-0.00677	396	-0.0028		396	-0.002	396	-0.00342	396	-0.00515	396	-0.000995316
705	0.00245	705	0.01531	395	-0.00344	395	-0.00546		395	-0.00116	395	-0.00344	395	-0.00676	395	-0.0028		395	-0.00201	395	-0.00344	395	-0.00508	395	-0.000960392
706	0.00237	706	0.01506	394	-0.00341	394	-0.00545		394	-0.00116	394	-0.00341	394	-0.00678	394	-0.00282		394	-0.00201	394	-0.00341	394	-0.00508	394	-0.000921837
707	0.00229	707	0.01479	393	-0.00341	393	-0.00543		393	-0.00117	393	-0.00341	393	-0.00674	393	-0.00282		393	-0.002	393	-0.00341	393	-0.00508	393	-0.000926127
708	0.00223	708	0.01457	392	-0.00334	392	-0.00542		392	-0.00119	392	-0.00334	392	-0.0067	392	-0.00285		392	-0.00193	392	-0.00334	392	-0.00506	392	-0.000929974
709	0.00215	709	0.01429	391	-0.00338	391	-0.00547		391	-0.00119	391	-0.00338	391	-0.00675	391	-0.00281		391	-0.00189	391	-0.00338	391	-0.00504	391	-0.000820596
710	0.00206	710	0.01398	390	-0.00337	390	-0.00547		390	-0.00114	390	-0.00337	390	-0.00671	390	-0.00278		390	-0.00199	390	-0.00337	390	-0.00503	390	-0.000866967
711	0.00196	711	0.01379	389	-0.00337	389	-0.00539		389	-0.00119	389	-0.00337	389	-0.0067	389	-0.00281		389	-0.00198	389	-0.00337	389	-0.00498	389	-0.00087251
712	0.0019	712	0.01361	388	-0.00338	388	-0.00542		388	-0.00121	388	-0.00338	388	-0.00665	388	-0.00277		388	-0.002	388	-0.00338	388	-0.00498	388	-0.000814708
713	0.00183	713	0.01341	387	-0.00332	387	-0.00536		387	-0.00118	387	-0.00332	387	-0.00662	387	-0.00282		387	-0.00195	387	-0.00332	387	-0.00494	387	-0.000828848
714	0.00176	714	0.01323	386	-0.00328	386	-0.00539		386	-0.00119	386	-0.00328	386	-0.00659	386	-0.0028		386	-0.00192	386	-0.00328	386	-0.00499	386	-0.000904282
715	0.00168	715	0.01278	385	-0.0033	385	-0.00534		385	-0.00121	385	-0.0033	385	-0.00655	385	-0.00279		385	-0.00195	385	-0.0033	385	-0.00493	385	-0.000759801
716	0.00165	716	0.01288	384	-0.0033	384	-0.00534		384	-0.00121	384	-0.0033	384	-0.00655	384	-0.00275		384	-0.00192	384	-0.0033	384	-0.00493	384	-0.000813361
717	0.0016	717	0.01267	383	-0.00323	383	-0.00524		383	-0.00118	383	-0.00323	383	-0.00645	383	-0.00273		383	-0.00193	383	-0.00323	383	-0.00487	383	-0.000767433
718	0.00157	718	0.01233	382	-0.00323	382	-0.00531		382	-0.00114	382	-0.00323	382	-0.00642	382	-0.00278		382	-0.0019	382	-0.00323	382	-0.00487	382	-0.000712839
719	0.00154	719	0.01216	381	-0.00319	381	-0.00523		381	-0.00117	381	-0.00319	381	-0.00642	381	-0.00271		381	-0.00191	381	-0.00319	381	-0.0048	381	-0.000743032
720	0.0015	720	0.01187	380	-0.00325	380	-0.00519		380	-0.00115	380	-0.00325	380	-0.00633	380	-0.00271		380	-0.0019	380	-0.00325	380	-0.0048	380	-0.000680539
721	0.00146	721	0.01165	379	-0.00318	379	-0.0052		379	-0.0012	379	-0.00318	379	-0.00634	379	-0.00274		379	-0.00192	379	-0.00318	379	-0.0048	379	-0.000711674
722	0.00143	722	0.01143	378	-0.00312	378	-0.0052		378	-0.00114	378	-0.00312	378	-0.00634	378	-0.00268		378	-0.0018	378	-0.00312	378	-0.0048	378	-0.00063764
723	0.00138	723	0.01113	377	-0.00312	377	-0.00521		377	-0.00111	377	-0.00312	377	-0.00627	377	-0.00271		377	-0.00178	377	-0.00312	377	-0.00474	377	-0.00072103
724	0.00136	724	0.01088	376	-0.00311	376	-0.00511		376	-0.00116	376	-0.00311	376	-0.00626	376	-0.0027		376	-0.00188	376	-0.00311	376	-0.00466	376	-0.000596357
725	0.00132	725	0.01061	375	-0.00304	375	-0.00509		375	-0.00112	375	-0.00304	375	-0.0061	375	-0.00261		375	-0.00178	375	-0.00304	375	-0.00462	375	-0.000576754
726	0.00127	726	0.01033	374	-0.00307	374	-0.00509		374	-0.00117	374	-0.00307	374	-0.00612	374	-0.00266		374	-0.0018	374	-0.00307	374	-0.00462	374	-0.000562236
727	0.00121	727	0.01001	373	-0.00304	373	-0.00501		373	-0.00117	373	-0.00304	373	-0.00604	373	-0.0027		373	-0.00181	373	-0.00304	373	-0.00464	373	-0.000581853
728	0.00117	728	0.00971	372	-0.00307	372	-0.00503		372	-0.00114	372	-0.00307	372	-0.00608	372	-0.00266		372	-0.00181	372	-0.00307	372	-0.00461	372	-0.000554051
729	0.00113	729	0.00943	371	-0.00297	371	-0.00505		371	-0.00108	371	-0.00297	371	-0.00598	371	-0.0026		371	-0.00179	371	-0.00297	371	-0.0046	371	-0.000556751
730	0.0011	730	0.00918	370	-0.00305	370	-0.00502		370	-0.00115	370	-0.00305	370	-0.00598	370	-0.00262		370	-0.00177	370	-0.00305	370	-0.00462	370	-0.00062846
731	0.00106	731	0.00895	369	-0.00297	369	-0.005		369	-0.00113	369	-0.00297	369	-0.00593	369	-0.00266		369	-0.00174	369	-0.00297	369	-0.00456	369	-0.000527836
732	0.00102	732	0.00873	368	-0.00292	368	-0.00492		368	-0.00112	368	-0.00292	368	-0.00584	368	-0.00261		368	-0.00172	368	-0.00292	368	-0.00449	368	-0.000562706
733	0.00099827	733	0.00851	367	-0.00296	367	-0.00493		367	-0.00115	367	-0.00296	367	-0.00587	367	-0.00262		367	-0.00183	367	-0.00296	367	-0.00452	367	-0.000426154
734	0.000987643	734	0.00829	366	-0.00286	366	-0.00485		366	-0.00106	366	-0.00286	366	-0.00584	366	-0.00256		366	-0.00174	366	-0.00286	366	-0.00442	366	-0.000493999
735	0.000972602	735	0.00807	365	-0.00291	365	-0.00485		365	-0.00119	365	-0.00291	365	-0.00577	365	-0.00258		365	-0.00175	365	-0.00291	365	-0.00453	365	-0.000485352
736	0.000959002	736	0.00788	364	-0.00285	364	-0.00479		364	-0.00106	364	-0.00285	364	-0.00571	364	-0.00257		364	-0.00158	364	-0.00285	364	-0.00439	364	-0.000496787
737	0.000938278	737	0.00768	363	-0.0028	363	-0.00476		363	-0.00102	363	-0.0028	363	-0.00559	363	-0.00256		363	-0.00163	363	-0.0028	363	-0.00438	363	-0.000467995
738	0.0009113	738	0.00743	362	-0.00278	362	-0.00467		362	-0.00103	362	-0.00278	362	-0.0056	362	-0.00254		362	-0.00158	362	-0.00278	362	-0.00435	362	-0.000364972
739	0.000871988	739	0.00718	361	-0.00269	361	-0.0047		361	-0.00105	361	-0.00269	361	-0.00554	361	-0.00252		361	-0.00165	361	-0.00269	361	-0.00427	361	-0.000339145
740	0.000850322	740	0.00696	360	-0.00273	360	-0.00471		360	-0.00102	360	-0.00273	360	-0.00555	360	-0.00251		360	-0.00157	360	-0.00273	360	-0.0043	360	-0.000347189
741	0.000821734	741	0.00677	359	-0.00267	359	-0.00462		359	-0.000975499	359	-0.00267	359	-0.00545	359	-0.00252		359	-0.00153	359	-0.00267	359	-0.00429	359	-0.000327687
742	0.00079761	742	0.00657	358	-0.00271	358	-0.00467		358	-0.00105	358	-0.00271	358	-0.00548	358	-0.00249		358	-0.00162	358	-0.00271	358	-0.00429	358	-0.000380316
743	0.000778394	743	0.0064	357	-0.0027	357	-0.00463		357	-0.00102	357	-0.0027	357	-0.00541	357	-0.0025		357	-0.0016	357	-0.0027	357	-0.00426	357	-0.000372384
744	0.0007784	744	0.00646	356	-0.00262	356	-0.0046		356	-0.00101	356	-0.00262	356	-0.00532	356	-0.00248		356	-0.00156	356	-0.00262	356	-0.00426	356	-0.000404065
745	0.000738022	745	0.00605	355	-0.00268	355	-0.00453		355	-0.000993371	355	-0.00268	355	-0.00531	355	-0.00248		355	-0.00151	355	-0.00268	355	-0.00419	355	-0.000331235
746	0.000723262	746	0.0059	354	-0.00261	354	-0.00456		354	-0.00102	354	-0.00261	354	-0.00529	354	-0.00248		354	-0.00157	354	-0.00261	354	-0.0042	354	-0.000379936
747	0.000702726	747	0.0057	353	-0.00265	353	-0.00446		353	-0.000947876	353	-0.00265	353	-0.00523	353	-0.00249		353	-0.00149	353	-0.00265	353	-0.00418	353	-0.000301739
748	0.000674156	748	0.00553	352	-0.00262	352	-0.00452		352	-0.000961532	352	-0.00262	352	-0.00522	352	-0.00245		352	-0.0015	352	-0.00262	352	-0.00423	352	-0.000325177
749	0.000665201	749	0.00538	351	-0.00254	351	-0.00445		351	-0.000873964	351	-0.00254	351	-0.00517	351	-0.0024		351	-0.00143	351	-0.00254	351	-0.00413	351	-0.00028347
750	0.000641384	750	0.00521	350	-0.00261	350	-0.00449		350	-0.000928308	350	-0.00261	350	-0.00519	350	-0.00249		350	-0.00147	350	-0.00261	350	-0.00418	350	-0.000324767
751	0.000617728	751	0.00508	349	-0.0026	349	-0.00441		349	-0.000954583	349	-0.0026	349	-0.00509	349	-0.00246		349	-0.00151	349	-0.0026	349	-0.0042	349	-0.000468141
752	0.000623516	752	0.00496	348	-0.00264	348	-0.00437		348	-0.000928856	348	-0.00264	348	-0.00508	348	-0.00246		348	-0.00147	348	-0.00264	348	-0.00423	348	-0.000369733
753	0.000622473	753	0.00484	347	-0.00258	347	-0.00447		347	-0.000984306	347	-0.00258	347	-0.00518	347	-0.0025		347	-0.00147	347	-0.00258	347	-0.0042	347	-0.000370737
754	0.000635657	754	0.00473	346	-0.00259	346	-0.00441		346	-0.000926018	346	-0.00259	346	-0.00512	346	-0.00251		346	-0.00147	346	-0.00259	346	-0.00425	346	-0.000274713
755	0.00061533	755	0.0046	345	-0.00259	345	-0.00441		345	-0.000936805	345	-0.00259	345	-0.00514	345	-0.00246		345	-0.00148	345	-0.00259	345	-0.00415	345	-0.000358856
756	0.00061004	756	0.00448	344	-0.00264	344	-0.0044		344	-0.000926795	344	-0.00264	344	-0.00509	344	-0.00247		344	-0.00147	344	-0.00264	344	-0.00421	344	-0.000305791
757	0.000592151	757	0.00439	343	-0.00257	343	-0.0044		343	-0.000947162	343	-0.00257	343	-0.00508	343	-0.00241		343	-0.00137	343	-0.00257	343	-0.0042	343	-0.000339136
758	0.000559191	758	0.00428	342	-0.00264	342	-0.00443		342	-0.000981354	342	-0.00264	342	-0.00507	342	-0.00254		342	-0.00149	342	-0.00264	342	-0.00419	342	-0.00044613
759	0.000543706	759	0.00417	341	-0.00258	341	-0.00438		341	-0.000920306	341	-0.00258	341	-0.00507	341	-0.0025		341	-0.00148	341	-0.00258	341	-0.00414	341	-0.000421508
760	0.000527809	760	0.00409	340	-0.00265	340	-0.0044		340	-0.000917884	340	-0.00265	340	-0.00504	340	-0.00256		340	-0.00142	340	-0.00265	340	-0.00421	340	-0.000399416
761	0.000516976	761	0.00399	339	-0.00268	339	-0.00438		339	-0.000968676	339	-0.00268	339	-0.00505	339	-0.00248		339	-0.00139	339	-0.00268	339	-0.00419	339	-0.000402794
762	0.000495485	762	0.00391	338	-0.00262	338	-0.00438		338	-0.000977903	338	-0.00262	338	-0.005	338	-0.00247		338	-0.00143	338	-0.00262	338	-0.00417	338	-0.000416773
763	0.000485174	763	0.00381	337	-0.00266	337	-0.00437		337	-0.000977026	337	-0.00266	337	-0.00499	337	-0.00244		337	-0.00141	337	-0.00266	337	-0.00421	337	-0.00046348
764	0.000494501	764	0.00372	336	-0.00272	336	-0.0044		336	-0.000987872	336	-0.00272	336	-0.00499	336	-0.00248		336	-0.00147	336	-0.00272	336	-0.00417	336	-0.00048191
765	0.00050264	765	0.00364	335	-0.00269	335	-0.00433		335	-0.000940865	335	-0.00269	335	-0.00497	335	-0.0024		335	-0.00144	335	-0.00269	335	-0.00419	335	-0.000435267
766	0.000515249	766	0.00357	334	-0.00275	334	-0.00435		334	-0.00103	334	-0.00275	334	-0.00497	334	-0.00249		334	-0.00154	334	-0.00275	334	-0.00417	334	-0.000453777
767	0.000493312	767	0.00353	333	-0.00271	333	-0.00428		333	-0.000997737	333	-0.00271	333	-0.00485	333	-0.00239		333	-0.00142	333	-0.00271	333	-0.00412	333	-0.000505359
768	0.000510335	768	0.00345	332	-0.00272	332	-0.00426		332	-0.000987409	332	-0.00272	332	-0.00485	332	-0.00242		332	-0.00148	332	-0.00272	332	-0.00413	332	-0.000327971
769	0.000504324	769	0.00338	331	-0.0028	331	-0.00426		331	-0.00108	331	-0.0028	331	-0.00481	331	-0.00243		331	-0.00143	331	-0.0028	331	-0.00414	331	-0.00041696
770	0.000486934	770	0.00329	330	-0.00278	330	-0.00425		330	-0.00107	330	-0.00278	330	-0.00476	330	-0.00239		330	-0.00152	330	-0.00278	330	-0.00409	330	-0.000464496
771	0.000488622	771	0.00324	329	-0.00276	329	-0.00417		329	-0.0011	329	-0.00276	329	-0.0047	329	-0.00237		329	-0.00149	329	-0.00276	329	-0.00403	329	-0.00052997
772	0.000457039	772	0.00315	328	-0.0028	328	-0.00415		328	-0.00111	328	-0.0028	328	-0.00464	328	-0.00235		328	-0.00141	328	-0.0028	328	-0.00407	328	-0.000457525
773	0.000439917	773	0.00308	327	-0.00277	327	-0.00415		327	-0.00113	327	-0.00277	327	-0.00461	327	-0.00233		327	-0.00138	327	-0.00277	327	-0.004	327	-0.000419169
774	0.000417081	774	0.00301	326	-0.00284	326	-0.00404		326	-0.00107	326	-0.00284	326	-0.00458	326	-0.0023		326	-0.00143	326	-0.00284	326	-0.00391	326	-0.000454627
775	0.000416021	775	0.00295	325	-0.00284	325	-0.004		325	-0.00106	325	-0.00284	325	-0.00447	325	-0.00224		325	-0.00138	325	-0.00284	325	-0.00393	325	-0.000496874
776	0.000424602	776	0.00292	324	-0.00283	324	-0.00401		324	-0.00113	324	-0.00283	324	-0.00444	324	-0.00225		324	-0.0014	324	-0.00283	324	-0.00392	324	-0.000489921
777	0.00041041	777	0.00285	323	-0.00279	323	-0.00391		323	-0.00113	323	-0.00279	323	-0.0043	323	-0.00224		323	-0.00136	323	-0.00279	323	-0.00381	323	-0.000523831
778	0.000405954	778	0.0028	322	-0.00284	322	-0.00389		322	-0.00118	322	-0.00284	322	-0.00429	322	-0.00217		322	-0.00139	322	-0.00284	322	-0.00377	322	-0.000486627
779	0.000410448	779	0.00274	321	-0.00283	321	-0.00382		321	-0.00117	321	-0.00283	321	-0.00418	321	-0.00215		321	-0.00133	321	-0.00283	321	-0.00375	321	-0.000557511
780	0.000418815	780	0.00268	320	-0.00285	320	-0.00382		320	-0.00118	320	-0.00285	320	-0.00416	320	-0.00213		320	-0.00136	320	-0.00285	320	-0.00372	320	-0.000588054
781	0.000420604	781	0.00265	319	-0.00279	319	-0.0037		319	-0.00118	319	-0.00279	319	-0.00405	319	-0.00205		319	-0.00136	319	-0.00279	319	-0.00362	319	-0.000584966
782	0.000421839	782	0.00263	318	-0.00283	318	-0.00372		318	-0.00114	318	-0.00283	318	-0.00402	318	-0.00209		318	-0.00134	318	-0.00283	318	-0.0036	318	-0.000576246
783	0.00041828	783	0.00262	317	-0.00281	317	-0.00364		317	-0.00117	317	-0.00281	317	-0.00394	317	-0.002		317	-0.00128	317	-0.00281	317	-0.00356	317	-0.000557311
784	0.000400496	784	0.00261	316	-0.00283	316	-0.00355		316	-0.00123	316	-0.00283	316	-0.00387	316	-0.00197		316	-0.00129	316	-0.00283	316	-0.00346	316	-0.00050688
785	0.000382139	785	0.0026	315	-0.00278	315	-0.00351		315	-0.00114	315	-0.00278	315	-0.00382	315	-0.00197		315	-0.00128	315	-0.00278	315	-0.00354	315	-0.000564265
786	0.000368893	786	0.00258	314	-0.00281	314	-0.00346		314	-0.00124	314	-0.00281	314	-0.00373	314	-0.00193		314	-0.00122	314	-0.00281	314	-0.00336	314	-0.000533445
787	0.000357631	787	0.00256	313	-0.0028	313	-0.00338		313	-0.00118	313	-0.0028	313	-0.00366	313	-0.00186		313	-0.00121	313	-0.0028	313	-0.00329	313	-0.000637519
788	0.000331313	788	0.00255	312	-0.00284	312	-0.00336		312	-0.0013	312	-0.00284	312	-0.00362	312	-0.00191		312	-0.0013	312	-0.00284	312	-0.00332	312	-0.000582266
789	0.000319404	789	0.00252	311	-0.00276	311	-0.0033		311	-0.00126	311	-0.00276	311	-0.00353	311	-0.00184		311	-0.0011	311	-0.00276	311	-0.00324	311	-0.000624948
790	0.00031578	790	0.00252	310	-0.00282	310	-0.00325		310	-0.00128	310	-0.00282	310	-0.00349	310	-0.00182		310	-0.00117	310	-0.00282	310	-0.00321	310	-0.000615882
791	0.000323684	791	0.00252	309	-0.00281	309	-0.00316		309	-0.00121	309	-0.00281	309	-0.00344	309	-0.00175		309	-0.00115	309	-0.00281	309	-0.00321	309	-0.000620344
792	0.000308168	792	0.00247	308	-0.0028	308	-0.00313		308	-0.00129	308	-0.0028	308	-0.00333	308	-0.00173		308	-0.00116	308	-0.0028	308	-0.0031	308	-0.000618126
793	0.000320254	793	0.00243	307	-0.00287	307	-0.0031		307	-0.00128	307	-0.00287	307	-0.00329	307	-0.00172		307	-0.00121	307	-0.00287	307	-0.00312	307	-0.000545941
794	0.000327637	794	0.00242	306	-0.00275	306	-0.00306		306	-0.00125	306	-0.00275	306	-0.00328	306	-0.00162		306	-0.00104	306	-0.00275	306	-0.00302	306	-0.000521845
795	0.000326907	795	0.0024	305	-0.00272	305	-0.00299		305	-0.0013	305	-0.00272	305	-0.00322	305	-0.0016		305	-0.00119	305	-0.00272	305	-0.00303	305	-0.000384717
796	0.000326046	796	0.00238	304	-0.00271	304	-0.00294		304	-0.00122	304	-0.00271	304	-0.00318	304	-0.00153		304	-0.00108	304	-0.00271	304	-0.00285	304	-0.000490531
797	0.000328516	797	0.00239	303	-0.0027	303	-0.00294		303	-0.00124	303	-0.0027	303	-0.00304	303	-0.00158		303	-0.00104	303	-0.0027	303	-0.00286	303	-0.00042065
798	0.000329797	798	0.0024	302	-0.00274	302	-0.00281		302	-0.00127	302	-0.00274	302	-0.00306	302	-0.00154		302	-0.00105	302	-0.00274	302	-0.0028	302	-0.000570265
799	0.000333519	799	0.00244	301	-0.00269	301	-0.00276		301	-0.00126	301	-0.00269	301	-0.00289	301	-0.0014		301	-0.00101	301	-0.00269	301	-0.00267	301	-0.000454193
800	0.000333012	800	0.00245	300	-0.00263	300	-0.00275		300	-0.00128	300	-0.00263	300	-0.00294	300	-0.00142		300	-0.00103	300	-0.00263	300	-0.00272	300	-0.000483989

## Sheet: S17
S17c				S17f				S17i
40 mL				40 mL					After synthesis	After 6 months
Wavelength (nm)	g-factor	g-factor		Wavelength (nm)	g-factor	g-factor		Wavelength (nm)	g-factor	g-factor
800	-0.00689	-0.00787		800	0.02032	0.01187		800	0.00606	0.00528
799	-0.00694	-0.00773		799	0.02036	0.01194		799	0.00612	0.00539
798	-0.00697	-0.00763		798	0.02056	0.01213		798	0.00625	0.00544
797	-0.00699	-0.00754		797	0.02086	0.01211		797	0.00629	0.00547
796	-0.00695	-0.00771		796	0.02091	0.01222		796	0.00636	0.00552
795	-0.00706	-0.00746		795	0.02106	0.01238		795	0.00642	0.0056
794	-0.00711	-0.00739		794	0.0212	0.01237		794	0.00645	0.00572
793	-0.00706	-0.00732		793	0.02124	0.01251		793	0.00654	0.00566
792	-0.00715	-0.00728		792	0.02138	0.01256		792	0.00664	0.00571
791	-0.00721	-0.00719		791	0.02139	0.0127		791	0.00663	0.0058
790	-0.00725	-0.00712		790	0.0215	0.01279		790	0.00676	0.00592
789	-0.00737	-0.00714		789	0.02189	0.01285		789	0.00676	0.00593
788	-0.0074	-0.00717		788	0.02187	0.01296		788	0.00687	0.00599
787	-0.00745	-0.00726		787	0.02195	0.01302		787	0.0069	0.0061
786	-0.00766	-0.00724		786	0.02224	0.01322		786	0.00701	0.00611
785	-0.00787	-0.00734		785	0.02229	0.01332		785	0.00708	0.00619
784	-0.00804	-0.00751		784	0.0225	0.01345		784	0.00719	0.00627
783	-0.0082	-0.00773		783	0.02263	0.0136		783	0.00724	0.00642
782	-0.00836	-0.00797		782	0.02277	0.01369		782	0.00735	0.00646
781	-0.00859	-0.00832		781	0.02288	0.01386		781	0.00754	0.00662
780	-0.00853	-0.00853		780	0.0232	0.01407		780	0.00764	0.00668
779	-0.00864	-0.00872		779	0.0231	0.01415		779	0.00769	0.00683
778	-0.00873	-0.00883		778	0.02336	0.01433		778	0.00779	0.00683
777	-0.00893	-0.00867		777	0.02353	0.01451		777	0.00791	0.00703
776	-0.00895	-0.00909		776	0.02382	0.01464		776	0.00808	0.00712
775	-0.0091	-0.00899		775	0.02385	0.01495		775	0.00818	0.00725
774	-0.00927	-0.00918		774	0.02424	0.01509		774	0.00826	0.00735
773	-0.00937	-0.00895		773	0.02434	0.01517		773	0.00839	0.00743
772	-0.00948	-0.00894		772	0.0243	0.01532		772	0.00851	0.00757
771	-0.00955	-0.00898		771	0.02433	0.01541		771	0.00858	0.00762
770	-0.00989	-0.00914		770	0.02451	0.01558		770	0.00871	0.00773
769	-0.00986	-0.00915		769	0.02455	0.01568		769	0.00879	0.0078
768	-0.00999	-0.00916		768	0.02488	0.01581		768	0.00889	0.00791
767	-0.01016	-0.00929		767	0.02476	0.01598		767	0.00896	0.00803
766	-0.01029	-0.00927		766	0.02493	0.01605		766	0.00904	0.0081
765	-0.01043	-0.00935		765	0.02491	0.01616		765	0.00913	0.00812
764	-0.01057	-0.00969		764	0.02501	0.01628		764	0.0092	0.00826
763	-0.01073	-0.00949		763	0.02485	0.01637		763	0.0093	0.00832
762	-0.01082	-0.00949		762	0.0248	0.01651		762	0.00939	0.00839
761	-0.01115	-0.00943		761	0.02489	0.01672		761	0.00948	0.0085
760	-0.01134	-0.00944		760	0.02495	0.01675		760	0.00955	0.0086
759	-0.01146	-0.00974		759	0.02494	0.01704		759	0.00969	0.00873
758	-0.01169	-0.00992		758	0.025	0.01721		758	0.00981	0.00886
757	-0.01188	-0.00996		757	0.02487	0.01742		757	0.00991	0.00892
756	-0.0122	-0.00976		756	0.02506	0.0177		756	0.01006	0.00908
755	-0.0124	-0.00984		755	0.02519	0.01786		755	0.01015	0.00919
754	-0.01273	-0.01011		754	0.02496	0.01814		754	0.01036	0.00943
753	-0.01284	-0.01008		753	0.02512	0.01844		753	0.01048	0.00953
752	-0.01307	-0.01048		752	0.0251	0.01868		752	0.01057	0.00963
751	-0.01328	-0.0105		751	0.02509	0.01891		751	0.0107	0.00981
750	-0.01363	-0.01057		750	0.02508	0.01916		750	0.01081	0.00994
749	-0.01379	-0.01045		749	0.02535	0.01939		749	0.01095	0.01001
748	-0.01403	-0.01063		748	0.02509	0.01968		748	0.01106	0.01021
747	-0.01434	-0.01071		747	0.02524	0.01986		747	0.01119	0.01027
746	-0.01469	-0.01055		746	0.02509	0.02017		746	0.01135	0.01047
745	-0.01479	-0.01106		745	0.02504	0.02042		745	0.01139	0.01056
744	-0.01501	-0.01092		744	0.025	0.02068		744	0.01157	0.01071
743	-0.01513	-0.01066		743	0.02515	0.02093		743	0.01161	0.01074
742	-0.01527	-0.01077		742	0.02496	0.02118		742	0.01179	0.01089
741	-0.01556	-0.0108		741	0.02495	0.02147		741	0.01183	0.01095
740	-0.01569	-0.01056		740	0.02492	0.0218		740	0.01196	0.01116
739	-0.0158	-0.01085		739	0.02494	0.0221		739	0.01206	0.01128
738	-0.01597	-0.01057		738	0.0247	0.02238		738	0.01219	0.01134
737	-0.01619	-0.01039		737	0.02477	0.02255		737	0.0123	0.01147
736	-0.0163	-0.01018		736	0.02453	0.02289		736	0.0124	0.01158
735	-0.01646	-0.01047		735	0.02445	0.02323		735	0.01247	0.01172
734	-0.01678	-0.01045		734	0.02431	0.02359		734	0.01261	0.01185
733	-0.01709	-0.01076		733	0.0241	0.02383		733	0.01268	0.01196
732	-0.01724	-0.01084		732	0.02403	0.02414		732	0.01275	0.01202
731	-0.01761	-0.01062		731	0.02384	0.0245		731	0.01282	0.01217
730	-0.01784	-0.01063		730	0.0238	0.02481		730	0.01293	0.01222
729	-0.01816	-0.01091		729	0.02382	0.02518		729	0.01305	0.01234
728	-0.01851	-0.01088		728	0.02366	0.02537		728	0.01309	0.01243
727	-0.01875	-0.01096		727	0.02337	0.02586		727	0.0132	0.01252
726	-0.019	-0.01089		726	0.02314	0.02621		726	0.01334	0.01267
725	-0.01929	-0.01102		725	0.02321	0.02663		725	0.01338	0.01278
724	-0.01945	-0.01127		724	0.02291	0.02702		724	0.01345	0.01286
723	-0.01971	-0.01126		723	0.02285	0.02745		723	0.01353	0.01302
722	-0.01997	-0.01123		722	0.02254	0.02791		722	0.01365	0.01315
721	-0.02018	-0.01137		721	0.02236	0.0283		721	0.01368	0.01321
720	-0.02053	-0.01142		720	0.02204	0.02861		720	0.01369	0.01329
719	-0.02065	-0.01155		719	0.02198	0.02907		719	0.0138	0.01337
718	-0.02083	-0.01157		718	0.02164	0.02934		718	0.01381	0.01345
717	-0.02101	-0.01162		717	0.02136	0.02979		717	0.01386	0.01347
716	-0.02122	-0.01151		716	0.02133	0.03006		716	0.0139	0.01359
715	-0.0213	-0.01157		715	0.02111	0.03043		715	0.014	0.0136
714	-0.02145	-0.0115		714	0.02088	0.03074		714	0.01395	0.01362
713	-0.02172	-0.01158		713	0.02071	0.03103		713	0.01399	0.01369
712	-0.02178	-0.01154		712	0.02036	0.0313		712	0.01404	0.01371
711	-0.02209	-0.01168		711	0.02018	0.03157		711	0.01395	0.01373
710	-0.02212	-0.01154		710	0.02008	0.03194		710	0.01397	0.01376
709	-0.02206	-0.0116		709	0.01969	0.03221		709	0.01401	0.01382
708	-0.02241	-0.01169		708	0.01951	0.03257		708	0.01395	0.01382
707	-0.02247	-0.01169		707	0.01926	0.033		707	0.01405	0.01397
706	-0.02262	-0.0115		706	0.019	0.03332		706	0.01406	0.01394
705	-0.02287	-0.01164		705	0.01868	0.03364		705	0.01404	0.01399
704	-0.02279	-0.01169		704	0.01843	0.03386		704	0.01393	0.01396
703	-0.023	-0.01151		703	0.01792	0.03422		703	0.01396	0.01399
702	-0.02306	-0.01174		702	0.01776	0.03448		702	0.01395	0.01397
701	-0.02312	-0.0117		701	0.0176	0.0348		701	0.01388	0.01394
700	-0.02336	-0.01165		700	0.0172	0.03497		700	0.01383	0.014
699	-0.0234	-0.0116		699	0.01703	0.0352		699	0.01379	0.01397
698	-0.02341	-0.01145		698	0.0166	0.0353		698	0.01365	0.01397
697	-0.02358	-0.0117		697	0.01613	0.03538		697	0.01356	0.01386
696	-0.02356	-0.01176		696	0.01587	0.03556		696	0.01354	0.01385
695	-0.02357	-0.01173		695	0.01559	0.0356		695	0.01341	0.01375
694	-0.02372	-0.01171		694	0.01514	0.03572		694	0.01327	0.01374
693	-0.02361	-0.01155		693	0.01471	0.03565		693	0.01319	0.01365
692	-0.02355	-0.01164		692	0.01434	0.03566		692	0.01306	0.01356
691	-0.02368	-0.01177		691	0.01405	0.03568		691	0.01294	0.01352
690	-0.02364	-0.0118		690	0.01351	0.03564		690	0.01282	0.01344
689	-0.02359	-0.01148		689	0.01323	0.0355		689	0.01271	0.01329
688	-0.02349	-0.0114		688	0.01271	0.03538		688	0.01252	0.01322
687	-0.02346	-0.01145		687	0.01222	0.0353		687	0.01245	0.01319
686	-0.02349	-0.01119		686	0.01185	0.03511		686	0.01223	0.013
685	-0.02339	-0.01112		685	0.01133	0.03498		685	0.0122	0.01292
684	-0.02338	-0.01112		684	0.01095	0.03477		684	0.01198	0.01283
683	-0.02334	-0.01111		683	0.01045	0.03444		683	0.01182	0.01266
682	-0.02321	-0.01103		682	0.00983	0.03417		682	0.01163	0.01254
681	-0.0232	-0.01096		681	0.00937	0.03387		681	0.01144	0.01239
680	-0.02314	-0.01073		680	0.0087	0.03357		680	0.01131	0.01228
679	-0.02298	-0.01086		679	0.00808	0.0332		679	0.01106	0.01208
678	-0.02279	-0.01077		678	0.00752	0.03277		678	0.01083	0.01195
677	-0.02291	-0.01062		677	0.0069	0.0323		677	0.01062	0.01173
676	-0.02273	-0.01047		676	0.00624	0.03184		676	0.01043	0.01155
675	-0.02255	-0.01059		675	0.00561	0.03134		675	0.01017	0.01139
674	-0.02228	-0.0104		674	0.0049	0.03076		674	0.00984	0.01115
673	-0.02227	-0.01031		673	0.0042	0.03025		673	0.00965	0.01096
672	-0.0221	-0.01016		672	0.00346	0.02961		672	0.0094	0.01074
671	-0.02187	-0.01017		671	0.0027	0.02895		671	0.00911	0.01056
670	-0.02189	-0.00998		670	0.00189	0.02827		670	0.00878	0.01029
669	-0.02157	-0.0099		669	0.00119	0.02757		669	0.00851	0.01008
668	-0.0213	-0.00969		668	0.000394018	0.0269		668	0.00818	0.00979
667	-0.02105	-0.0096		667	-0.000480671	0.02609		667	0.00789	0.00953
666	-0.02091	-0.00943		666	-0.00129	0.02526		666	0.00755	0.00925
665	-0.02067	-0.00926		665	-0.00201	0.02457		665	0.00727	0.00902
664	-0.0205	-0.00918		664	-0.00297	0.02368		664	0.00693	0.0087
663	-0.0203	-0.00887		663	-0.00392	0.02275		663	0.0065	0.00835
662	-0.01997	-0.00875		662	-0.00484	0.02179		662	0.00607	0.008
661	-0.01977	-0.00856		661	-0.00583	0.0209		661	0.00571	0.00764
660	-0.01955	-0.00832		660	-0.00683	0.01986		660	0.00522	0.00725
659	-0.01936	-0.00794		659	-0.00778	0.01894		659	0.00486	0.00692
658	-0.01911	-0.00792		658	-0.00892	0.01789		658	0.00435	0.0065
657	-0.01896	-0.00772		657	-0.00992	0.01664		657	0.00381	0.00602
656	-0.01858	-0.00738		656	-0.01091	0.01565		656	0.00336	0.0056
655	-0.01833	-0.007		655	-0.01195	0.01458		655	0.00287	0.00519
654	-0.018	-0.00679		654	-0.01307	0.01345		654	0.00233	0.00474
653	-0.01765	-0.00656		653	-0.01417	0.0122		653	0.00179	0.00425
652	-0.01744	-0.00631		652	-0.01542	0.01105		652	0.00125	0.00373
651	-0.017	-0.00602		651	-0.01635	0.00988		651	0.000716088	0.00316
650	-0.01677	-0.00576		650	-0.01744	0.00871		650	0.000164764	0.0027
649	-0.01633	-0.00531		649	-0.01836	0.00754		649	-0.000419627	0.0022
648	-0.01597	-0.00511		648	-0.01955	0.00624		648	-0.000984725	0.00164
647	-0.01558	-0.00473		647	-0.02076	0.00503		647	-0.00161	0.00105
646	-0.01528	-0.00437		646	-0.0221	0.00377		646	-0.00221	0.000500313
645	-0.01483	-0.00403		645	-0.02311	0.00241		645	-0.00292	-0.000140077
644	-0.01446	-0.00364		644	-0.02434	0.00102		644	-0.00361	-0.000782283
643	-0.014	-0.00329		643	-0.02557	-0.000362019		643	-0.00428	-0.00144
642	-0.01343	-0.00287		642	-0.02694	-0.00188		642	-0.00505	-0.00218
641	-0.01316	-0.0025		641	-0.02816	-0.0034		641	-0.00583	-0.00292
640	-0.01272	-0.00208		640	-0.02928	-0.00486		640	-0.00657	-0.00363
639	-0.0122	-0.00166		639	-0.03077	-0.00629		639	-0.00733	-0.00436
638	-0.0117	-0.00111		638	-0.03201	-0.00777		638	-0.00806	-0.00509
637	-0.01117	-0.000722041		637	-0.03329	-0.00936		637	-0.00893	-0.0059
636	-0.0106	-0.000185109		636	-0.03439	-0.01092		636	-0.00975	-0.0067
635	-0.01011	0.00029604		635	-0.03517	-0.01239		635	-0.0105	-0.00742
634	-0.00948	0.000769854		634	-0.03672	-0.01394		634	-0.01134	-0.00825
633	-0.00888	0.00141		633	-0.03804	-0.01549		633	-0.01213	-0.00908
632	-0.00822	0.00197		632	-0.03908	-0.01714		632	-0.01302	-0.00995
631	-0.00758	0.00241		631	-0.04052	-0.01864		631	-0.0138	-0.01073
630	-0.00697	0.00305		630	-0.0415	-0.02013		630	-0.01463	-0.01154
629	-0.00624	0.00367		629	-0.04273	-0.02178		629	-0.01545	-0.0124
628	-0.00554	0.00423		628	-0.04373	-0.02343		628	-0.01637	-0.01328
627	-0.00483	0.00481		627	-0.04512	-0.02514		627	-0.01729	-0.01419
626	-0.00413	0.00552		626	-0.04622	-0.02675		626	-0.01816	-0.01507
625	-0.00337	0.00602		625	-0.04679	-0.02841		625	-0.01897	-0.01589
624	-0.00272	0.00662		624	-0.04821	-0.03005		624	-0.01993	-0.01682
623	-0.00189	0.0072		623	-0.04941	-0.03166		623	-0.02072	-0.01769
622	-0.0011	0.00791		622	-0.0499	-0.03344		622	-0.02167	-0.01862
621	-0.000311323	0.00842		621	-0.05083	-0.03503		621	-0.02248	-0.01944
620	0.000544038	0.00916		620	-0.05222	-0.03674		620	-0.02338	-0.02036
619	0.00143	0.00989		619	-0.0534	-0.03847		619	-0.02432	-0.02121
618	0.0024	0.01058		618	-0.05346	-0.04011		618	-0.02522	-0.02221
617	0.00337	0.01158		617	-0.05434	-0.04168		617	-0.02597	-0.02293
616	0.00431	0.01216		616	-0.05582	-0.04356		616	-0.027	-0.02396
615	0.00532	0.01328		615	-0.05654	-0.04546		615	-0.02793	-0.02492
614	0.00631	0.01386		614	-0.05725	-0.04719		614	-0.0289	-0.02586
613	0.00739	0.01482		613	-0.05782	-0.04883		613	-0.02969	-0.02686
612	0.00833	0.01545		612	-0.05816	-0.05045		612	-0.03067	-0.0276
611	0.00947	0.01632		611	-0.05883	-0.05198		611	-0.03142	-0.02855
610	0.01047	0.01701		610	-0.0601	-0.05373		610	-0.03249	-0.02945
609	0.0115	0.01804		609	-0.06018	-0.05518		609	-0.03328	-0.03025
608	0.01257	0.01887		608	-0.06062	-0.0566		608	-0.03418	-0.0311
607	0.01371	0.01983		607	-0.06218	-0.05804		607	-0.03486	-0.03196
606	0.0148	0.01997		606	-0.06189	-0.05961		606	-0.03589	-0.03278
605	0.01578	0.02101		605	-0.06273	-0.06067		605	-0.0366	-0.03352
604	0.01701	0.02191		604	-0.06241	-0.06197		604	-0.03745	-0.03439
603	0.01812	0.02296		603	-0.06322	-0.06335		603	-0.03822	-0.03514
602	0.01925	0.02356		602	-0.06424	-0.06422		602	-0.03878	-0.03587
601	0.02049	0.02426		601	-0.06432	-0.06535		601	-0.03947	-0.03651
600	0.02163	0.02517		600	-0.06444	-0.06625		600	-0.04027	-0.03736
599	0.02275	0.026		599	-0.06472	-0.06694		599	-0.04079	-0.03777
598	0.024	0.02667		598	-0.06474	-0.06793		598	-0.04156	-0.03846
597	0.02508	0.02786		597	-0.06466	-0.06836		597	-0.042	-0.03908
596	0.02647	0.02852		596	-0.06531	-0.06906		596	-0.04264	-0.03963
595	0.02764	0.02873		595	-0.06411	-0.06947		595	-0.04321	-0.04018
594	0.02886	0.03026		594	-0.06428	-0.06975		594	-0.04364	-0.0407
593	0.0299	0.03075		593	-0.06471	-0.06984		593	-0.04409	-0.04106
592	0.03114	0.03144		592	-0.06464	-0.07021		592	-0.04441	-0.04148
591	0.03231	0.03213		591	-0.06503	-0.07044		591	-0.04491	-0.04178
590	0.03377	0.03364		590	-0.06415	-0.07051		590	-0.04535	-0.0423
589	0.03513	0.03402		589	-0.06295	-0.0703		589	-0.04543	-0.04238
588	0.0366	0.03491		588	-0.06363	-0.07031		588	-0.04578	-0.04274
587	0.03753	0.0358		587	-0.06357	-0.06995		587	-0.04602	-0.04307
586	0.03879	0.03667		586	-0.06327	-0.07007		586	-0.04647	-0.04326
585	0.03998	0.03746		585	-0.06238	-0.06912		585	-0.04607	-0.04324
584	0.04116	0.03756		584	-0.06154	-0.06907		584	-0.04643	-0.04344
583	0.04224	0.03765		583	-0.06125	-0.06811		583	-0.04614	-0.04336
582	0.04362	0.03824		582	-0.06065	-0.06766		582	-0.04645	-0.04362
581	0.04479	0.03955		581	-0.05976	-0.06691		581	-0.04618	-0.04338
580	0.04626	0.03969		580	-0.05907	-0.06603		580	-0.04617	-0.04326
579	0.04733	0.04026		579	-0.05792	-0.06534		579	-0.0458	-0.04299
578	0.04822	0.04178		578	-0.05768	-0.06469		578	-0.04564	-0.04295
577	0.0495	0.04168		577	-0.05666	-0.06368		577	-0.04541	-0.04264
576	0.05031	0.04244		576	-0.05619	-0.06258		576	-0.04509	-0.04247
575	0.05147	0.04213		575	-0.05533	-0.06141		575	-0.0445	-0.04195
574	0.05238	0.04216		574	-0.05363	-0.06051		574	-0.04431	-0.04183
573	0.05348	0.04318		573	-0.05323	-0.05934		573	-0.04372	-0.04131
572	0.05419	0.04344		572	-0.05238	-0.05815		572	-0.04336	-0.04084
571	0.05518	0.04355		571	-0.05114	-0.0568		571	-0.04286	-0.04036
570	0.05599	0.04467		570	-0.04995	-0.05581		570	-0.04246	-0.03975
569	0.05657	0.04424		569	-0.04841	-0.05441		569	-0.04155	-0.0392
568	0.05734	0.04518		568	-0.04763	-0.05319		568	-0.04105	-0.03862
567	0.05822	0.04524		567	-0.04585	-0.05177		567	-0.04002	-0.03775
566	0.05849	0.04472		566	-0.04512	-0.05045		566	-0.03949	-0.03718
565	0.05963	0.04486		565	-0.04421	-0.04891		565	-0.03852	-0.03635
564	0.05937	0.04477		564	-0.04255	-0.04724		564	-0.03756	-0.03551
563	0.06021	0.04472		563	-0.04119	-0.04598		563	-0.03668	-0.03476
562	0.06063	0.04491		562	-0.04027	-0.04444		562	-0.03586	-0.034
561	0.06117	0.04397		561	-0.03938	-0.04308		561	-0.03481	-0.03296
560	0.06127	0.0437		560	-0.03748	-0.04147		560	-0.03379	-0.03203
559	0.0612	0.04379		559	-0.03648	-0.03989		559	-0.03289	-0.03107
558	0.06104	0.04402		558	-0.03541	-0.03842		558	-0.0318	-0.03009
557	0.06157	0.04452		557	-0.03344	-0.03678		557	-0.03055	-0.02895
556	0.06136	0.04284		556	-0.03235	-0.03537		556	-0.02963	-0.02805
555	0.06121	0.04283		555	-0.03095	-0.03389		555	-0.02845	-0.02712
554	0.06074	0.04269		554	-0.02958	-0.03239		554	-0.02747	-0.02616
553	0.0607	0.04204		553	-0.02848	-0.03106		553	-0.02641	-0.02515
552	0.06037	0.0417		552	-0.0271	-0.0296		552	-0.0252	-0.0241
551	0.05939	0.0422		551	-0.02554	-0.02822		551	-0.02415	-0.02309
550	0.05904	0.04126		550	-0.02442	-0.02694		550	-0.02316	-0.02219
549	0.05787	0.03993		549	-0.02295	-0.02559		549	-0.02199	-0.02109
548	0.05708	0.04018		548	-0.02158	-0.02423		548	-0.02091	-0.02014
547	0.05685	0.03979		547	-0.02043	-0.02287		547	-0.01989	-0.01917
546	0.05536	0.03903		546	-0.01948	-0.02174		546	-0.01886	-0.0183
545	0.05438	0.03827		545	-0.01821	-0.02057		545	-0.01792	-0.01736
544	0.05377	0.03793		544	-0.01684	-0.0194		544	-0.01696	-0.01663
543	0.05213	0.03848		543	-0.01595	-0.0184		543	-0.01614	-0.01583
542	0.05116	0.03732		542	-0.01475	-0.01742		542	-0.01525	-0.01506
541	0.05003	0.03661		541	-0.0138	-0.01638		541	-0.01441	-0.01418
540	0.04876	0.03498		540	-0.01293	-0.01541		540	-0.01357	-0.0135
539	0.04722	0.03532		539	-0.01199	-0.01454		539	-0.01285	-0.01279
538	0.04622	0.03403		538	-0.01095	-0.01371		538	-0.01214	-0.01215
537	0.04446	0.03332		537	-0.01025	-0.013		537	-0.01145	-0.0116
536	0.04294	0.03249		536	-0.00937	-0.01218		536	-0.01081	-0.01092
535	0.04167	0.03187		535	-0.00853	-0.01151		535	-0.01023	-0.01047
534	0.03999	0.03139		534	-0.00775	-0.0108		534	-0.00965	-0.00993
533	0.03839	0.03083		533	-0.00709	-0.01015		533	-0.0091	-0.00939
532	0.03716	0.02984		532	-0.00644	-0.00948		532	-0.00855	-0.0089
531	0.03545	0.02916		531	-0.00574	-0.00902		531	-0.00817	-0.00854
530	0.03395	0.02811		530	-0.00517	-0.00841		530	-0.00764	-0.00806
529	0.0327	0.02694		529	-0.00478	-0.00784		529	-0.00718	-0.0076
528	0.03104	0.02663		528	-0.00417	-0.0074		528	-0.00678	-0.00722
527	0.0294	0.0254		527	-0.0038	-0.00693		527	-0.00644	-0.00686
526	0.02805	0.02444		526	-0.00347	-0.00654		526	-0.00606	-0.00653
525	0.0266	0.0241		525	-0.00305	-0.00611		525	-0.00569	-0.00615
524	0.02511	0.0227		524	-0.00268	-0.00576		524	-0.00546	-0.0059
523	0.02368	0.02191		523	-0.00239	-0.00543		523	-0.00512	-0.0056
522	0.02224	0.02103		522	-0.00204	-0.00508		522	-0.00478	-0.0052
521	0.02089	0.02062		521	-0.00187	-0.00479		521	-0.00454	-0.00499
520	0.01962	0.01897		520	-0.00172	-0.00452		520	-0.00431	-0.00473
519	0.01835	0.01858		519	-0.00143	-0.00425		519	-0.00411	-0.00447
518	0.01723	0.01808		518	-0.00127	-0.00398		518	-0.00385	-0.00429
517	0.01611	0.0169		517	-0.00112	-0.0038		517	-0.00366	-0.00405
516	0.01492	0.01588		516	-0.000945364	-0.00358		516	-0.00344	-0.00384
515	0.0138	0.01506		515	-0.000923139	-0.0034		515	-0.0033	-0.00367
514	0.01292	0.01494		514	-0.00080455	-0.00322		514	-0.00309	-0.00346
513	0.01203	0.01379		513	-0.000862904	-0.00308		513	-0.00298	-0.00332
512	0.01106	0.01304		512	-0.000751944	-0.00293		512	-0.00281	-0.00314
511	0.01026	0.01226		511	-0.000689823	-0.00279		511	-0.00267	-0.00299
510	0.00946	0.01159		510	-0.000677963	-0.00269		510	-0.00257	-0.00283
509	0.00863	0.01081		509	-0.000684055	-0.00261		509	-0.00246	-0.00278
508	0.00798	0.01043		508	-0.000726313	-0.00248		508	-0.00239	-0.00264
507	0.00732	0.00945		507	-0.000738195	-0.00243		507	-0.0023	-0.00255
506	0.0067	0.00901		506	-0.00084253	-0.00237		506	-0.00223	-0.00245
505	0.00616	0.00842		505	-0.000886187	-0.00232		505	-0.00218	-0.00241
504	0.0056	0.00786		504	-0.000879156	-0.00233		504	-0.00217	-0.00237
503	0.00511	0.0071		503	-0.00101	-0.00233		503	-0.00215	-0.00229
502	0.00468	0.00671		502	-0.00106	-0.00229		502	-0.00208	-0.0023
501	0.00432	0.00625		501	-0.00117	-0.0023		501	-0.00208	-0.00222
500	0.00389	0.00559		500	-0.00128	-0.00232		500	-0.00207	-0.00222
499	0.00357	0.00532		499	-0.00136	-0.00233		499	-0.00209	-0.00225
498	0.00326	0.00493		498	-0.00147	-0.00237		498	-0.00215	-0.00226
497	0.003	0.00462		497	-0.00161	-0.00244		497	-0.00215	-0.00228
496	0.00279	0.00427		496	-0.00175	-0.00252		496	-0.00216	-0.00227
495	0.00263	0.00387		495	-0.0018	-0.00256		495	-0.0022	-0.00227
494	0.00239	0.00364		494	-0.00191	-0.00262		494	-0.00224	-0.0023
493	0.00225	0.00332		493	-0.002	-0.00269		493	-0.0023	-0.00232
492	0.00204	0.00292		492	-0.00218	-0.00273		492	-0.00229	-0.00236
491	0.00192	0.00276		491	-0.00223	-0.0028		491	-0.00236	-0.00239
490	0.00187	0.00255		490	-0.00235	-0.00286		490	-0.00241	-0.00244
489	0.00181	0.00232		489	-0.00243	-0.00295		489	-0.00246	-0.0025
488	0.0017	0.00226		488	-0.00253	-0.00304		488	-0.00247	-0.00253
487	0.00166	0.00201		487	-0.00269	-0.00312		487	-0.00256	-0.00257
486	0.00161	0.00187		486	-0.0028	-0.00313		486	-0.00259	-0.0026
485	0.00158	0.00169		485	-0.00278	-0.00324		485	-0.00265	-0.00263
484	0.0016	0.00162		484	-0.00292	-0.00329		484	-0.00267	-0.00265
483	0.00158	0.00158		483	-0.00299	-0.00335		483	-0.00266	-0.00266
482	0.00158	0.00142		482	-0.00312	-0.00339		482	-0.00272	-0.00269
481	0.00158	0.00142		481	-0.00311	-0.00342		481	-0.00273	-0.00269
480	0.00163	0.00143		480	-0.00314	-0.00348		480	-0.00275	-0.00277
479	0.00168	0.00155		479	-0.00328	-0.00355		479	-0.00286	-0.00281
478	0.00168	0.00143		478	-0.00335	-0.00361		478	-0.00287	-0.00286
477	0.00176	0.00142		477	-0.00349	-0.00367		477	-0.00293	-0.00288
476	0.00178	0.00141		476	-0.00348	-0.00371		476	-0.00297	-0.00291
475	0.00184	0.00143		475	-0.00352	-0.00385		475	-0.00299	-0.00296
474	0.00186	0.00157		474	-0.00354	-0.00379		474	-0.00303	-0.00294
473	0.00193	0.00153		473	-0.00368	-0.00383		473	-0.00301	-0.00295
472	0.00198	0.00168		472	-0.0037	-0.00387		472	-0.00307	-0.00299
471	0.00201	0.00176		471	-0.00377	-0.0039		471	-0.00309	-0.00304
470	0.00215	0.00176		470	-0.00376	-0.00394		470	-0.0031	-0.00305
469	0.00219	0.00195		469	-0.00391	-0.00402		469	-0.00316	-0.00303
468	0.00228	0.00181		468	-0.00388	-0.00402		468	-0.00312	-0.00303
467	0.00234	0.00192		467	-0.00388	-0.00402		467	-0.00315	-0.00306
466	0.00239	0.0019		466	-0.00386	-0.00407		466	-0.00319	-0.00311
465	0.00246	0.00207		465	-0.00389	-0.00407		465	-0.00322	-0.0031
464	0.00251	0.0021		464	-0.00392	-0.0041		464	-0.00322	-0.00314
463	0.00264	0.00234		463	-0.00403	-0.00416		463	-0.00323	-0.00314
462	0.0027	0.00221		462	-0.004	-0.00413		462	-0.00321	-0.00316
461	0.00276	0.00236		461	-0.00399	-0.00418		461	-0.00327	-0.00317
460	0.00284	0.00256		460	-0.00403	-0.00423		460	-0.00331	-0.00322
459	0.00287	0.0025		459	-0.00406	-0.00424		459	-0.00333	-0.00324
458	0.00292	0.00247		458	-0.00409	-0.00425		458	-0.0033	-0.00318
457	0.00293	0.00256		457	-0.00401	-0.00425		457	-0.00333	-0.00321
456	0.00297	0.00253		456	-0.00406	-0.00431		456	-0.00337	-0.00324
455	0.00301	0.00262		455	-0.00409	-0.00434		455	-0.00337	-0.00324
454	0.00309	0.00268		454	-0.00415	-0.00438		454	-0.00344	-0.00329
453	0.00316	0.00277		453	-0.00416	-0.00442		453	-0.00344	-0.00328
452	0.00325	0.00287		452	-0.00419	-0.00441		452	-0.00339	-0.00329
451	0.00327	0.00288		451	-0.00412	-0.00438		451	-0.0034	-0.00329
450	0.0033	0.00292		450	-0.00424	-0.00445		450	-0.00342	-0.00331
449	0.00334	0.00299		449	-0.00421	-0.00443		449	-0.00343	-0.0033
448	0.00337	0.00294		448	-0.00409	-0.00443		448	-0.00344	-0.00329
447	0.00335	0.0031		447	-0.00406	-0.00448		447	-0.00344	-0.00334
446	0.00343	0.00314		446	-0.00418	-0.00451		446	-0.00349	-0.00338
445	0.0035	0.00315		445	-0.00425	-0.00451		445	-0.00349	-0.00338
444	0.00349	0.00314		444	-0.00423	-0.00448		444	-0.00345	-0.00332
443	0.00349	0.00308		443	-0.00427	-0.00455		443	-0.00353	-0.00339
442	0.00349	0.00293		442	-0.00423	-0.00461		442	-0.00357	-0.00343
441	0.00352	0.00304		441	-0.00419	-0.00464		441	-0.00358	-0.00347
440	0.00353	0.00316		440	-0.0042	-0.00461		440	-0.00355	-0.00342
439	0.00356	0.00315		439	-0.00426	-0.00466		439	-0.00359	-0.00341
438	0.00361	0.00315		438	-0.0043	-0.00462		438	-0.00359	-0.00345
437	0.00365	0.00319		437	-0.00432	-0.00463		437	-0.00354	-0.00344
436	0.00365	0.00315		436	-0.00424	-0.00466		436	-0.00351	-0.0034
435	0.00372	0.00315		435	-0.0043	-0.0047		435	-0.00358	-0.00342
434	0.00375	0.00318		434	-0.00422	-0.0047		434	-0.00361	-0.00345
433	0.00371	0.00316		433	-0.00427	-0.00471		433	-0.00357	-0.00346
432	0.00373	0.00325		432	-0.00419	-0.00467		432	-0.00358	-0.00345
431	0.00379	0.00328		431	-0.00434	-0.00468		431	-0.00356	-0.00344
430	0.00377	0.00341		430	-0.00435	-0.00474		430	-0.00364	-0.00346
429	0.00383	0.00332		429	-0.00418	-0.00471		429	-0.00359	-0.00346
428	0.00381	0.00347		428	-0.00432	-0.00475		428	-0.00361	-0.00348
427	0.00386	0.00347		427	-0.00435	-0.00475		427	-0.0036	-0.00347
426	0.00388	0.00352		426	-0.00422	-0.00474		426	-0.0036	-0.00349
425	0.00384	0.0034		425	-0.00426	-0.00478		425	-0.00363	-0.00347
424	0.0038	0.00334		424	-0.00428	-0.00471		424	-0.00361	-0.00348
423	0.00385	0.00343		423	-0.00421	-0.00476		423	-0.00359	-0.00352
422	0.00393	0.00337		422	-0.0042	-0.00479		422	-0.00358	-0.00342
421	0.00389	0.00343		421	-0.00415	-0.00475		421	-0.00361	-0.00347
420	0.00391	0.00346		420	-0.0042	-0.00476		420	-0.00358	-0.00348
419	0.00395	0.00354		419	-0.00426	-0.00476		419	-0.00355	-0.00345
418	0.00392	0.00351		418	-0.00417	-0.00479		418	-0.00355	-0.00346
417	0.00397	0.00361		417	-0.00417	-0.0048		417	-0.0036	-0.00348
416	0.00401	0.00356		416	-0.00414	-0.00477		416	-0.00356	-0.00344
415	0.00394	0.00356		415	-0.00414	-0.00478		415	-0.00354	-0.00345
414	0.004	0.00359		414	-0.00408	-0.00477		414	-0.00357	-0.00346
413	0.004	0.00357		413	-0.00422	-0.00481		413	-0.00354	-0.0034
412	0.00398	0.00358		412	-0.00417	-0.00479		412	-0.00352	-0.00346
411	0.00396	0.00352		411	-0.00416	-0.0048		411	-0.00357	-0.00339
410	0.00405	0.00347		410	-0.00404	-0.00478		410	-0.00356	-0.00339
409	0.00399	0.0034		409	-0.00408	-0.00477		409	-0.00352	-0.00341
408	0.00403	0.00359		408	-0.004	-0.0048		408	-0.00353	-0.00336
407	0.0041	0.00358		407	-0.0041	-0.00474		407	-0.00356	-0.00342
406	0.00404	0.00359		406	-0.00405	-0.00476		406	-0.00356	-0.00342
405	0.00396	0.00364		405	-0.00398	-0.00474		405	-0.00353	-0.00341
404	0.00399	0.00367		404	-0.00397	-0.00481		404	-0.00352	-0.00339
403	0.00398	0.00352		403	-0.00395	-0.00478		403	-0.0035	-0.0034
402	0.00406	0.00352		402	-0.00397	-0.00478		402	-0.00351	-0.00335
401	0.004	0.00351		401	-0.00396	-0.00478		401	-0.00347	-0.00334
400	0.00399	0.00364		400	-0.00392	-0.00479		400	-0.00351	-0.00338
399	0.00398	0.00371		399	-0.00384	-0.00479		399	-0.00344	-0.00336
398	0.00403	0.00359		398	-0.00393	-0.00473		398	-0.00341	-0.00332
397	0.00398	0.00373		397	-0.00393	-0.00476		397	-0.00342	-0.00333
396	0.00403	0.00361		396	-0.00381	-0.00473		396	-0.00342	-0.0033
395	0.00404	0.00368		395	-0.0038	-0.00476		395	-0.00344	-0.00329
394	0.00398	0.00363		394	-0.00386	-0.00474		394	-0.00341	-0.00332
393	0.00405	0.00356		393	-0.00388	-0.00473		393	-0.00341	-0.00328
392	0.00398	0.00357		392	-0.0039	-0.00471		392	-0.00334	-0.00325
391	0.00402	0.0036		391	-0.00378	-0.00471		391	-0.00338	-0.00327
390	0.00398	0.00365		390	-0.00374	-0.00474		390	-0.00337	-0.00325
389	0.00399	0.00357		389	-0.00369	-0.0047		389	-0.00337	-0.00325
388	0.00399	0.0036		388	-0.00373	-0.00471		388	-0.00338	-0.00323
387	0.00402	0.00354		387	-0.00376	-0.00464		387	-0.00332	-0.00321
386	0.00395	0.00355		386	-0.00366	-0.00466		386	-0.00328	-0.00318
385	0.00396	0.00369		385	-0.00365	-0.00465		385	-0.0033	-0.00316
384	0.00399	0.00367		384	-0.00361	-0.00463		384	-0.0033	-0.00315
383	0.00395	0.00363		383	-0.00359	-0.00461		383	-0.00323	-0.00312
382	0.00391	0.00364		382	-0.0036	-0.00458		382	-0.00323	-0.00312
381	0.00396	0.00359		381	-0.00357	-0.00452		381	-0.00319	-0.00309
380	0.00395	0.00353		380	-0.00353	-0.00456		380	-0.00325	-0.00307
379	0.00391	0.00361		379	-0.00349	-0.00453		379	-0.00318	-0.00309
378	0.00394	0.00353		378	-0.00353	-0.00447		378	-0.00312	-0.00305
377	0.00391	0.00347		377	-0.00354	-0.00448		377	-0.00312	-0.00307
376	0.00395	0.00356		376	-0.00349	-0.00446		376	-0.00311	-0.00306
375	0.00387	0.00354		375	-0.00332	-0.0044		375	-0.00304	-0.00293
374	0.00391	0.00365		374	-0.00331	-0.00441		374	-0.00307	-0.00298
373	0.00384	0.00362		373	-0.00334	-0.00436		373	-0.00304	-0.00297
372	0.00388	0.00357		372	-0.00325	-0.00439		372	-0.00307	-0.00295
371	0.00381	0.00343		371	-0.00337	-0.00437		371	-0.00297	-0.00293
370	0.00379	0.00349		370	-0.0032	-0.00433		370	-0.00305	-0.00291
369	0.00376	0.00346		369	-0.00324	-0.00429		369	-0.00297	-0.00288
368	0.00383	0.00361		368	-0.00323	-0.00425		368	-0.00292	-0.00287
367	0.00384	0.00347		367	-0.00318	-0.0043		367	-0.00296	-0.00287
366	0.00383	0.00345		366	-0.00319	-0.00415		366	-0.00286	-0.0028
365	0.00382	0.0034		365	-0.00312	-0.00424		365	-0.00291	-0.00282
364	0.00376	0.00359		364	-0.00306	-0.00421		364	-0.00285	-0.00272
363	0.00374	0.00374		363	-0.00301	-0.00411		363	-0.0028	-0.00273
362	0.0038	0.00351		362	-0.00297	-0.00409		362	-0.00278	-0.00271
361	0.00374	0.00354		361	-0.00305	-0.0041		361	-0.00269	-0.00268
360	0.00369	0.00348		360	-0.00293	-0.00405		360	-0.00273	-0.00269
359	0.00373	0.00337		359	-0.00295	-0.00401		359	-0.00267	-0.0026
358	0.00372	0.00333		358	-0.00292	-0.004		358	-0.00271	-0.00267
357	0.00369	0.00334		357	-0.00296	-0.00401		357	-0.0027	-0.00267
356	0.00366	0.0033		356	-0.00287	-0.00392		356	-0.00262	-0.00259
355	0.00364	0.0034		355	-0.0029	-0.00394		355	-0.00268	-0.00259
354	0.00357	0.00347		354	-0.00276	-0.0039		354	-0.00261	-0.00257
353	0.0037	0.00334		353	-0.00296	-0.0039		353	-0.00265	-0.00252
352	0.00356	0.00323		352	-0.00281	-0.00391		352	-0.00262	-0.00254
351	0.00348	0.00321		351	-0.00287	-0.00384		351	-0.00254	-0.00251
350	0.00353	0.00327		350	-0.00281	-0.00387		350	-0.00261	-0.0025
349	0.00348	0.00335		349	-0.00278	-0.00383		349	-0.0026	-0.00254
348	0.00344	0.00312		348	-0.00277	-0.0038		348	-0.00264	-0.00249
347	0.00347	0.00329		347	-0.00279	-0.00386		347	-0.00258	-0.00256
346	0.00346	0.0033		346	-0.00283	-0.00384		346	-0.00259	-0.00254
345	0.00346	0.00331		345	-0.00282	-0.0038		345	-0.00259	-0.00256
344	0.0034	0.00321		344	-0.00286	-0.00381		344	-0.00264	-0.00258
343	0.00343	0.00304		343	-0.00285	-0.00376		343	-0.00257	-0.00253
342	0.00339	0.00332		342	-0.00279	-0.00385		342	-0.00264	-0.00261
341	0.00337	0.00306		341	-0.00289	-0.00379		341	-0.00258	-0.00251
340	0.00332	0.00314		340	-0.00291	-0.00383		340	-0.00265	-0.0026
339	0.0033	0.0031		339	-0.00295	-0.0038		339	-0.00268	-0.00257
338	0.00334	0.00311		338	-0.00294	-0.00376		338	-0.00262	-0.00259
337	0.00334	0.00312		337	-0.00292	-0.00379		337	-0.00266	-0.00257
336	0.00318	0.00326		336	-0.00291	-0.00381		336	-0.00272	-0.00266
335	0.00325	0.00317		335	-0.003	-0.00374		335	-0.00269	-0.00259
334	0.00315	0.00308		334	-0.00311	-0.00375		334	-0.00275	-0.00265
333	0.00318	0.00303		333	-0.00302	-0.00371		333	-0.00271	-0.00263
332	0.00325	0.00299		332	-0.00304	-0.00372		332	-0.00272	-0.00268
331	0.00321	0.00314		331	-0.00306	-0.00371		331	-0.0028	-0.00269
330	0.00319	0.00304		330	-0.00299	-0.00364		330	-0.00278	-0.00271
329	0.00311	0.00317		329	-0.00303	-0.00352		329	-0.00276	-0.00268
328	0.00316	0.00316		328	-0.00305	-0.00357		328	-0.0028	-0.0027
327	0.00315	0.00312		327	-0.00309	-0.00358		327	-0.00277	-0.00273
326	0.00312	0.00299		326	-0.00315	-0.00349		326	-0.00284	-0.00267
325	0.00321	0.00306		325	-0.00309	-0.00347		325	-0.00284	-0.00272
324	0.00321	0.0031		324	-0.00304	-0.00344		324	-0.00283	-0.0027
323	0.00312	0.00299		323	-0.00316	-0.00336		323	-0.00279	-0.00264
322	0.00317	0.00317		322	-0.00315	-0.00334		322	-0.00284	-0.00274
321	0.00316	0.00316		321	-0.00318	-0.00331		321	-0.00283	-0.00272
320	0.00318	0.00319		320	-0.00318	-0.00329		320	-0.00285	-0.00273
319	0.0032	0.00329		319	-0.00313	-0.00317		319	-0.00279	-0.00274
318	0.00323	0.00322		318	-0.0032	-0.00319		318	-0.00283	-0.00277
317	0.00318	0.00326		317	-0.00318	-0.00314		317	-0.00281	-0.00274
316	0.00325	0.00335		316	-0.00323	-0.00303		316	-0.00283	-0.00274
315	0.00332	0.00327		315	-0.00319	-0.003		315	-0.00278	-0.00271
314	0.00325	0.00352		314	-0.0032	-0.00291		314	-0.00281	-0.00274
313	0.00327	0.00338		313	-0.00318	-0.00295		313	-0.0028	-0.00278
312	0.00331	0.00317		312	-0.00309	-0.00285		312	-0.00284	-0.00273
311	0.00322	0.00322		311	-0.00315	-0.00277		311	-0.00276	-0.00269
310	0.00339	0.0033		310	-0.00314	-0.00277		310	-0.00282	-0.00272
309	0.00345	0.00342		309	-0.00306	-0.00271		309	-0.00281	-0.00271
308	0.00335	0.00332		308	-0.00303	-0.00268		308	-0.0028	-0.00273
307	0.0034	0.00367		307	-0.00303	-0.00268		307	-0.00287	-0.00276
306	0.0035	0.00345		306	-0.00305	-0.00259		306	-0.00275	-0.00266
305	0.00339	0.00342		305	-0.00295	-0.00254		305	-0.00272	-0.00273
304	0.0035	0.00348		304	-0.00278	-0.00251		304	-0.00271	-0.00264
303	0.00355	0.00355		303	-0.00264	-0.00243		303	-0.0027	-0.00264
302	0.0035	0.00366		302	-0.00262	-0.00245		302	-0.00274	-0.00259
301	0.00351	0.0036		301	-0.00248	-0.00236		301	-0.00269	-0.00257
300	0.00354	0.00372		300	-0.00236	-0.00233		300	-0.00263	-0.00255

## Sheet: S20
D-GSH							L-GSH
	KI: 1.2 μM	KI: 1.5 μM	KI: 2.0 μM	KI: 3.0 μM	KI: 4.0 μM			KI: 1.2 μM	KI: 1.5 μM	KI: 1.8 μM	KI: 3.0 μM	KI: 4.0 μM
Wavelength (nm)	g-factor	g-factor	g-factor	g-factor	g-factor		Wavelength (nm)	g-factor	g-factor	g-factor	g-factor	g-factor
800	-0.01702	-0.00839	-0.000126373	0.01638	0.02417		800	0.02324	0.01476	0.000284771	-0.0087	-0.03272
799	-0.01708	-0.00829	-0.000176354	0.01649	0.02433		799	0.02311	0.01465	0.000291369	-0.0088	-0.03287
798	-0.01714	-0.00824	-0.000208327	0.01649	0.02458		798	0.02297	0.01454	0.000142738	-0.00891	-0.03301
797	-0.01738	-0.00831	-0.000129703	0.01674	0.02482		797	0.02307	0.01455	0.000287163	-0.00901	-0.03314
796	-0.01762	-0.00821	-0.00019512	0.01681	0.02511		796	0.02317	0.01455	0.00023606	-0.0091	-0.03326
795	-0.01794	-0.0082	-0.000195165	0.01696	0.02524		795	0.02333	0.01464	0.000246409	-0.00917	-0.03335
794	-0.01826	-0.0082	-0.000118045	0.01685	0.02529		794	0.02349	0.01473	0.000257386	-0.00925	-0.03341
793	-0.01838	-0.00823	-0.000120417	0.01687	0.0255		793	0.02337	0.01468	0.000257125	-0.00931	-0.03346
792	-0.01851	-0.00825	-0.000165906	0.01697	0.02571		792	0.02325	0.01462	0.000331705	-0.00938	-0.0335
791	-0.01858	-0.00805	-0.000149348	0.017	0.02568		791	0.02325	0.01443	0.000281162	-0.00942	-0.03354
790	-0.01866	-0.00816	-0.000160043	0.0171	0.02593		790	0.02324	0.01424	0.000263355	-0.00947	-0.03358
789	-0.01883	-0.0082	-0.00016107	0.01742	0.02622		789	0.02323	0.0142	0.000297229	-0.00952	-0.03363
788	-0.01899	-0.00815	-0.000213307	0.0174	0.02647		788	0.02321	0.01417	0.00038999	-0.00955	-0.0337
787	-0.01921	-0.00819	-0.000146286	0.01724	0.02644		787	0.02326	0.01416	0.000342165	-0.0096	-0.03379
786	-0.01943	-0.00813	-9.69357e-05	0.01773	0.02688		786	0.0233	0.01414	0.000447823	-0.00967	-0.0339
785	-0.01955	-0.00813	-6.98364e-05	0.01765	0.02716		785	0.02324	0.01408	0.000343902	-0.00974	-0.03403
784	-0.01967	-0.00817	-0.000169133	0.01772	0.02734		784	0.02318	0.01402	0.000379992	-0.00981	-0.03417
783	-0.0199	-0.0081	-0.000217011	0.0179	0.0278		783	0.02327	0.01402	0.000374783	-0.0099	-0.03433
782	-0.02014	-0.00806	-0.000184382	0.0181	0.0281		782	0.02337	0.01401	0.000394423	-0.00998	-0.0345
781	-0.02032	-0.00804	-0.000240464	0.01821	0.02852		781	0.02347	0.01394	0.000387031	-0.01004	-0.03469
780	-0.02049	-0.00812	-9.06548e-05	0.01857	0.02882		780	0.02356	0.01387	0.000439746	-0.01011	-0.03491
779	-0.02068	-0.00805	-0.000187231	0.01861	0.02909		779	0.02364	0.0138	0.000513086	-0.01018	-0.03515
778	-0.02087	-0.00799	-9.425e-05	0.01871	0.02944		778	0.02372	0.01372	0.000478817	-0.01025	-0.03543
777	-0.02102	-0.00798	-0.000145864	0.01899	0.02988		777	0.02375	0.01371	0.000552669	-0.01034	-0.03572
776	-0.02117	-0.00805	-0.00010225	0.01932	0.03058		776	0.02378	0.01369	0.000635054	-0.01045	-0.03603
775	-0.02136	-0.00797	-0.000209126	0.01963	0.03101		775	0.02379	0.01365	0.000624015	-0.01055	-0.03632
774	-0.02155	-0.0079	-0.000191591	0.02015	0.03181		774	0.0238	0.01361	0.000768799	-0.01065	-0.03658
773	-0.02187	-0.00787	-0.000194477	0.02032	0.03226		773	0.02388	0.01363	0.000633153	-0.01072	-0.0368
772	-0.0222	-0.00783	-0.000127286	0.0203	0.03233		772	0.02395	0.01364	0.000673201	-0.01077	-0.03697
771	-0.02242	-0.00782	-0.000222017	0.02032	0.03246		771	0.02387	0.01362	0.000751756	-0.0108	-0.03708
770	-0.02263	-0.00769	-0.000123642	0.02027	0.03268		770	0.02379	0.0136	0.000777858	-0.01081	-0.03713
769	-0.02259	-0.00764	-0.000183057	0.02046	0.03285		769	0.02368	0.01351	0.00066956	-0.01081	-0.03714
768	-0.02254	-0.00762	-0.000172188	0.02072	0.03332		768	0.02357	0.01343	0.000761143	-0.0108	-0.03709
767	-0.02256	-0.00761	-0.000169512	0.02028	0.03314		767	0.02337	0.01331	0.000721052	-0.01076	-0.03698
766	-0.02258	-0.00758	-0.0001042	0.02048	0.03332		766	0.02316	0.01319	0.000795978	-0.01071	-0.03683
765	-0.02277	-0.00758	-0.000145454	0.0204	0.03328		765	0.02319	0.01309	0.000741768	-0.01065	-0.03664
764	-0.02295	-0.00746	-0.000153568	0.02015	0.03305		764	0.02322	0.01299	0.000664831	-0.01057	-0.03642
763	-0.02304	-0.0075	-0.000142806	0.02007	0.03272		763	0.0231	0.01287	0.000646635	-0.01048	-0.0362
762	-0.02313	-0.00741	-0.000137094	0.01975	0.03251		762	0.02298	0.01274	0.000649535	-0.01041	-0.03598
761	-0.0232	-0.00748	-0.00012538	0.01966	0.0326		761	0.02284	0.01261	0.000595765	-0.01035	-0.0358
760	-0.02327	-0.00738	-0.000205708	0.01967	0.03285		760	0.02269	0.01249	0.000629401	-0.0103	-0.03565
759	-0.02337	-0.00733	-0.000169029	0.01977	0.03302		759	0.02261	0.01238	0.000584109	-0.01027	-0.03554
758	-0.02347	-0.00733	-0.000162242	0.01987	0.03321		758	0.02253	0.01227	0.000767833	-0.01026	-0.03548
757	-0.02364	-0.00737	-0.000154129	0.01978	0.03305		757	0.02239	0.01216	0.000716456	-0.01025	-0.03545
756	-0.0238	-0.00726	-0.000288059	0.01985	0.03354		756	0.02224	0.01206	0.000670954	-0.01025	-0.03546
755	-0.02389	-0.00725	-0.000264604	0.01994	0.03371		755	0.02219	0.01199	0.000697921	-0.01026	-0.0355
754	-0.02397	-0.00729	-0.000203054	0.01982	0.03377		754	0.02214	0.01193	0.000810311	-0.01028	-0.03557
753	-0.02407	-0.00719	-0.000204511	0.02	0.03443		753	0.02202	0.01181	0.000788347	-0.01031	-0.03566
752	-0.02416	-0.00712	-0.000196137	0.02014	0.0346		752	0.0219	0.0117	0.000784512	-0.01036	-0.03576
751	-0.02431	-0.00709	-0.000267973	0.02018	0.03479		751	0.02184	0.01158	0.000828296	-0.01041	-0.03588
750	-0.02445	-0.00706	-0.000208806	0.02015	0.03505		750	0.02177	0.01146	0.000833477	-0.01046	-0.036
749	-0.02454	-0.00706	-0.000207463	0.02044	0.03567		749	0.02169	0.01132	0.000872764	-0.0105	-0.03611
748	-0.02464	-0.00703	-0.000289172	0.02023	0.03556		748	0.0216	0.01118	0.000847299	-0.01053	-0.03621
747	-0.02456	-0.00694	-0.000211185	0.02051	0.03608		747	0.0213	0.01103	0.000901241	-0.01056	-0.0363
746	-0.02448	-0.00684	-0.000189724	0.02031	0.03584		746	0.02099	0.01088	0.000881652	-0.01059	-0.03637
745	-0.02455	-0.00672	-0.000144567	0.02031	0.03578		745	0.0209	0.01082	0.000946908	-0.01062	-0.03642
744	-0.02462	-0.0068	-0.000240372	0.02037	0.0363		744	0.0208	0.01075	0.000960529	-0.01065	-0.03645
743	-0.02452	-0.00671	-0.0002411	0.02052	0.03657		743	0.0204	0.01057	0.00104	-0.01069	-0.03648
742	-0.02443	-0.00663	-0.00027259	0.02017	0.03637		742	0.01999	0.0104	0.000922838	-0.01072	-0.03649
741	-0.02455	-0.00656	-0.000262039	0.02029	0.03655		741	0.01979	0.01024	0.000991366	-0.01074	-0.03649
740	-0.02467	-0.00647	-0.000326491	0.02023	0.03677		740	0.01958	0.01008	0.00101	-0.01076	-0.03649
739	-0.02468	-0.00647	-0.000219958	0.02025	0.03698		739	0.01935	0.00994	0.00106	-0.01077	-0.03648
738	-0.02468	-0.0064	-0.00021664	0.01995	0.03673		738	0.01912	0.0098	0.000979439	-0.01079	-0.03645
737	-0.02454	-0.00638	-0.000275137	0.02002	0.03733		737	0.01881	0.00962	0.00112	-0.01082	-0.03641
736	-0.0244	-0.00628	-0.000200315	0.01969	0.03695		736	0.0185	0.00944	0.00107	-0.01085	-0.03636
735	-0.02421	-0.00616	-0.000293175	0.01955	0.0368		735	0.01817	0.00925	0.00106	-0.01086	-0.03629
734	-0.02402	-0.00609	-0.000229852	0.01956	0.03697		734	0.01783	0.00906	0.00104	-0.01089	-0.0362
733	-0.02386	-0.00599	-0.000276884	0.01918	0.03678		733	0.01736	0.00885	0.000998671	-0.0109	-0.03611
732	-0.02371	-0.00597	-0.000255611	0.01902	0.0367		732	0.0169	0.00864	0.000995673	-0.0109	-0.036
731	-0.02395	-0.00594	-0.000312514	0.01869	0.03633		731	0.01665	0.00847	0.00103	-0.01092	-0.0359
730	-0.02418	-0.00579	-0.000321501	0.01861	0.03671		730	0.0164	0.00829	0.00113	-0.01094	-0.0358
729	-0.02389	-0.00576	-0.00028994	0.01857	0.03685		729	0.01593	0.00805	0.00107	-0.01096	-0.0357
728	-0.0236	-0.00569	-0.000353656	0.01838	0.03658		728	0.01545	0.0078	0.00103	-0.011	-0.03561
727	-0.02346	-0.00562	-0.000319139	0.01819	0.03655		727	0.015	0.00758	0.00111	-0.01104	-0.03553
726	-0.02332	-0.00555	-0.000265312	0.01786	0.03639		726	0.01455	0.00737	0.00114	-0.01111	-0.03547
725	-0.02323	-0.00545	-0.000336704	0.01769	0.03662		725	0.01415	0.00716	0.00115	-0.0112	-0.03543
724	-0.02315	-0.00539	-0.000336274	0.01758	0.0368		724	0.01375	0.00696	0.00111	-0.0113	-0.0354
723	-0.02293	-0.00526	-0.000321434	0.0173	0.03669		723	0.01321	0.00673	0.00114	-0.01142	-0.03538
722	-0.02271	-0.00522	-0.000337355	0.01713	0.03661		722	0.01266	0.00649	0.00105	-0.01153	-0.03536
721	-0.02255	-0.00504	-0.000326979	0.01707	0.03663		721	0.01214	0.00624	0.00116	-0.01164	-0.03533
720	-0.02238	-0.00504	-0.000344153	0.01682	0.03661		720	0.01162	0.00598	0.00114	-0.01174	-0.03529
719	-0.02221	-0.00495	-0.000396319	0.01655	0.03653		719	0.01113	0.00571	0.00118	-0.01182	-0.03521
718	-0.02204	-0.00484	-0.000358047	0.01614	0.03656		718	0.01065	0.00545	0.00119	-0.0119	-0.0351
717	-0.0218	-0.00476	-0.000372928	0.01596	0.03649		717	0.01023	0.00524	0.00117	-0.01196	-0.03497
716	-0.02155	-0.00468	-0.000352252	0.01582	0.03659		716	0.00981	0.00502	0.00113	-0.01202	-0.03481
715	-0.02144	-0.00459	-0.000369748	0.01564	0.03653		715	0.00924	0.0047	0.00117	-0.01206	-0.03462
714	-0.02134	-0.0045	-0.000393105	0.01536	0.03602		714	0.00868	0.00438	0.00119	-0.01211	-0.03442
713	-0.02116	-0.00442	-0.000343525	0.01493	0.03605		713	0.00804	0.00405	0.00111	-0.01215	-0.03421
712	-0.02097	-0.00431	-0.000407904	0.01472	0.03606		712	0.0074	0.00373	0.00115	-0.01218	-0.03398
711	-0.02083	-0.00429	-0.000401763	0.01442	0.03574		711	0.00675	0.00341	0.00117	-0.01224	-0.03375
710	-0.02069	-0.0041	-0.000370416	0.01406	0.03548		710	0.00609	0.00309	0.00108	-0.01231	-0.03351
709	-0.02049	-0.00402	-0.000405415	0.01386	0.03534		709	0.00544	0.00277	0.00111	-0.0124	-0.03327
708	-0.02028	-0.00394	-0.00043011	0.01354	0.03518		708	0.00479	0.00245	0.0011	-0.01251	-0.03302
707	-0.02016	-0.00384	-0.000467395	0.0133	0.03538		707	0.00412	0.00213	0.00114	-0.01263	-0.03278
706	-0.02004	-0.00378	-0.000433047	0.01274	0.03475		706	0.00345	0.00181	0.00112	-0.01275	-0.03253
705	-0.01983	-0.00365	-0.000446641	0.01252	0.03481		705	0.00278	0.00149	0.0011	-0.01289	-0.03228
704	-0.01962	-0.00352	-0.000397099	0.01225	0.035		704	0.00211	0.00116	0.00107	-0.01301	-0.03203
703	-0.01935	-0.00346	-0.000395526	0.01176	0.03413		703	0.00143	0.000820154	0.00111	-0.01315	-0.03178
702	-0.01909	-0.00332	-0.000443732	0.01155	0.0344		702	0.000749088	0.000480308	0.00112	-0.01331	-0.03153
701	-0.01896	-0.00322	-0.00048191	0.01118	0.03476		701	3.49725e-05	0.000105938	0.00106	-0.01348	-0.03127
700	-0.01884	-0.00308	-0.000444673	0.01078	0.03416		700	-0.000679143	-0.000268431	0.00109	-0.01363	-0.031
699	-0.01862	-0.00299	-0.000496347	0.01062	0.03455		699	-0.00142	-0.000639216	0.00117	-0.01381	-0.03071
698	-0.01841	-0.00286	-0.00050141	0.01016	0.03428		698	-0.00216	-0.00101	0.00116	-0.01398	-0.03039
697	-0.01814	-0.00274	-0.000507269	0.00978	0.03369		697	-0.00288	-0.0014	0.00113	-0.01415	-0.03003
696	-0.01787	-0.00265	-0.000456569	0.00942	0.03354		696	-0.00359	-0.00179	0.00105	-0.01433	-0.02965
695	-0.01761	-0.0025	-0.000500973	0.00904	0.03364		695	-0.00437	-0.00217	0.00108	-0.01452	-0.02922
694	-0.01734	-0.00238	-0.000482428	0.00862	0.0333		694	-0.00514	-0.00256	0.00109	-0.01468	-0.02875
693	-0.01705	-0.00227	-0.000520293	0.00816	0.03315		693	-0.00593	-0.00298	0.00101	-0.01483	-0.02824
692	-0.01676	-0.0021	-0.000548172	0.0078	0.03264		692	-0.00672	-0.00339	0.00105	-0.01497	-0.02769
691	-0.01642	-0.00195	-0.000523169	0.00738	0.03265		691	-0.00749	-0.00382	0.000948043	-0.01509	-0.0271
690	-0.01608	-0.00188	-0.000500419	0.00695	0.0317		690	-0.00827	-0.00426	0.00104	-0.0152	-0.02648
689	-0.01578	-0.00177	-0.000458262	0.00649	0.03164		689	-0.00912	-0.00473	0.00102	-0.01533	-0.02584
688	-0.01548	-0.00158	-0.000534116	0.00611	0.0315		688	-0.00998	-0.00519	0.000960446	-0.01549	-0.02517
687	-0.01505	-0.00143	-0.0004677	0.00551	0.03068		687	-0.01078	-0.00567	0.000768837	-0.01564	-0.02448
686	-0.01462	-0.00136	-0.000494806	0.00512	0.03056		686	-0.01158	-0.00615	0.000840895	-0.01579	-0.02376
685	-0.01423	-0.00125	-0.000493829	0.00469	0.02989		685	-0.01247	-0.00663	0.000816838	-0.01594	-0.02303
684	-0.01385	-0.00105	-0.000528263	0.00423	0.02965		684	-0.01335	-0.00711	0.000715923	-0.01608	-0.02227
683	-0.0134	-0.000982802	-0.00050761	0.00371	0.02899		683	-0.01423	-0.00763	0.000746384	-0.01618	-0.02148
682	-0.01295	-0.000816871	-0.000518225	0.00323	0.0284		682	-0.0151	-0.00815	0.00067618	-0.01629	-0.02067
681	-0.01255	-0.000625315	-0.000554834	0.00272	0.02796		681	-0.01599	-0.00867	0.000619959	-0.01643	-0.01984
680	-0.01215	-0.000441137	-0.000528639	0.00214	0.02766		680	-0.01689	-0.0092	0.000614971	-0.0166	-0.01898
679	-0.01178	-0.000333782	-0.000553013	0.00152	0.02654		679	-0.01776	-0.00971	0.000590902	-0.01678	-0.01811
678	-0.01141	-0.000150654	-0.000519687	0.00105	0.02635		678	-0.01863	-0.01021	0.00058526	-0.017	-0.01721
677	-0.01103	6.05909e-05	-0.000603213	0.000463462	0.02582		677	-0.01959	-0.01072	0.000490741	-0.01725	-0.01628
676	-0.01064	0.000160176	-0.000604626	-0.000129226	0.02505		676	-0.02055	-0.01123	0.000359041	-0.01747	-0.01533
675	-0.01026	0.000384211	-0.000563757	-0.000669464	0.02481		675	-0.02148	-0.01179	0.000454922	-0.01769	-0.01434
674	-0.00987	0.000533945	-0.000564413	-0.00128	0.02398		674	-0.02241	-0.01234	0.000370885	-0.01789	-0.01332
673	-0.00937	0.000701993	-0.000573968	-0.00188	0.02313		673	-0.02311	-0.01285	0.000314948	-0.0181	-0.01227
672	-0.00886	0.000837236	-0.000540155	-0.0025	0.02247		672	-0.0238	-0.01336	0.000313955	-0.01828	-0.01119
671	-0.0084	0.00108	-0.000541736	-0.00317	0.02193		671	-0.02477	-0.01396	0.000268153	-0.01845	-0.01008
670	-0.00794	0.00122	-0.000550455	-0.00375	0.02079		670	-0.02573	-0.01456	0.000131835	-0.01859	-0.00893
669	-0.00738	0.00148	-0.000536335	-0.00438	0.02025		669	-0.02661	-0.01513	0.000125964	-0.01874	-0.00777
668	-0.00682	0.00162	-0.000533689	-0.00505	0.01935		668	-0.02749	-0.0157	8.98036e-05	-0.01884	-0.00657
667	-0.00621	0.00185	-0.000567708	-0.00576	0.01843		667	-0.02835	-0.01627	7.77067e-06	-0.01896	-0.00534
666	-0.0056	0.00202	-0.000568318	-0.00632	0.01767		666	-0.0292	-0.01684	-7.26543e-06	-0.0191	-0.00409
665	-0.00498	0.00221	-0.000592377	-0.00693	0.01683		665	-0.02999	-0.0174	-7.62002e-05	-0.01924	-0.0028
664	-0.00437	0.00242	-0.00052207	-0.00762	0.01585		664	-0.03078	-0.01796	-0.000180959	-0.01938	-0.00148
663	-0.00375	0.00264	-0.000532127	-0.00833	0.01491		663	-0.03177	-0.01862	-0.000247484	-0.0195	-0.000122951
662	-0.00313	0.00286	-0.000480846	-0.00904	0.01383		662	-0.03277	-0.01928	-0.000256342	-0.01959	0.00128
661	-0.00245	0.00309	-0.000532307	-0.00972	0.01291		661	-0.03375	-0.01989	-0.000325459	-0.01964	0.00271
660	-0.00177	0.00329	-0.000534872	-0.01042	0.01177		660	-0.03473	-0.02049	-0.000382255	-0.01965	0.00419
659	-0.00108	0.00346	-0.000492131	-0.0111	0.01071		659	-0.03573	-0.02123	-0.000446934	-0.01963	0.00571
658	-0.000385549	0.00371	-0.000523317	-0.01194	0.00966		658	-0.03673	-0.02197	-0.000512469	-0.01961	0.00726
657	0.000352226	0.00396	-0.000455958	-0.0125	0.00835		657	-0.0375	-0.02262	-0.000552127	-0.01954	0.00883
656	0.00109	0.00417	-0.000465138	-0.01318	0.0073		656	-0.03828	-0.02326	-0.000615713	-0.01947	0.01043
655	0.0019	0.0044	-0.000476187	-0.01384	0.00614		655	-0.03931	-0.02389	-0.000635562	-0.01938	0.01205
654	0.00271	0.00466	-0.000433247	-0.01466	0.00489		654	-0.04033	-0.02451	-0.000753514	-0.01925	0.01368
653	0.00349	0.00481	-0.000465314	-0.01523	0.00355		653	-0.04121	-0.02505	-0.000841095	-0.01907	0.01531
652	0.00427	0.00509	-0.000443498	-0.01612	0.00239		652	-0.04209	-0.02559	-0.000925264	-0.01888	0.01694
651	0.00512	0.00533	-0.00043431	-0.01662	0.00106		651	-0.04291	-0.02626	-0.00104	-0.01865	0.01858
650	0.00597	0.00553	-0.000410982	-0.01712	-0.000205588		650	-0.04373	-0.02692	-0.00101	-0.0184	0.02023
649	0.00686	0.00578	-0.000397476	-0.01774	-0.00148		649	-0.04475	-0.02758	-0.00108	-0.01813	0.0219
648	0.00776	0.00605	-0.000417109	-0.01851	-0.00282		648	-0.04576	-0.02824	-0.00117	-0.01784	0.0236
647	0.00865	0.00625	-0.000396453	-0.01898	-0.0041		647	-0.04666	-0.02898	-0.0012	-0.01752	0.02534
646	0.00954	0.00655	-0.000415967	-0.01987	-0.00552		646	-0.04757	-0.02972	-0.00128	-0.01716	0.0271
645	0.01045	0.00677	-0.000309913	-0.02025	-0.00688		645	-0.04852	-0.03039	-0.00136	-0.01675	0.02891
644	0.01137	0.00707	-0.00033963	-0.02099	-0.00835		644	-0.04947	-0.03107	-0.00138	-0.0163	0.03075
643	0.01235	0.00735	-0.000348308	-0.02167	-0.00993		643	-0.05038	-0.03181	-0.0015	-0.01582	0.03262
642	0.01332	0.00758	-0.000323784	-0.02243	-0.01151		642	-0.0513	-0.03256	-0.00154	-0.01531	0.03453
641	0.01433	0.00793	-0.000303375	-0.02283	-0.01305		641	-0.05249	-0.03335	-0.0016	-0.01476	0.03646
640	0.01533	0.00817	-0.000234679	-0.02364	-0.01478		640	-0.05367	-0.03415	-0.00168	-0.0142	0.03842
639	0.01636	0.00857	-0.000216651	-0.02436	-0.01635		639	-0.05452	-0.0348	-0.00176	-0.0136	0.04039
638	0.01738	0.00871	-0.000253467	-0.02519	-0.01806		638	-0.05536	-0.03544	-0.00179	-0.01298	0.04236
637	0.01842	0.00901	-0.000241443	-0.02545	-0.01963		637	-0.05647	-0.0361	-0.00184	-0.01233	0.04433
636	0.01945	0.00929	-0.000212556	-0.0264	-0.0216		636	-0.05758	-0.03676	-0.00192	-0.01166	0.04631
635	0.0207	0.00957	-0.000197716	-0.02669	-0.02272		635	-0.05917	-0.03757	-0.00198	-0.01095	0.04828
634	0.02195	0.00986	-0.000119822	-0.02779	-0.02491		634	-0.06076	-0.03838	-0.00206	-0.01022	0.05025
633	0.02315	0.01018	-9.6352e-05	-0.02843	-0.02685		633	-0.06149	-0.03904	-0.00211	-0.00946	0.05221
632	0.02435	0.01053	-0.000116021	-0.02895	-0.0285		632	-0.06222	-0.03969	-0.00212	-0.00865	0.05417
631	0.02546	0.0108	-7.42174e-05	-0.02977	-0.03038		631	-0.06328	-0.04047	-0.0022	-0.00781	0.05611
630	0.02657	0.01105	-7.05206e-05	-0.03047	-0.03219		630	-0.06434	-0.04124	-0.00216	-0.00693	0.05804
629	0.02771	0.01129	-0.000118875	-0.03102	-0.03424		629	-0.06512	-0.04186	-0.00229	-0.006	0.05995
628	0.02884	0.01168	-3.19547e-05	-0.03193	-0.03597		628	-0.06589	-0.04248	-0.00227	-0.00502	0.06184
627	0.0298	0.01197	2.41923e-05	-0.03256	-0.03812		627	-0.06631	-0.04272	-0.00237	-0.004	0.06372
626	0.03076	0.01225	1.4027e-06	-0.0331	-0.04005		626	-0.06672	-0.04297	-0.00242	-0.00295	0.06558
625	0.0319	0.01254	6.91008e-05	-0.03373	-0.04172		625	-0.06712	-0.04369	-0.00241	-0.00184	0.06741
624	0.03303	0.01271	6.62376e-05	-0.03445	-0.04385		624	-0.06751	-0.04441	-0.00249	-0.000698567	0.06922
623	0.03444	0.01308	9.63514e-05	-0.03536	-0.04574		623	-0.0687	-0.04521	-0.0025	0.000482455	0.07097
622	0.03585	0.01335	0.0001153	-0.03584	-0.04782		622	-0.06988	-0.04602	-0.00254	0.00171	0.07267
621	0.03725	0.01369	0.000108602	-0.03606	-0.04957		621	-0.07079	-0.04675	-0.00244	0.00297	0.07432
620	0.03865	0.01409	0.000184686	-0.03747	-0.05174		620	-0.0717	-0.04749	-0.00249	0.00427	0.07591
619	0.03978	0.01428	0.000176396	-0.03829	-0.05402		619	-0.07225	-0.04795	-0.00257	0.0056	0.07744
618	0.04091	0.01455	0.00022448	-0.03847	-0.05559		618	-0.07279	-0.04842	-0.00254	0.00697	0.07894
617	0.04273	0.01489	0.00025619	-0.03889	-0.05708		617	-0.07378	-0.04921	-0.00252	0.0084	0.08038
616	0.04455	0.0152	0.000263241	-0.03983	-0.05945		616	-0.07477	-0.05001	-0.00254	0.00985	0.08178
615	0.04594	0.01557	0.000317488	-0.04037	-0.06187		615	-0.07617	-0.05094	-0.00248	0.01134	0.08313
614	0.04732	0.01584	0.000299971	-0.04109	-0.06389		614	-0.07756	-0.05186	-0.00249	0.01285	0.08443
613	0.04871	0.01612	0.000356487	-0.04175	-0.06512		613	-0.07835	-0.05266	-0.00252	0.01439	0.08568
612	0.0501	0.01636	0.000413011	-0.04214	-0.06731		612	-0.07914	-0.05345	-0.00244	0.01596	0.08691
611	0.0514	0.01666	0.00040022	-0.04257	-0.06954		611	-0.07961	-0.05425	-0.00235	0.01757	0.08812
610	0.0527	0.01699	0.000465268	-0.0434	-0.07136		610	-0.08009	-0.05505	-0.0024	0.01922	0.08932
609	0.05389	0.01729	0.000441342	-0.04325	-0.073		609	-0.08017	-0.05566	-0.00232	0.02091	0.0905
608	0.05508	0.01765	0.000542049	-0.0439	-0.07515		608	-0.08024	-0.05627	-0.00226	0.02259	0.09164
607	0.05673	0.01789	0.000527402	-0.04457	-0.07757		607	-0.08088	-0.05682	-0.00224	0.02428	0.09274
606	0.05839	0.01816	0.000577529	-0.04455	-0.07818		606	-0.08151	-0.05737	-0.00215	0.02597	0.09378
605	0.05976	0.01842	0.000657175	-0.04541	-0.0803		605	-0.08153	-0.05774	-0.00209	0.02763	0.09474
604	0.06112	0.01873	0.000653657	-0.04515	-0.08173		604	-0.08156	-0.05812	-0.0021	0.02927	0.09562
603	0.06251	0.01893	0.000656052	-0.04551	-0.08237		603	-0.08182	-0.05859	-0.00201	0.03093	0.09642
602	0.0639	0.01913	0.000697908	-0.04644	-0.08598		602	-0.08209	-0.05907	-0.00199	0.03256	0.09712
601	0.06494	0.01939	0.000704803	-0.04547	-0.08682		601	-0.08178	-0.05937	-0.00185	0.03417	0.09773
600	0.06598	0.0197	0.000767616	-0.0464	-0.08846		600	-0.08147	-0.05966	-0.0018	0.03577	0.09823
599	0.06707	0.01989	0.000805025	-0.04635	-0.08931		599	-0.08103	-0.06002	-0.00167	0.03732	0.09864
598	0.06817	0.02013	0.000804512	-0.04606	-0.08989		598	-0.08058	-0.06038	-0.00155	0.0388	0.09895
597	0.06896	0.02043	0.000834579	-0.04544	-0.09162		597	-0.08061	-0.06082	-0.00145	0.04019	0.09919
596	0.06976	0.02054	0.000847228	-0.0456	-0.09326		596	-0.08065	-0.06126	-0.00136	0.04152	0.09939
595	0.07085	0.02072	0.000829122	-0.04481	-0.09278		595	-0.07997	-0.06116	-0.00124	0.04283	0.09956
594	0.07194	0.02087	0.000929698	-0.04483	-0.09388		594	-0.07929	-0.06105	-0.00115	0.04412	0.09971
593	0.07265	0.02109	0.000982784	-0.0444	-0.09531		593	-0.07886	-0.0613	-0.00108	0.04534	0.09983
592	0.07335	0.02123	0.000979486	-0.04435	-0.09663		592	-0.07844	-0.06155	-0.000812028	0.04654	0.09989
591	0.07453	0.02137	0.001	-0.04436	-0.09698		591	-0.07754	-0.06151	-0.000785481	0.04763	0.09986
590	0.07571	0.02141	0.00106	-0.04347	-0.09679		590	-0.07664	-0.06146	-0.000560305	0.04851	0.09974
589	0.07639	0.0216	0.00102	-0.04254	-0.09618		589	-0.07594	-0.06144	-0.000559136	0.04924	0.0995
588	0.07706	0.02175	0.00109	-0.04224	-0.097		588	-0.07525	-0.06141	-0.000322684	0.04987	0.09915
587	0.07751	0.02175	0.00111	-0.04248	-0.09877		587	-0.07423	-0.06119	-0.000247362	0.05039	0.09869
586	0.07796	0.02185	0.00114	-0.0411	-0.09935		586	-0.07321	-0.06098	-9.80195e-05	0.05082	0.09812
585	0.07746	0.022	0.00119	-0.04055	-0.09836		585	-0.07187	-0.06012	1.32212e-05	0.05116	0.09743
584	0.07696	0.02216	0.00121	-0.03944	-0.09781		584	-0.07054	-0.05927	0.00019208	0.05144	0.09663
583	0.07685	0.02219	0.00123	-0.03894	-0.09921		583	-0.06904	-0.05872	0.000384222	0.05157	0.09571
582	0.07674	0.02207	0.00129	-0.03817	-0.09892		582	-0.06754	-0.05816	0.000522489	0.05154	0.0947
581	0.07668	0.02207	0.00134	-0.03705	-0.0977		581	-0.06619	-0.0574	0.000693806	0.05141	0.09363
580	0.07662	0.02219	0.00127	-0.0364	-0.09674		580	-0.06484	-0.05664	0.000780874	0.05128	0.09252
579	0.07628	0.02218	0.00136	-0.03545	-0.0953		579	-0.0635	-0.05584	0.000889056	0.05107	0.09138
578	0.07595	0.02204	0.00138	-0.03493	-0.09533		578	-0.06216	-0.05504	0.000983912	0.05087	0.09023
577	0.0753	0.02203	0.00142	-0.03398	-0.09573		577	-0.06026	-0.05411	0.00123	0.0507	0.08907
576	0.07465	0.02194	0.00144	-0.03328	-0.09585		576	-0.05835	-0.05318	0.00131	0.05049	0.08788
575	0.07456	0.02204	0.00146	-0.03234	-0.09424		575	-0.05653	-0.05196	0.00144	0.05013	0.08663
574	0.07448	0.0218	0.00155	-0.03065	-0.09271		574	-0.05471	-0.05075	0.00154	0.04968	0.0853
573	0.07322	0.02172	0.00151	-0.0307	-0.09308		573	-0.05266	-0.04935	0.00173	0.04917	0.08388
572	0.07196	0.02155	0.00151	-0.02999	-0.09184		572	-0.05061	-0.04795	0.00186	0.04853	0.08233
571	0.07134	0.0214	0.00159	-0.02873	-0.09031		571	-0.04885	-0.04669	0.00197	0.04772	0.08065
570	0.07073	0.02115	0.00157	-0.02818	-0.08919		570	-0.04709	-0.04543	0.00204	0.04691	0.07885
569	0.06904	0.02095	0.00167	-0.02675	-0.08614		569	-0.04491	-0.04373	0.00216	0.04606	0.07694
568	0.06736	0.02074	0.00165	-0.0257	-0.08575		568	-0.04274	-0.04202	0.00231	0.04509	0.07495
567	0.06585	0.02048	0.00171	-0.02461	-0.08274		567	-0.04087	-0.04042	0.00233	0.04407	0.07291
566	0.06433	0.02005	0.00171	-0.02416	-0.08249		566	-0.039	-0.03881	0.00245	0.04314	0.07085
565	0.06232	0.01977	0.00174	-0.02358	-0.08028		565	-0.03725	-0.03698	0.00254	0.04218	0.06877
564	0.06031	0.01945	0.00182	-0.02254	-0.07899		564	-0.03549	-0.03516	0.00262	0.04115	0.0667
563	0.05828	0.01923	0.00177	-0.02179	-0.07693		563	-0.03349	-0.03335	0.00264	0.04018	0.06461
562	0.05625	0.01877	0.00176	-0.0209	-0.07556		562	-0.03149	-0.03155	0.00275	0.03928	0.06251
561	0.05443	0.01835	0.0018	-0.02036	-0.07439		561	-0.02968	-0.02996	0.00276	0.0383	0.06037
560	0.05262	0.01793	0.00182	-0.01921	-0.07163		560	-0.02788	-0.02837	0.00281	0.03726	0.05819
559	0.0504	0.01767	0.00184	-0.01862	-0.06943		559	-0.02597	-0.02668	0.00286	0.03627	0.05598
558	0.04819	0.01706	0.00182	-0.01775	-0.06745		558	-0.02406	-0.02499	0.00286	0.03526	0.05374
557	0.046	0.01667	0.0018	-0.01665	-0.0643		557	-0.02227	-0.02334	0.00292	0.03419	0.05148
556	0.04381	0.01624	0.00186	-0.01591	-0.06213		556	-0.02047	-0.02169	0.00292	0.0332	0.04924
555	0.04183	0.0158	0.00184	-0.01519	-0.06069		555	-0.0186	-0.02023	0.00293	0.03227	0.047
554	0.03984	0.01517	0.00186	-0.0144	-0.05755		554	-0.01673	-0.01876	0.00303	0.03136	0.04479
553	0.0378	0.01461	0.00184	-0.01363	-0.05544		553	-0.01523	-0.01727	0.00295	0.03043	0.0426
552	0.03576	0.01419	0.00184	-0.01296	-0.05377		552	-0.01373	-0.01579	0.00294	0.0295	0.04042
551	0.0337	0.01357	0.00171	-0.01198	-0.05085		551	-0.0124	-0.01443	0.00294	0.0285	0.03825
550	0.03163	0.0131	0.00173	-0.01138	-0.04904		550	-0.01107	-0.01306	0.00292	0.0275	0.03611
549	0.02951	0.01242	0.00177	-0.01064	-0.0466		549	-0.00989	-0.0118	0.00285	0.02648	0.034
548	0.02738	0.0119	0.00176	-0.00981	-0.04373		548	-0.00871	-0.01054	0.00277	0.02549	0.03193
547	0.02564	0.01132	0.0017	-0.00902	-0.0416		547	-0.00775	-0.00944	0.00276	0.02452	0.0299
546	0.02389	0.01069	0.00158	-0.00843	-0.03928		546	-0.00679	-0.00834	0.00274	0.02364	0.02793
545	0.02201	0.01013	0.00157	-0.00779	-0.03702		545	-0.00577	-0.0073	0.00268	0.02277	0.02601
544	0.02012	0.0095	0.00157	-0.00699	-0.03438		544	-0.00475	-0.00625	0.00256	0.02196	0.02416
543	0.01858	0.00893	0.0015	-0.00644	-0.03242		543	-0.0039	-0.00535	0.00245	0.02118	0.02238
542	0.01704	0.00844	0.00141	-0.00581	-0.03025		542	-0.00304	-0.00445	0.00239	0.02043	0.02067
541	0.01549	0.00793	0.00144	-0.00529	-0.02808		541	-0.00229	-0.00368	0.00229	0.01965	0.01904
540	0.01394	0.00729	0.0013	-0.00476	-0.0261		540	-0.00154	-0.00291	0.00224	0.01892	0.01749
539	0.01243	0.00671	0.00121	-0.00429	-0.02451		539	-0.000915898	-0.00228	0.00206	0.01818	0.01602
538	0.01092	0.00623	0.00115	-0.00369	-0.02233		538	-0.000291795	-0.00164	0.00198	0.01744	0.01463
537	0.00968	0.00566	0.00108	-0.00331	-0.02083		537	0.000185699	-0.00113	0.00189	0.01671	0.01331
536	0.00845	0.00523	0.00105	-0.0029	-0.01921		536	0.000663193	-0.000626193	0.00182	0.01601	0.01206
535	0.00747	0.00476	0.000973372	-0.00252	-0.01748		535	0.00105	-0.000233156	0.00165	0.01531	0.01088
534	0.00649	0.0043	0.000882535	-0.00214	-0.01577		534	0.00144	0.000159881	0.00156	0.01462	0.00978
533	0.00564	0.00382	0.00079883	-0.00189	-0.01417		533	0.00174	0.000460274	0.00139	0.01398	0.00875
532	0.00478	0.00343	0.000752973	-0.00152	-0.01292		532	0.00204	0.000760667	0.00133	0.01338	0.00779
531	0.00405	0.00299	0.000637605	-0.00121	-0.0115		531	0.00223	0.000975334	0.0012	0.01278	0.00691
530	0.00332	0.00258	0.000565005	-0.000990854	-0.01026		530	0.00241	0.00119	0.0011	0.01223	0.00611
529	0.00273	0.00221	0.000566122	-0.000804899	-0.00956		529	0.00258	0.00136	0.00102	0.01171	0.00538
528	0.00214	0.00181	0.000424649	-0.000563531	-0.00838		528	0.00276	0.00152	0.000965883	0.01119	0.00471
527	0.00165	0.00147	0.000302364	-0.000436533	-0.00748		527	0.00284	0.00162	0.000849862	0.01068	0.00411
526	0.00116	0.0012	0.000320977	-0.000377472	-0.00673		526	0.00293	0.00171	0.000713569	0.01019	0.00357
525	0.00078437	0.000901479	0.000236536	-0.000259301	-0.00591		525	0.00295	0.00176	0.000613536	0.00971	0.00308
524	0.00040874	0.000653245	0.00020388	-0.000104269	-0.0053		524	0.00297	0.00181	0.000636524	0.00924	0.00265
523	0.000148618	0.000448709	0.000106648	1.09993e-05	-0.00453		523	0.00294	0.0018	0.000488708	0.00877	0.00226
522	-0.000111504	0.000172568	1.38194e-05	3.22584e-05	-0.00398		522	0.0029	0.00179	0.000434589	0.00831	0.00192
521	-0.000294094	-8.08241e-06	2.45771e-05	9.39917e-05	-0.00358		521	0.00282	0.00177	0.000359717	0.00787	0.00163
520	-0.000476683	-0.000198301	-4.45391e-05	4.39884e-05	-0.00321		520	0.00275	0.00174	0.000243091	0.00742	0.00139
519	-0.000585228	-0.000337503	-0.000111775	7.80719e-05	-0.00279		519	0.00265	0.00168	0.00025991	0.00699	0.00118
518	-0.000693773	-0.000420855	-0.000104957	0.000150556	-0.00236		518	0.00255	0.00161	0.000225194	0.0066	0.001
517	-0.000715396	-0.00056758	-0.00020521	9.68769e-05	-0.00217		517	0.00246	0.00154	0.000145265	0.00623	0.000864105
516	-0.000737019	-0.000638121	-0.000161409	3.00844e-05	-0.00192		516	0.00236	0.00147	0.000127622	0.00586	0.000752809
515	-0.000702421	-0.000756027	-0.000215538	2.17073e-05	-0.00175		515	0.00228	0.0014	7.14007e-05	0.00552	0.000667683
514	-0.000667824	-0.000785993	-0.000228858	1.49624e-05	-0.00159		514	0.00219	0.00132	3.46072e-05	0.00518	0.000606016
513	-0.000589254	-0.00087213	-0.000272312	-0.000117069	-0.00146		513	0.00207	0.00122	-1.75474e-05	0.00484	0.000565717
512	-0.000510684	-0.000847173	-0.000252458	-0.000105308	-0.00136		512	0.00194	0.00112	1.28239e-05	0.00454	0.000545935
511	-0.000390651	-0.000939817	-0.000277551	-0.000145232	-0.00125		511	0.00176	0.00098497	3.26224e-05	0.00425	0.000545892
510	-0.000270619	-0.000942656	-0.000250638	-0.000184638	-0.00128		510	0.00158	0.000849941	-1.46273e-05	0.00399	0.000563961
509	-0.000134294	-0.000946193	-0.000265966	-0.000237496	-0.00123		509	0.00137	0.000698465	-3.56323e-05	0.00375	0.000599533
508	2.03116e-06	-0.000908819	-0.000191723	-0.000395283	-0.0013		508	0.00116	0.000546989	-5.85746e-05	0.00355	0.000651727
507	0.000164624	-0.000911623	-0.000284308	-0.000329219	-0.0012		507	0.00096189	0.000386194	-2.16835e-05	0.00335	0.000718773
506	0.000327217	-0.000869891	-0.000227886	-0.000528657	-0.00135		506	0.00076378	0.000225398	-9.74422e-05	0.00316	0.000798634
505	0.000490433	-0.000779048	-0.000215049	-0.000608109	-0.00137		505	0.000565551	6.27105e-05	-0.000137257	0.003	0.000890891
504	0.000653648	-0.000845321	-0.000176667	-0.000576454	-0.00145		504	0.000367322	-9.99771e-05	-0.000104778	0.00286	0.000993797
503	0.000821369	-0.000721621	-0.000210818	-0.000688331	-0.00159		503	0.000174673	-0.000253453	-5.81396e-05	0.00273	0.00111
502	0.00098909	-0.000704249	-0.000200555	-0.000712223	-0.00174		502	-1.79759e-05	-0.000406929	-0.000148426	0.00264	0.00123
501	0.00115	-0.00065077	-0.000186474	-0.000784252	-0.00176		501	-0.000205675	-0.000562254	-5.88041e-05	0.00257	0.00136
500	0.00131	-0.000523319	-0.000124499	-0.000894559	-0.00206		500	-0.000393375	-0.000717579	-0.000142083	0.00251	0.00149
499	0.00148	-0.000502381	-0.000156867	-0.000859228	-0.00211		499	-0.000587556	-0.000868789	-9.25631e-05	0.00247	0.00163
498	0.00165	-0.000370155	-0.000175757	-0.000945168	-0.00218		498	-0.000781737	-0.00102	-9.79554e-05	0.00244	0.00178
497	0.00181	-0.000358385	-0.000161586	-0.00108	-0.00236		497	-0.000970869	-0.00116	-7.84456e-05	0.00242	0.00193
496	0.00196	-0.000249222	-0.00014456	-0.00117	-0.00263		496	-0.00116	-0.00129	-9.92952e-05	0.00241	0.00208
495	0.00211	-0.000202786	-0.000123796	-0.0012	-0.0028		495	-0.00133	-0.00141	-9.28852e-05	0.0024	0.00223
494	0.00227	-9.9241e-05	-1.36487e-05	-0.00122	-0.00285		494	-0.0015	-0.00153	-7.29503e-05	0.00241	0.00237
493	0.00244	-5.68618e-05	-0.000108116	-0.0013	-0.00303		493	-0.00166	-0.00166	-0.000136243	0.00241	0.00251
492	0.00261	2.82689e-05	-7.08434e-05	-0.00138	-0.00319		492	-0.00181	-0.00179	-9.17999e-05	0.00242	0.00265
491	0.00268	0.000103126	-9.5604e-05	-0.00136	-0.00326		491	-0.00196	-0.0019	-0.0001306	0.00243	0.00279
490	0.00276	0.000134644	-7.62513e-05	-0.00139	-0.00349		490	-0.00211	-0.002	-0.000114382	0.00246	0.00293
489	0.00284	0.000208569	-9.76243e-05	-0.00141	-0.00367		489	-0.00224	-0.00211	-9.15336e-05	0.00249	0.00306
488	0.00293	0.000294547	-3.44656e-06	-0.00147	-0.00374		488	-0.00237	-0.00221	-3.4416e-06	0.00254	0.0032
487	0.00301	0.000365927	-3.41704e-05	-0.0016	-0.004		487	-0.00249	-0.00232	-9.76844e-05	0.00259	0.00334
486	0.0031	0.000396496	-0.000128295	-0.00167	-0.00419		486	-0.0026	-0.00242	-9.55629e-05	0.00264	0.00347
485	0.00318	0.000424027	-3.52421e-05	-0.00159	-0.00418		485	-0.0027	-0.0025	-0.000107861	0.00268	0.00359
484	0.00326	0.000431227	-4.31205e-05	-0.00167	-0.00428		484	-0.00281	-0.00258	-9.47797e-05	0.00271	0.0037
483	0.0034	0.000527287	5.15018e-06	-0.00175	-0.00436		483	-0.0029	-0.00265	-1.74213e-05	0.00272	0.0038
482	0.00354	0.000560658	-6.12168e-06	-0.0018	-0.00456		482	-0.00299	-0.00272	-4.74768e-05	0.00272	0.0039
481	0.00368	0.000617351	-1.25114e-05	-0.00175	-0.00451		481	-0.00308	-0.00279	-3.59097e-05	0.00273	0.00399
480	0.00381	0.000664434	-3.05501e-05	-0.00172	-0.00458		480	-0.00317	-0.00286	4.49758e-05	0.00274	0.00408
479	0.00386	0.000670107	2.71341e-05	-0.00182	-0.00461		479	-0.00325	-0.00293	-0.000124338	0.00277	0.00417
478	0.00392	0.00072678	3.00411e-05	-0.00182	-0.00475		478	-0.00333	-0.00299	-8.59124e-05	0.00282	0.00427
477	0.00395	0.000748035	-2.08927e-05	-0.0019	-0.00499		477	-0.0034	-0.00305	-3.08007e-05	0.00288	0.00436
476	0.00398	0.000751694	3.6577e-05	-0.00193	-0.00516		476	-0.00347	-0.0031	-6.00398e-05	0.00294	0.00445
475	0.00404	0.00081866	2.70211e-05	-0.00192	-0.0052		475	-0.00355	-0.00317	-3.14675e-05	0.00299	0.00454
474	0.0041	0.000842041	3.46238e-05	-0.00194	-0.00528		474	-0.00362	-0.00325	3.55547e-05	0.00302	0.00462
473	0.00412	0.000881697	5.39712e-06	-0.00197	-0.00543		473	-0.00364	-0.00329	-2.06605e-05	0.00304	0.00469
472	0.00414	0.000908845	-2.08033e-06	-0.00205	-0.0054		472	-0.00367	-0.00333	-9.51724e-06	0.00305	0.00474
471	0.00414	0.000930214	4.69657e-05	-0.00202	-0.00554		471	-0.00371	-0.00333	-2.35151e-05	0.00304	0.00479
470	0.00415	0.000908928	1.69716e-05	-0.00204	-0.00551		470	-0.00375	-0.00333	4.36179e-05	0.00303	0.00483
469	0.00419	0.000940506	6.47839e-05	-0.00209	-0.00555		469	-0.0038	-0.00338	4.80518e-05	0.00303	0.00485
468	0.00424	0.000988074	5.87823e-05	-0.00216	-0.00567		468	-0.00385	-0.00342	-7.70903e-05	0.00301	0.00487
467	0.00425	0.00101	1.68977e-05	-0.00209	-0.00551		467	-0.00389	-0.00344	-5.772e-05	0.003	0.00489
466	0.00425	0.000999719	1.5762e-05	-0.00204	-0.00545		466	-0.00393	-0.00346	1.65476e-05	0.00301	0.0049
465	0.00428	0.000989973	2.05373e-05	-0.00203	-0.00546		465	-0.00396	-0.00349	-2.12601e-05	0.00302	0.00492
464	0.0043	0.00105	5.42473e-05	-0.00204	-0.00549		464	-0.004	-0.00353	2.01394e-05	0.00304	0.00495
463	0.00434	0.0011	-8.93291e-06	-0.00215	-0.00585		463	-0.00402	-0.00356	-4.02161e-05	0.00306	0.00497
462	0.00439	0.00105	-1.45236e-05	-0.00206	-0.00563		462	-0.00405	-0.00359	1.43308e-05	0.00308	0.005
461	0.00441	0.00109	1.02597e-05	-0.00203	-0.00566		461	-0.00409	-0.00363	1.29869e-05	0.00309	0.00503
460	0.00443	0.00108	2.60568e-05	-0.00209	-0.00557		460	-0.00414	-0.00367	1.48686e-05	0.0031	0.00507
459	0.00444	0.00113	4.49955e-05	-0.00215	-0.0057		459	-0.00417	-0.00368	-1.57781e-05	0.00312	0.0051
458	0.00445	0.00114	3.73291e-05	-0.0021	-0.00573		458	-0.00419	-0.0037	3.75058e-05	0.00314	0.00514
457	0.00446	0.00119	3.92541e-05	-0.00209	-0.00573		457	-0.00417	-0.00368	2.99401e-05	0.00317	0.00519
456	0.00447	0.00118	-6.36926e-06	-0.00209	-0.00564		456	-0.00415	-0.00366	-7.92621e-06	0.00319	0.00523
455	0.00447	0.00115	3.27791e-05	-0.00208	-0.00578		455	-0.00418	-0.00366	9.81837e-05	0.00322	0.00527
454	0.00447	0.00121	4.00849e-05	-0.00217	-0.00589		454	-0.00421	-0.00367	6.01677e-05	0.00324	0.0053
453	0.00444	0.0012	4.05636e-06	-0.0022	-0.00604		453	-0.00425	-0.00371	6.15612e-05	0.00326	0.00533
452	0.00441	0.0012	3.66159e-05	-0.00216	-0.0059		452	-0.00429	-0.00375	5.78414e-05	0.00326	0.00534
451	0.00442	0.00114	9.10178e-06	-0.00207	-0.00593		451	-0.00433	-0.00379	9.91331e-05	0.00326	0.00533
450	0.00442	0.0012	6.71294e-05	-0.00209	-0.00593		450	-0.00436	-0.00383	5.18764e-05	0.00325	0.00533
449	0.00443	0.00123	8.18688e-06	-0.00207	-0.00585		449	-0.00441	-0.00386	6.52425e-05	0.00325	0.00532
448	0.00445	0.00118	0.00011102	-0.00211	-0.00573		448	-0.00445	-0.00389	6.7773e-06	0.00326	0.00532
447	0.00447	0.00121	5.77052e-05	-0.00203	-0.00574		447	-0.00442	-0.00387	0.000142389	0.00327	0.00532
446	0.0045	0.00129	6.89868e-06	-0.00218	-0.00592		446	-0.00439	-0.00385	7.92994e-05	0.00329	0.00533
445	0.00455	0.00123	7.26052e-05	-0.00219	-0.00601		445	-0.00438	-0.00386	8.64328e-05	0.0033	0.00535
444	0.00459	0.00126	7.1812e-05	-0.00221	-0.00606		444	-0.00436	-0.00387	0.000108052	0.00332	0.00536
443	0.0046	0.00122	3.00214e-05	-0.00209	-0.00601		443	-0.00435	-0.00387	5.06726e-05	0.00334	0.00538
442	0.00461	0.00123	6.55749e-06	-0.0022	-0.00602		442	-0.00434	-0.00387	9.13238e-05	0.00336	0.00538
441	0.00457	0.00122	4.97403e-05	-0.00203	-0.00583		441	-0.00434	-0.00388	0.000124107	0.00338	0.00539
440	0.00453	0.00123	-2.27246e-05	-0.00215	-0.00591		440	-0.00435	-0.00389	0.000103613	0.00339	0.00539
439	0.00453	0.00128	9.01217e-05	-0.00219	-0.00599		439	-0.00438	-0.0039	7.99321e-05	0.00339	0.00539
438	0.00453	0.0013	-3.64268e-05	-0.0022	-0.00594		438	-0.00441	-0.0039	0.000123455	0.00337	0.00539
437	0.00451	0.00132	4.60747e-05	-0.00216	-0.00612		437	-0.00442	-0.0039	0.000152404	0.00336	0.00539
436	0.00448	0.00129	7.86802e-05	-0.00215	-0.00599		436	-0.00443	-0.00389	0.00010709	0.00335	0.00539
435	0.00449	0.00127	1.63886e-05	-0.00212	-0.00597		435	-0.00434	-0.00389	8.28542e-05	0.00335	0.00539
434	0.0045	0.00128	-7.15876e-06	-0.00207	-0.00602		434	-0.00425	-0.00388	0.00016372	0.00335	0.00538
433	0.00451	0.00127	-5.87216e-06	-0.00216	-0.0061		433	-0.00423	-0.00386	0.000161034	0.00336	0.00538
432	0.00452	0.00125	9.6532e-06	-0.00211	-0.00592		432	-0.00421	-0.00384	0.00014544	0.00337	0.00537
431	0.00452	0.00127	1.62288e-05	-0.00219	-0.00609		431	-0.00419	-0.00384	0.000112606	0.00338	0.00536
430	0.00453	0.00125	3.50815e-05	-0.00217	-0.00603		430	-0.00418	-0.00384	0.000139543	0.00338	0.00536
429	0.00453	0.00122	0.000110707	-0.00211	-0.00593		429	-0.00421	-0.00384	0.000211036	0.00338	0.00535
428	0.00453	0.00126	6.09233e-05	-0.00212	-0.00601		428	-0.00423	-0.00384	6.70582e-05	0.00338	0.00535
427	0.0045	0.00125	2.42475e-05	-0.00215	-0.00612		427	-0.00422	-0.00383	0.000114587	0.00338	0.00535
426	0.00447	0.0013	9.68923e-05	-0.00206	-0.00587		426	-0.0042	-0.00383	0.000196678	0.00339	0.00534
425	0.00446	0.00123	3.89782e-05	-0.00215	-0.00606		425	-0.00422	-0.00384	0.000154547	0.0034	0.00533
424	0.00445	0.00121	9.90499e-06	-0.00207	-0.00601		424	-0.00424	-0.00385	8.27149e-05	0.00339	0.00531
423	0.00442	0.00119	1.05996e-05	-0.00213	-0.00588		423	-0.00421	-0.00383	0.000140579	0.00338	0.00529
422	0.00438	0.00124	7.09987e-05	-0.00209	-0.00596		422	-0.00418	-0.00381	0.000176879	0.00337	0.00527
421	0.00439	0.00125	2.74192e-05	-0.00208	-0.00584		421	-0.00415	-0.00379	0.000150212	0.00336	0.00525
420	0.0044	0.00125	4.08971e-05	-0.0021	-0.00595		420	-0.00413	-0.00376	0.000134599	0.00335	0.00523
419	0.00438	0.00123	3.25141e-05	-0.00209	-0.00591		419	-0.00413	-0.00373	0.000116102	0.00337	0.00522
418	0.00436	0.00121	5.50966e-05	-0.00207	-0.00589		418	-0.00414	-0.0037	0.00017478	0.00338	0.0052
417	0.00436	0.00123	1.7866e-05	-0.00207	-0.00595		417	-0.00414	-0.0037	0.000150126	0.0034	0.00519
416	0.00436	0.00122	-2.98765e-05	-0.00207	-0.00584		416	-0.00414	-0.0037	0.000190972	0.00342	0.00518
415	0.00435	0.00122	5.81302e-05	-0.002	-0.00584		415	-0.00418	-0.00373	0.000154996	0.00344	0.00518
414	0.00434	0.00118	-1.75998e-05	-0.00206	-0.00584		414	-0.00423	-0.00376	0.000200346	0.00344	0.00517
413	0.00432	0.00116	3.90543e-05	-0.00204	-0.0059		413	-0.00421	-0.00377	0.00015589	0.00344	0.00516
412	0.0043	0.00116	8.70397e-07	-0.00203	-0.00588		412	-0.00418	-0.00378	9.12414e-05	0.00343	0.00514
411	0.00432	0.00117	1.41992e-05	-0.00195	-0.00582		411	-0.00418	-0.00379	0.000158459	0.00342	0.00513
410	0.00434	0.00115	4.07288e-05	-0.002	-0.0057		410	-0.00419	-0.00379	0.000154456	0.00341	0.00511
409	0.00428	0.00119	-2.35084e-05	-0.00193	-0.00569		409	-0.00413	-0.00377	0.000198198	0.0034	0.00509
408	0.00421	0.00121	4.17782e-05	-0.00195	-0.00568		408	-0.00408	-0.00374	0.000118256	0.00338	0.00507
407	0.00422	0.00112	1.42018e-05	-0.00198	-0.00584		407	-0.00405	-0.00373	0.000142412	0.00337	0.00505
406	0.00424	0.00118	-1.35917e-05	-0.00194	-0.00577		406	-0.00402	-0.00373	0.000242955	0.00336	0.00503
405	0.00419	0.00112	-2.42821e-05	-0.00191	-0.00571		405	-0.00401	-0.00372	0.000127545	0.00335	0.00502
404	0.00414	0.00115	4.18361e-05	-0.00195	-0.00568		404	-0.004	-0.00371	0.000148742	0.00335	0.005
403	0.00409	0.00117	8.27417e-05	-0.00198	-0.00574		403	-0.00396	-0.00369	0.000185686	0.00335	0.00499
402	0.00404	0.00115	0.000133031	-0.00189	-0.00575		402	-0.00391	-0.00367	0.00020088	0.00337	0.00498
401	0.00404	0.00114	3.9937e-05	-0.0019	-0.00549		401	-0.00392	-0.00368	0.000184337	0.00338	0.00497
400	0.00403	0.00111	3.38777e-05	-0.00196	-0.00563		400	-0.00392	-0.00369	0.000131014	0.00339	0.00496
399	0.00401	0.00107	-3.03747e-05	-0.00193	-0.00551		399	-0.00391	-0.00365	0.000272546	0.00339	0.00494
398	0.00399	0.0011	7.20445e-05	-0.00205	-0.0056		398	-0.0039	-0.00361	0.000275956	0.00337	0.00492
397	0.00396	0.00113	1.87509e-06	-0.00196	-0.00552		397	-0.00386	-0.00358	0.000170748	0.00333	0.0049
396	0.00392	0.00107	6.49212e-05	-0.0019	-0.00542		396	-0.00383	-0.00355	0.000158015	0.00329	0.00487
395	0.00395	0.00107	5.53194e-05	-0.00178	-0.0054		395	-0.0038	-0.00354	0.000247527	0.00326	0.00484
394	0.00398	0.00109	5.18605e-05	-0.00182	-0.00543		394	-0.00377	-0.00353	0.000199063	0.00324	0.00481
393	0.00396	0.00104	6.05512e-05	-0.00193	-0.00538		393	-0.00375	-0.00352	0.00019032	0.00322	0.00479
392	0.00394	0.0011	4.78313e-05	-0.00194	-0.00552		392	-0.00373	-0.00351	0.000101803	0.00323	0.00476
391	0.00384	0.00106	1.39842e-05	-0.00187	-0.0055		391	-0.00365	-0.00347	0.000183531	0.00324	0.00474
390	0.00375	0.00103	5.14617e-05	-0.00183	-0.00537		390	-0.00358	-0.00342	0.000117757	0.00324	0.00472
389	0.00371	0.000956974	-7.42837e-06	-0.00177	-0.00522		389	-0.00357	-0.00342	0.000209215	0.00324	0.00469
388	0.00366	0.000951485	1.01797e-05	-0.00189	-0.00528		388	-0.00356	-0.00342	0.000220901	0.00323	0.00467
387	0.00366	0.00105	7.82043e-05	-0.00181	-0.00519		387	-0.00358	-0.00345	0.000182818	0.00321	0.00464
386	0.00366	0.00104	4.79121e-05	-0.00183	-0.00525		386	-0.00361	-0.00347	0.000250433	0.00319	0.0046
385	0.00364	0.000920139	3.17837e-05	-0.0018	-0.00511		385	-0.0036	-0.00345	0.000176086	0.00317	0.00457
384	0.00361	0.000996537	1.30977e-05	-0.00172	-0.00509		384	-0.00359	-0.00342	0.00020592	0.00314	0.00453
383	0.00359	0.00108	4.99259e-05	-0.00182	-0.00517		383	-0.00357	-0.00341	0.000136254	0.00312	0.0045
382	0.00357	0.000943333	5.03896e-05	-0.00172	-0.00499		382	-0.00354	-0.00339	0.000152116	0.00309	0.00446
381	0.00354	0.000916994	6.91232e-05	-0.00182	-0.00503		381	-0.0035	-0.00334	0.000173418	0.00306	0.00443
380	0.00351	0.000873494	7.65428e-06	-0.00169	-0.00489		380	-0.00346	-0.00329	0.000229624	0.00304	0.0044
379	0.00348	0.000837977	6.78385e-05	-0.00167	-0.00482		379	-0.00341	-0.00326	0.000206522	0.00302	0.00438
378	0.00345	0.000956792	3.7387e-05	-0.00175	-0.00512		378	-0.00335	-0.00322	0.000117611	0.00301	0.00436
377	0.00343	0.000849077	6.67068e-05	-0.00185	-0.00494		377	-0.00332	-0.00321	0.000165085	0.003	0.00434
376	0.00341	0.000900667	6.28982e-07	-0.00178	-0.00488		376	-0.00328	-0.0032	0.000122311	0.00301	0.00432
375	0.00335	0.000936034	9.45475e-05	-0.00164	-0.00472		375	-0.00325	-0.00319	0.00019464	0.003	0.00429
374	0.00329	0.000808357	3.29832e-05	-0.00177	-0.00478		374	-0.00321	-0.00318	0.000192203	0.003	0.00427
373	0.00325	0.000861442	-2.49419e-05	-0.00169	-0.00476		373	-0.00318	-0.00315	0.000225007	0.00298	0.00424
372	0.00321	0.000828772	7.27079e-05	-0.00161	-0.0046		372	-0.00315	-0.00312	0.000278832	0.00296	0.0042
371	0.00317	0.000834505	4.56629e-05	-0.00173	-0.00473		371	-0.00316	-0.00313	6.78292e-05	0.00292	0.00417
370	0.00312	0.000798288	1.57509e-05	-0.00161	-0.00458		370	-0.00317	-0.00314	0.000174814	0.0029	0.00414
369	0.00309	0.000801712	7.48093e-05	-0.00171	-0.00448		369	-0.00317	-0.00312	0.000266704	0.00288	0.00411
368	0.00307	0.000786626	-1.3714e-05	-0.00169	-0.00452		368	-0.00316	-0.0031	0.000177477	0.00287	0.00408
367	0.00305	0.000807002	-3.56966e-05	-0.00161	-0.00438		367	-0.00313	-0.00307	0.000302454	0.00287	0.00405
366	0.00303	0.000745376	2.57289e-05	-0.00156	-0.00442		366	-0.00311	-0.00303	0.00027156	0.00286	0.00402
365	0.003	0.000766281	3.95344e-05	-0.00166	-0.00448		365	-0.00311	-0.00304	0.000194651	0.00283	0.004
364	0.00298	0.000753747	4.84416e-05	-0.00158	-0.00428		364	-0.00311	-0.00304	0.000351502	0.00281	0.00397
363	0.00295	0.000694099	3.67064e-05	-0.00154	-0.0042		363	-0.00309	-0.00302	0.000259036	0.0028	0.00394
362	0.00292	0.000647779	-3.28557e-05	-0.0015	-0.00423		362	-0.00307	-0.00299	0.000270649	0.00278	0.00392
361	0.00291	0.000679866	5.22899e-05	-0.00153	-0.00422		361	-0.00305	-0.00297	0.000256072	0.00275	0.0039
360	0.0029	0.000654995	-1.77316e-05	-0.00164	-0.00414		360	-0.00302	-0.00295	0.000210895	0.00274	0.00389
359	0.0029	0.000673853	-1.86592e-05	-0.00169	-0.0042		359	-0.00302	-0.00294	0.000237288	0.00271	0.00387
358	0.0029	0.000683334	8.74592e-06	-0.00162	-0.00424		358	-0.00301	-0.00294	0.000168665	0.00269	0.00386
357	0.00293	0.000670456	4.51226e-05	-0.00165	-0.00421		357	-0.003	-0.00292	0.000153692	0.00267	0.00384
356	0.00296	0.000699391	1.80611e-05	-0.00156	-0.00397		356	-0.00298	-0.0029	0.000258183	0.00265	0.00382
355	0.00296	0.00068327	3.39749e-05	-0.00149	-0.00406		355	-0.003	-0.00293	0.000278153	0.00264	0.0038
354	0.00295	0.000643917	6.80967e-06	-0.0014	-0.00393		354	-0.00303	-0.00296	0.000352404	0.00264	0.00378
353	0.00293	0.000622412	4.42432e-06	-0.00162	-0.00398		353	-0.00307	-0.00298	0.000232745	0.00264	0.00376
352	0.00291	0.000689682	7.28311e-05	-0.0015	-0.00391		352	-0.0031	-0.00301	0.000266961	0.00264	0.00376
351	0.00293	0.000670578	3.33603e-05	-0.00156	-0.00383		351	-0.0031	-0.00301	0.00023512	0.00263	0.00375
350	0.00295	0.00062154	-1.24343e-05	-0.00143	-0.0039		350	-0.0031	-0.00301	0.000278415	0.00264	0.00376
349	0.00296	0.000624921	-5.32348e-06	-0.00147	-0.00393		349	-0.00315	-0.00305	0.000362889	0.00264	0.00377
348	0.00298	0.000696202	-4.79699e-05	-0.00157	-0.00396		348	-0.0032	-0.00309	0.000319609	0.00263	0.00378
347	0.003	0.00059851	-8.91016e-05	-0.00167	-0.00396		347	-0.00321	-0.00309	0.000315174	0.00264	0.00379
346	0.00303	0.000678962	3.18708e-05	-0.00153	-0.00398		346	-0.00322	-0.00308	0.000292735	0.00264	0.0038
345	0.00306	0.000667938	-2.80163e-05	-0.00155	-0.00378		345	-0.00321	-0.00308	0.00034329	0.00263	0.00381
344	0.00309	0.00066559	7.27122e-06	-0.00164	-0.00398		344	-0.0032	-0.00308	0.000300473	0.00262	0.00381
343	0.00309	0.000626687	-2.23811e-06	-0.00153	-0.00389		343	-0.00319	-0.00311	0.000277374	0.00262	0.00382
342	0.00308	0.000620989	4.93126e-05	-0.00153	-0.00386		342	-0.00319	-0.00313	0.000203631	0.00263	0.00383
341	0.00311	0.000584224	3.55654e-05	-0.00162	-0.00402		341	-0.00321	-0.00315	0.000229464	0.00264	0.00384
340	0.00314	0.000616871	-9.10616e-06	-0.0016	-0.00406		340	-0.00322	-0.00317	0.000321566	0.00265	0.00385
339	0.00315	0.000551458	2.19477e-05	-0.00161	-0.00393		339	-0.00326	-0.0032	0.000395699	0.00266	0.00387
338	0.00315	0.000724822	7.35746e-05	-0.00162	-0.00399		338	-0.00329	-0.00323	0.0003722	0.00266	0.00388
337	0.00313	0.00070147	6.58501e-05	-0.00173	-0.00399		337	-0.00333	-0.00326	0.000294444	0.00265	0.0039
336	0.0031	0.000700989	-2.86576e-06	-0.00184	-0.00406		336	-0.00337	-0.0033	0.000355102	0.00264	0.00391
335	0.00309	0.000755987	0.000107054	-0.0017	-0.00409		335	-0.00338	-0.0033	0.000380752	0.00262	0.00393
334	0.00308	0.00072536	8.53552e-06	-0.00177	-0.00436		334	-0.00338	-0.0033	0.000237663	0.0026	0.00394
333	0.00307	0.000735511	-2.90458e-05	-0.00174	-0.00413		333	-0.00338	-0.00329	0.000260844	0.00259	0.00395
332	0.00306	0.000694283	-2.26327e-05	-0.00184	-0.00404		332	-0.00337	-0.00328	0.000368034	0.00259	0.00396
331	0.00307	0.000648549	-2.20606e-05	-0.00184	-0.00419		331	-0.00338	-0.00328	0.00041376	0.00261	0.00397
330	0.00308	0.000704314	3.97052e-05	-0.00172	-0.00401		330	-0.00338	-0.00328	0.000427257	0.00262	0.00398
329	0.00308	0.000682731	-2.54509e-05	-0.00183	-0.00402		329	-0.00337	-0.00328	0.000471632	0.00264	0.00399
328	0.00308	0.000654543	2.06422e-05	-0.00186	-0.00416		328	-0.00336	-0.00329	0.000376837	0.00264	0.004
327	0.00305	0.000719255	-3.62392e-05	-0.00189	-0.0041		327	-0.00338	-0.0033	0.000338045	0.00263	0.00401
326	0.00302	0.000613999	1.69197e-05	-0.00183	-0.00399		326	-0.00339	-0.00331	0.000299528	0.00261	0.00401
325	0.00298	0.000602984	-7.32029e-05	-0.00175	-0.00397		325	-0.0034	-0.00332	0.000359709	0.00258	0.00401
324	0.00294	0.000667726	3.5952e-05	-0.00193	-0.00416		324	-0.00341	-0.00333	0.000347033	0.00254	0.004
323	0.00292	0.000671034	5.51759e-05	-0.00199	-0.00415		323	-0.00339	-0.00333	0.000259273	0.0025	0.00399
322	0.0029	0.000716792	-4.30584e-05	-0.0021	-0.00413		322	-0.00336	-0.00333	0.000220902	0.00246	0.00398
321	0.0029	0.00059581	7.18482e-05	-0.00217	-0.00426		321	-0.00335	-0.00333	0.000149293	0.00242	0.00396
320	0.00291	0.000618865	2.75721e-05	-0.00202	-0.00415		320	-0.00334	-0.00333	0.000246965	0.00239	0.00395
319	0.0029	0.000600758	5.51237e-06	-0.00214	-0.00405		319	-0.00332	-0.00332	0.000169814	0.00237	0.00394
318	0.00288	0.00063298	-5.3001e-05	-0.00224	-0.00416		318	-0.00331	-0.00331	0.000231672	0.00236	0.00392
317	0.00285	0.000577498	-2.31664e-05	-0.00207	-0.00422		317	-0.00328	-0.00328	0.000135545	0.00234	0.00391
316	0.00282	0.000523561	-2.97918e-05	-0.00227	-0.00436		316	-0.00326	-0.00326	0.000159801	0.00233	0.00389
315	0.00277	0.000551127	-3.43405e-05	-0.00224	-0.00422		315	-0.00325	-0.0032	0.000237097	0.00232	0.00387
314	0.00272	0.000535418	2.64163e-05	-0.0022	-0.00423		314	-0.00324	-0.00315	0.000204371	0.00229	0.00384
313	0.00264	0.000562105	1.4557e-05	-0.00217	-0.00412		313	-0.00324	-0.00311	0.000278488	0.00226	0.0038
312	0.00257	0.000572741	3.86028e-06	-0.00222	-0.00404		312	-0.00324	-0.00308	0.000178253	0.00221	0.00375
311	0.00252	0.000534707	4.08716e-05	-0.00224	-0.00405		311	-0.00326	-0.00308	0.000167426	0.00215	0.0037
310	0.00247	0.00055417	-6.2167e-05	-0.00227	-0.00406		310	-0.00328	-0.00308	0.000199419	0.00209	0.00364
309	0.0024	0.000506663	-4.13586e-05	-0.0023	-0.00386		309	-0.0032	-0.00305	0.000170121	0.00202	0.00357
308	0.00233	0.000365088	-5.70412e-05	-0.00229	-0.00382		308	-0.00312	-0.00302	8.32267e-05	0.00194	0.0035
307	0.00233	0.000499673	-1.06746e-05	-0.00232	-0.00392		307	-0.00324	-0.00311	0.00012266	0.00185	0.00341
306	0.00233	0.000527116	-3.78426e-06	-0.00225	-0.00373		306	-0.00336	-0.00319	0.000108188	0.00178	0.00331
305	0.00201	0.000484945	-5.95892e-06	-0.00223	-0.00361		305	-0.00295	-0.00288	8.48132e-05	0.00169	0.0032
304	0.0017	0.00045773	-6.53666e-05	-0.00218	-0.00345		304	-0.00253	-0.00257	3.7801e-05	0.00159	0.00306
303	0.0013	0.000376032	-2.45894e-05	-0.00207	-0.00338		303	-0.00202	-0.00211	5.7016e-05	0.00149	0.00292
302	0.000899247	0.000366398	5.1407e-05	-0.00195	-0.00312		302	-0.0015	-0.00166	-1.86248e-06	0.00139	0.00275
301	0.000490258	0.000372554	-8.06132e-05	-0.00192	-0.00305		301	-0.000885027	-0.00111	1.68539e-05	0.00128	0.00258
300	8.12688e-05	0.000454779	-8.97272e-05	-0.0019	-0.00287		300	-0.000270053	-0.000556961	2.32418e-05	0.00116	0.00241

## Sheet: S22
D-GSH							L-GSH
	KI: 1.5 μM	KI: 2.0 μM	KI: 2.5 μM	KI: 5.0 μM	KI: 8.0 μM			KI: 1.5 μM	KI: 2.5 μM	KI: 3.0 μM	KI: 4.0 μM	KI: 5.0 μM
Wavelength (nm)	g-factor	g-factor	g-factor	g-factor	g-factor		Wavelength (nm)	g-factor	g-factor	g-factor	g-factor	g-factor
800	-0.02266	-0.00548	-0.000648775	0.00813	0.01311		800	0.02456	0.01131	0.00364	-0.00888	-0.02055
799	-0.02269	-0.00539	-0.000704082	0.00824	0.01311		799	0.02452	0.01137	0.00368	-0.00897	-0.02034
798	-0.02292	-0.00549	-0.000546554	0.0082	0.01306		798	0.02418	0.01145	0.00367	-0.00911	-0.01991
797	-0.02296	-0.00559	-0.000550656	0.00828	0.01319		797	0.024	0.0116	0.00373	-0.00914	-0.01969
796	-0.02317	-0.00563	-0.000593573	0.00833	0.01319		796	0.02383	0.01169	0.00384	-0.00914	-0.01951
795	-0.02325	-0.00561	-0.000654378	0.00825	0.01304		795	0.02358	0.0118	0.00386	-0.00927	-0.01926
794	-0.02333	-0.00583	-0.000600745	0.0083	0.01302		794	0.0234	0.01193	0.00395	-0.00933	-0.01884
793	-0.02333	-0.00584	-0.000589136	0.0082	0.01304		793	0.02325	0.01205	0.00403	-0.00933	-0.01853
792	-0.02353	-0.00577	-0.000592835	0.00832	0.01296		792	0.02302	0.01208	0.00403	-0.00939	-0.01841
791	-0.02362	-0.00593	-0.000631845	0.00825	0.01302		791	0.02281	0.01218	0.00408	-0.00948	-0.01825
790	-0.02364	-0.00593	-0.00056049	0.00828	0.01286		790	0.02266	0.01233	0.00417	-0.00952	-0.01771
789	-0.02371	-0.006	-0.000652925	0.00817	0.01285		789	0.02227	0.01242	0.00425	-0.00956	-0.01769
788	-0.02392	-0.00603	-0.000580154	0.00818	0.01275		788	0.02208	0.01243	0.00428	-0.00958	-0.01718
787	-0.02396	-0.00616	-0.00068404	0.00817	0.01283		787	0.02198	0.01258	0.00437	-0.00971	-0.01693
786	-0.02404	-0.00613	-0.000593296	0.00814	0.01271		786	0.02173	0.01266	0.00441	-0.00976	-0.01658
785	-0.02416	-0.00623	-0.000655716	0.00826	0.01269		785	0.02156	0.01276	0.0045	-0.00978	-0.01622
784	-0.0244	-0.00637	-0.000613094	0.00821	0.01273		784	0.02133	0.01288	0.00454	-0.00985	-0.01597
783	-0.02438	-0.00648	-0.000535207	0.00817	0.01267		783	0.02114	0.01305	0.00462	-0.00998	-0.01575
782	-0.02456	-0.00651	-0.000655066	0.0082	0.01274		782	0.02101	0.0131	0.00467	-0.01001	-0.01547
781	-0.02468	-0.00657	-0.000711766	0.00816	0.0125		781	0.02072	0.01328	0.00475	-0.01011	-0.01507
780	-0.02474	-0.00672	-0.000601774	0.00827	0.01269		780	0.0206	0.01342	0.00486	-0.01019	-0.0147
779	-0.02491	-0.00673	-0.000717078	0.0083	0.01272		779	0.02044	0.01352	0.00492	-0.01022	-0.01443
778	-0.02487	-0.00677	-0.000733928	0.00825	0.01259		778	0.02023	0.01364	0.005	-0.01024	-0.01401
777	-0.02493	-0.00696	-0.000705089	0.00832	0.01256		777	0.01996	0.01375	0.00508	-0.01034	-0.01372
776	-0.02511	-0.00704	-0.000769156	0.00834	0.01271		776	0.01982	0.01386	0.00514	-0.01054	-0.01326
775	-0.02522	-0.00717	-0.000812252	0.00844	0.01263		775	0.01954	0.01397	0.00523	-0.01064	-0.01292
774	-0.02516	-0.00729	-0.000776821	0.00859	0.01273		774	0.01932	0.0141	0.00529	-0.01067	-0.0125
773	-0.02515	-0.00724	-0.00084185	0.00859	0.01269		773	0.01912	0.01414	0.00534	-0.01065	-0.01226
772	-0.02528	-0.00742	-0.000843937	0.00855	0.01269		772	0.01886	0.0142	0.0054	-0.01061	-0.01168
771	-0.0252	-0.00751	-0.000760008	0.00853	0.01265		771	0.01852	0.01426	0.00548	-0.01064	-0.01147
770	-0.02508	-0.00743	-0.000813204	0.00842	0.01251		770	0.01805	0.01432	0.00554	-0.01066	-0.01096
769	-0.02515	-0.00746	-0.000747178	0.00834	0.01255		769	0.01781	0.01433	0.00559	-0.01061	-0.01069
768	-0.02517	-0.0076	-0.000715748	0.00833	0.01241		768	0.01754	0.01439	0.00564	-0.01068	-0.01027
767	-0.02513	-0.00765	-0.000735358	0.00825	0.01235		767	0.01726	0.01448	0.00568	-0.01066	-0.01004
766	-0.02509	-0.00769	-0.000815579	0.00812	0.01241		766	0.01701	0.0145	0.00573	-0.01066	-0.00974
765	-0.02502	-0.00764	-0.000672944	0.00797	0.01232		765	0.01668	0.01455	0.00578	-0.0106	-0.00949
764	-0.02496	-0.0077	-0.000614219	0.00784	0.01216		764	0.01623	0.01458	0.00581	-0.01053	-0.00921
763	-0.025	-0.00774	-0.000609557	0.00782	0.01231		763	0.01595	0.01457	0.00588	-0.01047	-0.00881
762	-0.02503	-0.00781	-0.000630107	0.00757	0.01216		762	0.01555	0.01461	0.0059	-0.01052	-0.00849
761	-0.02497	-0.00787	-0.000596267	0.00748	0.01199		761	0.01525	0.01461	0.00591	-0.01052	-0.00819
760	-0.02494	-0.00794	-0.000610323	0.00741	0.01207		760	0.01501	0.01464	0.00598	-0.01043	-0.00791
759	-0.0249	-0.00801	-0.000666278	0.00737	0.01198		759	0.01478	0.01473	0.00602	-0.01042	-0.00742
758	-0.0249	-0.0081	-0.000621037	0.00735	0.01192		758	0.0144	0.01474	0.0061	-0.01047	-0.00724
757	-0.02487	-0.0081	-0.000646488	0.00735	0.01204		757	0.01412	0.01474	0.00616	-0.01043	-0.00683
756	-0.02486	-0.00824	-0.000684505	0.0072	0.01188		756	0.01372	0.01478	0.00619	-0.01043	-0.00648
755	-0.02483	-0.00835	-0.00066009	0.00718	0.012		755	0.01349	0.01488	0.00624	-0.01045	-0.006
754	-0.02492	-0.00843	-0.000722754	0.00714	0.01194		754	0.01321	0.01494	0.00632	-0.01049	-0.00572
753	-0.02486	-0.00858	-0.000689787	0.00715	0.01198		753	0.0129	0.01499	0.00637	-0.01058	-0.00525
752	-0.02482	-0.00869	-0.000679873	0.00714	0.01205		752	0.01263	0.01504	0.00641	-0.01053	-0.00489
751	-0.02476	-0.0087	-0.000689969	0.00709	0.01203		751	0.01233	0.01507	0.00648	-0.01049	-0.00459
750	-0.02475	-0.00888	-0.000734597	0.00714	0.01214		750	0.01213	0.01512	0.00653	-0.01052	-0.00421
749	-0.02469	-0.00888	-0.000740588	0.00708	0.01203		749	0.0118	0.01514	0.00658	-0.01046	-0.00383
748	-0.0246	-0.00898	-0.000736696	0.00689	0.01205		748	0.01145	0.01507	0.00663	-0.01036	-0.00344
747	-0.02448	-0.00908	-0.000689126	0.00682	0.01201		747	0.01111	0.01507	0.00664	-0.01034	-0.00317
746	-0.0245	-0.00916	-0.000728242	0.00685	0.01222		746	0.01082	0.0151	0.00668	-0.01033	-0.00273
745	-0.02441	-0.00922	-0.000709729	0.00674	0.01209		745	0.01039	0.01503	0.00671	-0.01021	-0.0024
744	-0.02431	-0.00925	-0.000682159	0.0066	0.01199		744	0.01004	0.015	0.00674	-0.01013	-0.00204
743	-0.02428	-0.00932	-0.000736008	0.0066	0.01209		743	0.00969	0.01503	0.00677	-0.01008	-0.00174
742	-0.02412	-0.00945	-0.00078351	0.00644	0.01196		742	0.00934	0.01502	0.00683	-0.01005	-0.00135
741	-0.02397	-0.00949	-0.000730485	0.00638	0.012		741	0.00904	0.01503	0.00686	-0.01001	-0.00099499
740	-0.02386	-0.00958	-0.000720853	0.00635	0.01212		740	0.00873	0.015	0.00691	-0.00994	-0.000649802
739	-0.0237	-0.0095	-0.000744393	0.00622	0.01205		739	0.00831	0.01494	0.00694	-0.00984	-0.00026407
738	-0.02357	-0.00964	-0.000774951	0.00619	0.01201		738	0.00795	0.01489	0.00693	-0.00974	3.91919e-05
737	-0.02343	-0.00966	-0.000672535	0.00606	0.01195		737	0.00763	0.01485	0.00695	-0.00959	0.000307606
736	-0.02334	-0.00973	-0.000747122	0.00609	0.01205		736	0.00725	0.01482	0.00697	-0.00952	0.000724853
735	-0.02316	-0.00977	-0.000782753	0.00587	0.01203		735	0.00691	0.01477	0.00697	-0.00943	0.00116
734	-0.02305	-0.00977	-0.000728319	0.00575	0.01199		734	0.00654	0.01473	0.00699	-0.00934	0.00141
733	-0.02286	-0.00982	-0.00065068	0.00568	0.01197		733	0.00615	0.01467	0.007	-0.00923	0.00176
732	-0.02265	-0.00993	-0.000727045	0.00545	0.01179		732	0.0058	0.01458	0.00701	-0.00906	0.00216
731	-0.02251	-0.00999	-0.000723821	0.00539	0.0118		731	0.00541	0.01454	0.00702	-0.00896	0.00247
730	-0.02229	-0.01	-0.000698412	0.00534	0.01201		730	0.00509	0.01447	0.00704	-0.00883	0.00282
729	-0.02228	-0.01009	-0.000654701	0.00518	0.01181		729	0.00471	0.01441	0.00707	-0.00874	0.00315
728	-0.02192	-0.01001	-0.000695623	0.00509	0.01171		728	0.00435	0.01434	0.00707	-0.00862	0.00344
727	-0.02178	-0.0101	-0.000681333	0.00492	0.01173		727	0.00393	0.01424	0.00706	-0.00848	0.00386
726	-0.02161	-0.01011	-0.000644272	0.00485	0.01165		726	0.00349	0.01416	0.00705	-0.00831	0.00426
725	-0.02133	-0.01022	-0.000701179	0.0047	0.01161		725	0.00307	0.01403	0.00702	-0.00816	0.00468
724	-0.02112	-0.01025	-0.000760065	0.00452	0.01152		724	0.00262	0.01395	0.00701	-0.00801	0.00518
723	-0.02089	-0.01032	-0.000750156	0.00457	0.0116		723	0.00222	0.01389	0.00701	-0.00791	0.0055
722	-0.02066	-0.01039	-0.000761063	0.00438	0.01157		722	0.0018	0.01376	0.00701	-0.00772	0.00597
721	-0.02048	-0.01042	-0.000675877	0.00429	0.01137		721	0.00135	0.0136	0.00698	-0.00751	0.00638
720	-0.02018	-0.01052	-0.000751922	0.00415	0.01133		720	0.00089912	0.0135	0.00696	-0.00739	0.00686
719	-0.01994	-0.01047	-0.000709767	0.00404	0.01119		719	0.000501376	0.01342	0.00697	-0.00726	0.00722
718	-0.01961	-0.01047	-0.000801282	0.00388	0.01121		718	8.68095e-05	0.01327	0.00697	-0.00705	0.0076
717	-0.01941	-0.01047	-0.000756943	0.00384	0.01109		717	-0.000315081	0.01315	0.00693	-0.00688	0.008
716	-0.0192	-0.01046	-0.000747508	0.00367	0.01111		716	-0.000742046	0.01304	0.00691	-0.00672	0.00841
715	-0.0189	-0.01047	-0.000718137	0.00348	0.01089		715	-0.00112	0.01289	0.00687	-0.00653	0.00869
714	-0.01861	-0.01043	-0.00074717	0.00334	0.01086		714	-0.00155	0.01275	0.00684	-0.00634	0.0092
713	-0.01828	-0.01044	-0.000665702	0.00321	0.01071		713	-0.00195	0.01259	0.00682	-0.00614	0.00953
712	-0.01809	-0.01051	-0.000667105	0.00308	0.01046		712	-0.00233	0.01245	0.00677	-0.00597	0.00993
711	-0.01785	-0.01039	-0.000666581	0.00292	0.01034		711	-0.00274	0.01229	0.00675	-0.00578	0.01039
710	-0.01763	-0.01052	-0.000718593	0.00278	0.01018		710	-0.00317	0.01214	0.00672	-0.00562	0.0107
709	-0.01725	-0.01041	-0.000719588	0.00264	0.01004		709	-0.00362	0.01199	0.00669	-0.00548	0.01111
708	-0.017	-0.01044	-0.000715523	0.00245	0.0098		708	-0.00409	0.0118	0.00664	-0.00524	0.01165
707	-0.01676	-0.01052	-0.000693491	0.00232	0.00956		707	-0.00466	0.01161	0.00658	-0.00496	0.01212
706	-0.01637	-0.01047	-0.000758706	0.00211	0.00941		706	-0.0052	0.01143	0.00655	-0.00479	0.0126
705	-0.01608	-0.01045	-0.000722294	0.00202	0.00925		705	-0.00571	0.01123	0.00651	-0.00462	0.01319
704	-0.01575	-0.01044	-0.000799562	0.00182	0.00909		704	-0.00622	0.01105	0.00646	-0.00442	0.01356
703	-0.01545	-0.0104	-0.000690817	0.00165	0.00884		703	-0.00672	0.01084	0.00641	-0.0042	0.01414
702	-0.01521	-0.01048	-0.00073266	0.00145	0.00847		702	-0.0073	0.01062	0.00634	-0.00399	0.01475
701	-0.01486	-0.01039	-0.000802513	0.00127	0.00829		701	-0.00795	0.01039	0.00628	-0.00377	0.01542
700	-0.01446	-0.0104	-0.000762728	0.00112	0.00791		700	-0.00851	0.01012	0.00619	-0.00357	0.016
699	-0.01417	-0.01041	-0.000776136	0.000899786	0.00761		699	-0.00904	0.00992	0.0061	-0.00331	0.01647
698	-0.01381	-0.01028	-0.00078253	0.000713176	0.00735		698	-0.0096	0.00967	0.00605	-0.00309	0.017
697	-0.0135	-0.01021	-0.000699937	0.000528808	0.007		697	-0.01016	0.00946	0.00601	-0.00288	0.01748
696	-0.01322	-0.01024	-0.00083007	0.000440556	0.00671		696	-0.01073	0.00925	0.00594	-0.00268	0.0182
695	-0.01276	-0.0101	-0.00076862	0.000179845	0.00646		695	-0.01128	0.00899	0.00585	-0.00244	0.01869
694	-0.01245	-0.01011	-0.000798239	-6.71474e-06	0.00595		694	-0.01187	0.00869	0.00573	-0.00222	0.0191
693	-0.01209	-0.01004	-0.000774114	-0.000213754	0.00559		693	-0.01243	0.00846	0.00567	-0.002	0.0198
692	-0.01176	-0.01002	-0.000777227	-0.000369218	0.00511		692	-0.01302	0.00823	0.00557	-0.00182	0.02035
691	-0.01142	-0.00995	-0.000795758	-0.000571834	0.0047		691	-0.01353	0.00802	0.0055	-0.00161	0.02085
690	-0.01108	-0.00995	-0.000775829	-0.000786009	0.00434		690	-0.01413	0.00775	0.00542	-0.00138	0.02142
689	-0.01075	-0.00984	-0.000796367	-0.000960595	0.00391		689	-0.01467	0.00749	0.00533	-0.00115	0.02205
688	-0.01039	-0.00969	-0.000855218	-0.00111	0.00339		688	-0.0153	0.00726	0.00524	-0.000929958	0.02262
687	-0.01002	-0.00968	-0.00077368	-0.00131	0.00296		687	-0.01581	0.00701	0.00517	-0.000682744	0.02302
686	-0.00969	-0.00951	-0.000788169	-0.00164	0.00246		686	-0.01637	0.00678	0.00508	-0.00049534	0.02337
685	-0.00938	-0.00951	-0.000787791	-0.00176	0.00208		685	-0.01696	0.00654	0.00498	-0.000336392	0.02409
684	-0.00902	-0.00939	-0.000760721	-0.00194	0.00144		684	-0.01753	0.00632	0.00492	-0.000102327	0.02438
683	-0.00867	-0.00935	-0.000800949	-0.00208	0.00101		683	-0.01825	0.00607	0.00485	0.00010925	0.02488
682	-0.00834	-0.00917	-0.000808932	-0.00231	0.000458211		682	-0.01887	0.00584	0.00474	0.000297124	0.02537
681	-0.00795	-0.00909	-0.000805102	-0.0026	-0.000102537		681	-0.0196	0.00558	0.00462	0.000518143	0.02614
680	-0.00759	-0.00903	-0.00085233	-0.0028	-0.000723503		680	-0.02029	0.00535	0.00452	0.000741355	0.02656
679	-0.00717	-0.00895	-0.000843617	-0.00303	-0.00137		679	-0.02109	0.00506	0.00443	0.000974095	0.02746
678	-0.00683	-0.00883	-0.000795966	-0.00325	-0.00197		678	-0.02193	0.00479	0.00435	0.00121	0.02774
677	-0.00639	-0.00871	-0.000843697	-0.00353	-0.00266		677	-0.02272	0.00454	0.00423	0.00141	0.02839
676	-0.00608	-0.00868	-0.000843275	-0.00376	-0.00324		676	-0.02351	0.0043	0.00413	0.00162	0.02898
675	-0.0057	-0.00849	-0.000855436	-0.00392	-0.00385		675	-0.02419	0.00409	0.00405	0.00185	0.02987
674	-0.00528	-0.00844	-0.000872078	-0.00415	-0.00453		674	-0.025	0.00385	0.00399	0.00209	0.0298
673	-0.00486	-0.00827	-0.0008808	-0.00437	-0.00529		673	-0.02586	0.00358	0.00393	0.0023	0.03056
672	-0.00444	-0.00815	-0.000885466	-0.00467	-0.00592		672	-0.02659	0.00336	0.00384	0.00257	0.03107
671	-0.00404	-0.00799	-0.000888656	-0.00484	-0.00658		671	-0.02718	0.00312	0.00373	0.00276	0.03151
670	-0.00367	-0.00781	-0.000877178	-0.0051	-0.00735		670	-0.02817	0.00286	0.00365	0.00292	0.03195
669	-0.00327	-0.00776	-0.000966969	-0.00536	-0.00802		669	-0.02898	0.00263	0.00359	0.00315	0.03277
668	-0.00293	-0.00763	-0.000903128	-0.00554	-0.00863		668	-0.02967	0.00237	0.00349	0.00338	0.03258
667	-0.00242	-0.00752	-0.000943022	-0.0057	-0.00941		667	-0.03064	0.00211	0.00338	0.0036	0.03338
666	-0.00204	-0.0074	-0.0009336	-0.00603	-0.01015		666	-0.03139	0.00188	0.00332	0.00383	0.03362
665	-0.00162	-0.00721	-0.000961422	-0.00618	-0.01077		665	-0.03208	0.00165	0.00325	0.00406	0.03429
664	-0.00117	-0.00706	-0.000967499	-0.00648	-0.01162		664	-0.03305	0.00139	0.00313	0.00428	0.03456
663	-0.00071404	-0.00689	-0.000931797	-0.00666	-0.01233		663	-0.03395	0.00112	0.00305	0.0045	0.03445
662	-0.000256502	-0.00675	-0.000941937	-0.007	-0.01309		662	-0.0351	0.000853189	0.00298	0.00473	0.03529
661	0.000189806	-0.00662	-0.000964367	-0.0072	-0.01399		661	-0.0361	0.000590268	0.00288	0.00497	0.03563
660	0.00066116	-0.00646	-0.00101	-0.00733	-0.0145		660	-0.03677	0.000324139	0.00277	0.00526	0.03582
659	0.00116	-0.00626	-0.000958969	-0.0075	-0.01526		659	-0.0378	5.24538e-05	0.00269	0.00552	0.036
658	0.00162	-0.0061	-0.000965808	-0.00783	-0.01614		658	-0.03891	-0.000263764	0.0026	0.00578	0.0368
657	0.00209	-0.00592	-0.00104	-0.00812	-0.01716		657	-0.03988	-0.000602446	0.00248	0.00604	0.03649
656	0.00264	-0.00581	-0.000988557	-0.00829	-0.01775		656	-0.0409	-0.000878801	0.00239	0.0063	0.03739
655	0.0031	-0.00566	-0.000993043	-0.00855	-0.01848		655	-0.04181	-0.00118	0.00228	0.00651	0.03709
654	0.00357	-0.00544	-0.000982515	-0.00873	-0.01916		654	-0.04279	-0.00151	0.00217	0.00674	0.03763
653	0.00416	-0.0053	-0.000977864	-0.00907	-0.02018		653	-0.04395	-0.00184	0.00202	0.00703	0.03762
652	0.00469	-0.0051	-0.00101	-0.00922	-0.02083		652	-0.04488	-0.00217	0.00193	0.00733	0.03818
651	0.00527	-0.00494	-0.00099153	-0.00935	-0.0214		651	-0.04565	-0.00251	0.0018	0.0076	0.03787
650	0.00572	-0.00471	-0.000924003	-0.00967	-0.0223		650	-0.04658	-0.00285	0.00166	0.00785	0.03829
649	0.00628	-0.00455	-0.00101	-0.00972	-0.02302		649	-0.04757	-0.00321	0.00155	0.00808	0.03814
648	0.00685	-0.00436	-0.000988446	-0.00991	-0.02346		648	-0.04842	-0.00355	0.00143	0.00839	0.03834
647	0.0074	-0.00417	-0.000984514	-0.01012	-0.02458		647	-0.04951	-0.00392	0.00128	0.00861	0.03819
646	0.00802	-0.00399	-0.000986539	-0.01032	-0.02521		646	-0.05046	-0.00432	0.0011	0.00892	0.03891
645	0.00866	-0.00385	-0.000962442	-0.01036	-0.02549		645	-0.05137	-0.00476	0.000945261	0.0092	0.0384
644	0.00933	-0.00364	-0.00095501	-0.01062	-0.02611		644	-0.05222	-0.0052	0.000755457	0.00946	0.03865
643	0.01001	-0.00349	-0.000964389	-0.01089	-0.02699		643	-0.05329	-0.00563	0.000579169	0.00979	0.03866
642	0.01065	-0.0032	-0.000921351	-0.01095	-0.02768		642	-0.05447	-0.00609	0.000395106	0.0101	0.0385
641	0.01142	-0.0031	-0.000944144	-0.01123	-0.02833		641	-0.05572	-0.00657	0.000148981	0.01036	0.03892
640	0.01211	-0.00285	-0.000960963	-0.01136	-0.02888		640	-0.05666	-0.00709	-6.1312e-05	0.01068	0.03842
639	0.01286	-0.00267	-0.000904021	-0.01156	-0.02967		639	-0.05759	-0.00756	-0.000256578	0.01089	0.03852
638	0.01362	-0.00243	-0.000906815	-0.01174	-0.03032		638	-0.05845	-0.00804	-0.000497067	0.0111	0.03869
637	0.01441	-0.00224	-0.000943504	-0.01194	-0.03112		637	-0.05961	-0.00859	-0.000752252	0.01143	0.03856
636	0.0152	-0.00201	-0.000894809	-0.01216	-0.03193		636	-0.06086	-0.00917	-0.000982142	0.01178	0.0384
635	0.01596	-0.00183	-0.000824603	-0.01223	-0.03227		635	-0.06162	-0.00971	-0.00119	0.01202	0.03825
634	0.01677	-0.00162	-0.00083699	-0.01229	-0.03267		634	-0.06225	-0.01023	-0.00145	0.01229	0.03863
633	0.01765	-0.00141	-0.000835824	-0.01243	-0.03322		633	-0.06296	-0.0108	-0.0017	0.01256	0.03813
632	0.01855	-0.00117	-0.000840946	-0.01253	-0.03375		632	-0.06409	-0.01138	-0.00195	0.01281	0.03805
631	0.01935	-0.000986522	-0.000742404	-0.01258	-0.03413		631	-0.06465	-0.01194	-0.00221	0.01308	0.03792
630	0.02017	-0.00071158	-0.000741747	-0.01277	-0.03452		630	-0.06524	-0.01247	-0.00246	0.01327	0.03734
629	0.02111	-0.000531043	-0.000747078	-0.01274	-0.03491		629	-0.06632	-0.01307	-0.00276	0.01355	0.0373
628	0.02206	-0.000320731	-0.000719786	-0.01301	-0.03576		628	-0.06751	-0.01368	-0.00305	0.0138	0.03764
627	0.02303	-0.000114113	-0.000706149	-0.013	-0.03579		627	-0.06793	-0.01426	-0.00333	0.01391	0.03686
626	0.02402	0.000167045	-0.000704772	-0.01299	-0.03648		626	-0.06849	-0.01486	-0.0036	0.01413	0.03666
625	0.025	0.00040335	-0.000623587	-0.01318	-0.03655		625	-0.06934	-0.01548	-0.0039	0.0144	0.03646
624	0.02598	0.000577807	-0.000637502	-0.01308	-0.03706		624	-0.07026	-0.01605	-0.00416	0.0146	0.03656
623	0.02693	0.000819713	-0.000576712	-0.01316	-0.03715		623	-0.07063	-0.01665	-0.00441	0.0148	0.03608
622	0.02803	0.00111	-0.000537534	-0.01336	-0.03784		622	-0.07174	-0.01729	-0.00471	0.01498	0.03552
621	0.02911	0.00136	-0.000530999	-0.0132	-0.03775		621	-0.07176	-0.01793	-0.00502	0.01515	0.03583
620	0.03012	0.00163	-0.000458029	-0.01331	-0.03801		620	-0.07214	-0.01851	-0.00528	0.01534	0.03497
619	0.03115	0.0019	-0.000427339	-0.01332	-0.03804		619	-0.07282	-0.01907	-0.00556	0.0155	0.03477
618	0.03233	0.00217	-0.000399079	-0.01326	-0.03841		618	-0.07337	-0.01963	-0.00581	0.01568	0.03444
617	0.03335	0.00241	-0.00040985	-0.01346	-0.0387		617	-0.07408	-0.02035	-0.00609	0.0159	0.03404
616	0.03464	0.00272	-0.000314622	-0.01319	-0.03822		616	-0.07393	-0.02099	-0.0064	0.01599	0.03355
615	0.03596	0.003	-0.000292243	-0.01311	-0.03859		615	-0.07447	-0.02156	-0.00667	0.01615	0.03307
614	0.03712	0.00337	-0.000255655	-0.01322	-0.0389		614	-0.07523	-0.02223	-0.00699	0.01628	0.03254
613	0.03838	0.00365	-0.000246881	-0.01324	-0.03875		613	-0.07533	-0.02291	-0.00728	0.01646	0.03233
612	0.03947	0.00403	-0.00015045	-0.01316	-0.0385		612	-0.07552	-0.02345	-0.00754	0.01661	0.0318
611	0.04066	0.00436	-0.000119321	-0.01309	-0.03892		611	-0.0761	-0.02395	-0.00777	0.01662	0.03142
610	0.04202	0.00466	-4.35867e-05	-0.01277	-0.0384		610	-0.07573	-0.02445	-0.00804	0.01664	0.0309
609	0.04318	0.00502	-4.42695e-05	-0.01283	-0.03814		609	-0.07543	-0.02501	-0.00833	0.01673	0.03069
608	0.04453	0.00541	0.000123662	-0.01285	-0.03815		608	-0.07553	-0.02559	-0.00859	0.01691	0.0302
607	0.04574	0.00572	7.44252e-05	-0.01275	-0.03827		607	-0.07585	-0.02604	-0.00879	0.01689	0.02925
606	0.04709	0.0062	0.000168725	-0.01271	-0.03816		606	-0.07586	-0.02662	-0.00906	0.01697	0.02889
605	0.04811	0.00663	0.000220205	-0.01263	-0.03793		605	-0.07561	-0.02712	-0.0093	0.01704	0.02827
604	0.04943	0.007	0.000266529	-0.01257	-0.03761		604	-0.07536	-0.02753	-0.00953	0.01706	0.02801
603	0.05071	0.00746	0.000273362	-0.01252	-0.03722		603	-0.07494	-0.02793	-0.00973	0.0171	0.02767
602	0.05181	0.0079	0.000358635	-0.01249	-0.03702		602	-0.07477	-0.02835	-0.0099	0.01708	0.02642
601	0.05317	0.00823	0.000414297	-0.01229	-0.03651		601	-0.07442	-0.02872	-0.01011	0.01714	0.02623
600	0.05425	0.0087	0.000493336	-0.01231	-0.03662		600	-0.07447	-0.02899	-0.01028	0.0171	0.02587
599	0.05533	0.00916	0.000555428	-0.01234	-0.03648		599	-0.07425	-0.02927	-0.01045	0.01701	0.02506
598	0.05647	0.00972	0.000629684	-0.0123	-0.03564		598	-0.07309	-0.02956	-0.0106	0.01701	0.02463
597	0.05771	0.01019	0.000691497	-0.01216	-0.03499		597	-0.07234	-0.02982	-0.01076	0.01697	0.02407
596	0.05855	0.0107	0.000722222	-0.012	-0.03477		596	-0.072	-0.03022	-0.01091	0.01701	0.02327
595	0.05958	0.01122	0.000770764	-0.0119	-0.03404		595	-0.07086	-0.03045	-0.01105	0.01703	0.02251
594	0.06087	0.01169	0.000839847	-0.01182	-0.03374		594	-0.07042	-0.0306	-0.01119	0.01697	0.02203
593	0.06136	0.01225	0.000893439	-0.01168	-0.0332		593	-0.06942	-0.03071	-0.0113	0.0168	0.02133
592	0.06241	0.01283	0.00097394	-0.01175	-0.03264		592	-0.06869	-0.03076	-0.01138	0.0167	0.02091
591	0.06335	0.01331	0.00102	-0.01158	-0.03206		591	-0.06782	-0.03089	-0.01147	0.01663	0.02029
590	0.06419	0.01398	0.00107	-0.01129	-0.03126		590	-0.06671	-0.03092	-0.01152	0.01658	0.01939
589	0.06487	0.01451	0.00115	-0.01144	-0.03082		589	-0.06591	-0.03109	-0.01161	0.01669	0.01863
588	0.06577	0.01514	0.00126	-0.01133	-0.03013		588	-0.06451	-0.03106	-0.01163	0.01658	0.01805
587	0.06633	0.01575	0.0013	-0.01139	-0.02973		587	-0.06375	-0.03106	-0.01172	0.01646	0.01726
586	0.0672	0.01643	0.00139	-0.01123	-0.02861		586	-0.06234	-0.03091	-0.01169	0.01631	0.01663
585	0.06761	0.01686	0.00142	-0.01122	-0.02833		585	-0.06147	-0.03077	-0.01169	0.01626	0.01592
584	0.06826	0.01758	0.0015	-0.01107	-0.02762		584	-0.06006	-0.03065	-0.0117	0.01615	0.01534
583	0.06857	0.01803	0.00148	-0.01102	-0.02667		583	-0.05868	-0.03048	-0.01169	0.0159	0.01448
582	0.06867	0.0188	0.0016	-0.01101	-0.02585		582	-0.05714	-0.03033	-0.01169	0.01586	0.01383
581	0.06884	0.01935	0.00165	-0.01077	-0.02502		581	-0.05601	-0.03005	-0.01161	0.0158	0.0135
580	0.06893	0.01979	0.00165	-0.01079	-0.02428		580	-0.05457	-0.02985	-0.01157	0.0157	0.01274
579	0.06931	0.02054	0.00178	-0.0107	-0.02352		579	-0.05302	-0.02958	-0.01157	0.01555	0.01194
578	0.06915	0.02102	0.00183	-0.0106	-0.02277		578	-0.05153	-0.02925	-0.01149	0.01549	0.0113
577	0.06908	0.02146	0.00184	-0.01051	-0.02193		577	-0.05023	-0.02893	-0.01142	0.01537	0.01081
576	0.06916	0.02206	0.00195	-0.01033	-0.02111		576	-0.04879	-0.02856	-0.01135	0.01515	0.01011
575	0.06852	0.02249	0.00202	-0.01037	-0.02024		575	-0.04711	-0.02813	-0.01122	0.01497	0.00966
574	0.06839	0.023	0.00204	-0.01032	-0.01964		574	-0.04559	-0.02764	-0.01107	0.01477	0.009
573	0.0677	0.02343	0.00204	-0.01024	-0.01876		573	-0.04402	-0.02723	-0.01101	0.01466	0.00833
572	0.06742	0.02382	0.0022	-0.01026	-0.018		572	-0.04276	-0.02674	-0.01089	0.01458	0.00781
571	0.06652	0.02422	0.00221	-0.0102	-0.01732		571	-0.04129	-0.02625	-0.01072	0.01427	0.00719
570	0.06589	0.02476	0.00228	-0.01022	-0.01651		570	-0.03953	-0.02572	-0.0106	0.01411	0.00651
569	0.06529	0.0251	0.0024	-0.00998	-0.01572		569	-0.03785	-0.02519	-0.01045	0.01393	0.00596
568	0.06432	0.02544	0.00246	-0.00998	-0.01491		568	-0.03621	-0.02453	-0.01028	0.01373	0.00548
567	0.06342	0.0257	0.00252	-0.00978	-0.01408		567	-0.03456	-0.02389	-0.0101	0.01339	0.00507
566	0.06242	0.02599	0.00259	-0.00984	-0.01339		566	-0.03314	-0.02334	-0.00998	0.0132	0.00446
565	0.0612	0.02619	0.00266	-0.00965	-0.01269		565	-0.0315	-0.02268	-0.00981	0.01288	0.00381
564	0.05988	0.02621	0.0027	-0.00988	-0.01208		564	-0.03013	-0.02206	-0.00962	0.01265	0.00345
563	0.05837	0.02647	0.00276	-0.00955	-0.01118		563	-0.02847	-0.02143	-0.00943	0.01252	0.00299
562	0.05733	0.02665	0.00279	-0.00957	-0.01051		562	-0.02698	-0.02087	-0.00929	0.01222	0.00249
561	0.05565	0.0267	0.00292	-0.0094	-0.00998		561	-0.0255	-0.02023	-0.00909	0.01184	0.00218
560	0.05401	0.02632	0.00295	-0.00943	-0.00933		560	-0.02412	-0.01947	-0.00888	0.01157	0.00168
559	0.05238	0.02633	0.003	-0.00941	-0.00882		559	-0.02266	-0.01887	-0.00871	0.01135	0.00133
558	0.05057	0.02633	0.00305	-0.00931	-0.00815		558	-0.02114	-0.01824	-0.00854	0.01107	0.000960607
557	0.04866	0.02596	0.00314	-0.00911	-0.00767		557	-0.0197	-0.01747	-0.0083	0.0107	0.00046886
556	0.04714	0.02609	0.00312	-0.00903	-0.00711		556	-0.01836	-0.01684	-0.00811	0.01042	0.000258745
555	0.04523	0.02576	0.00319	-0.00899	-0.00664		555	-0.017	-0.01626	-0.00796	0.01014	-0.000109651
554	0.0435	0.02522	0.00328	-0.00904	-0.00629		554	-0.0159	-0.01557	-0.00775	0.00978	-0.000481675
553	0.04172	0.02519	0.00329	-0.00883	-0.00576		553	-0.01458	-0.01493	-0.00756	0.0095	-0.000649232
552	0.03965	0.02484	0.00331	-0.00872	-0.00527		552	-0.01325	-0.0143	-0.00734	0.00919	-0.001
551	0.03768	0.02431	0.00328	-0.00856	-0.00494		551	-0.01214	-0.01356	-0.00711	0.00881	-0.0012
550	0.03583	0.0238	0.00334	-0.00851	-0.00462		550	-0.01107	-0.01292	-0.00691	0.00845	-0.00139
549	0.03371	0.02314	0.00332	-0.00837	-0.00424		549	-0.00987	-0.01232	-0.00672	0.00809	-0.00157
548	0.03172	0.02262	0.0033	-0.0083	-0.00389		548	-0.00881	-0.01163	-0.0065	0.00772	-0.0018
547	0.02964	0.02214	0.00331	-0.00813	-0.0037		547	-0.00778	-0.01094	-0.00624	0.00737	-0.00203
546	0.02774	0.02138	0.0033	-0.00806	-0.00349		546	-0.00681	-0.01033	-0.00601	0.007	-0.00218
545	0.02568	0.02071	0.00329	-0.00792	-0.00321		545	-0.00587	-0.00971	-0.00579	0.00666	-0.00237
544	0.02384	0.01997	0.00319	-0.00758	-0.00302		544	-0.00502	-0.00915	-0.00557	0.00631	-0.00241
543	0.02211	0.01939	0.0032	-0.00751	-0.00289		543	-0.00421	-0.00852	-0.00534	0.006	-0.00247
542	0.02028	0.01864	0.00312	-0.00746	-0.00283		542	-0.00346	-0.00796	-0.00512	0.00568	-0.00266
541	0.01851	0.0177	0.00299	-0.00731	-0.00257		541	-0.00267	-0.00741	-0.00488	0.00537	-0.00267
540	0.01674	0.01684	0.00296	-0.00714	-0.00256		540	-0.00201	-0.00688	-0.00465	0.00506	-0.00271
539	0.01512	0.0162	0.00284	-0.00699	-0.00243		539	-0.00137	-0.00638	-0.00442	0.00477	-0.00269
538	0.01364	0.01532	0.00274	-0.00673	-0.00232		538	-0.000815377	-0.00592	-0.00421	0.00451	-0.00271
537	0.01222	0.0145	0.00264	-0.00666	-0.00233		537	-0.000283921	-0.00547	-0.00398	0.00428	-0.00281
536	0.01077	0.01351	0.0025	-0.00656	-0.00222		536	0.000284228	-0.00499	-0.00375	0.00402	-0.00274
535	0.00936	0.01258	0.00239	-0.00626	-0.00213		535	0.000727576	-0.00453	-0.00353	0.00377	-0.00269
534	0.00815	0.01185	0.00222	-0.00611	-0.00216		534	0.00118	-0.00409	-0.00332	0.00357	-0.00271
533	0.00695	0.01089	0.00207	-0.00589	-0.00213		533	0.00159	-0.00371	-0.00312	0.00337	-0.00267
532	0.00584	0.01009	0.00199	-0.00565	-0.00205		532	0.00197	-0.00334	-0.00291	0.00321	-0.00253
531	0.00482	0.00921	0.00178	-0.00546	-0.00206		531	0.00227	-0.00303	-0.0027	0.00303	-0.00253
530	0.0039	0.00835	0.00162	-0.00524	-0.00204		530	0.00256	-0.0027	-0.00251	0.00282	-0.00236
529	0.00296	0.0075	0.00148	-0.00503	-0.00198		529	0.00282	-0.00235	-0.00232	0.00262	-0.00226
528	0.00219	0.00677	0.00134	-0.00482	-0.00196		528	0.00302	-0.0021	-0.00217	0.00247	-0.00219
527	0.00155	0.00609	0.00118	-0.00475	-0.00206		527	0.00321	-0.00184	-0.002	0.00238	-0.00219
526	0.00086244	0.00545	0.000990286	-0.00449	-0.00195		526	0.00341	-0.00161	-0.00187	0.00223	-0.00206
525	0.000300393	0.00476	0.00084453	-0.00421	-0.002		525	0.00354	-0.00142	-0.00174	0.00207	-0.00198
524	-0.000124267	0.0042	0.000738555	-0.00411	-0.002		524	0.00359	-0.00123	-0.00158	0.00189	-0.00191
523	-0.000564514	0.0036	0.000560415	-0.0039	-0.00197		523	0.00362	-0.00106	-0.00148	0.0018	-0.00173
522	-0.00092054	0.00306	0.000450208	-0.00371	-0.00193		522	0.00372	-0.00092601	-0.00137	0.00171	-0.00173
521	-0.00117	0.00264	0.000346147	-0.00355	-0.00197		521	0.00378	-0.000789035	-0.00125	0.00165	-0.00154
520	-0.00142	0.00222	0.000269698	-0.00327	-0.00187		520	0.00377	-0.000654891	-0.00118	0.0016	-0.00133
519	-0.00164	0.00186	0.000167438	-0.00314	-0.00187		519	0.00376	-0.000522748	-0.00107	0.00152	-0.00128
518	-0.00181	0.00149	2.74849e-05	-0.00301	-0.00184		518	0.00376	-0.000424716	-0.000971685	0.00145	-0.00109
517	-0.00196	0.00117	-2.40014e-05	-0.0028	-0.00187		517	0.00366	-0.000340181	-0.000893944	0.00139	-0.000974704
516	-0.002	0.000948933	-0.000118978	-0.00262	-0.00182		516	0.00368	-0.000269493	-0.000837452	0.00129	-0.000899315
515	-0.00207	0.000671727	-0.000221803	-0.00244	-0.00177		515	0.00359	-0.000222146	-0.000768025	0.00124	-0.00083526
514	-0.00211	0.000557528	-0.000200473	-0.00237	-0.00181		514	0.00348	-0.000145307	-0.000707007	0.00119	-0.000761062
513	-0.0021	0.000337578	-0.000269272	-0.00224	-0.00177		513	0.0034	-9.12509e-05	-0.00065255	0.00115	-0.000602729
512	-0.00202	0.00018776	-0.000263242	-0.00202	-0.00169		512	0.0033	-8.1293e-05	-0.000605236	0.00109	-0.000494144
511	-0.00203	0.000133902	-0.000314083	-0.00195	-0.00164		511	0.00315	-5.97106e-05	-0.000545846	0.00104	-0.000446796
510	-0.00197	-3.87516e-06	-0.000357199	-0.00181	-0.00162		510	0.00302	-5.84945e-05	-0.000505409	0.00102	-0.000307366
509	-0.00188	-3.01771e-05	-0.000323544	-0.00162	-0.0016		509	0.00285	-6.51915e-05	-0.000472789	0.001	-0.000192936
508	-0.00177	-7.21953e-05	-0.00033069	-0.00161	-0.0015		508	0.0027	-5.29171e-05	-0.000435401	0.000984404	-0.000123994
507	-0.00164	-0.000108596	-0.000375256	-0.0015	-0.00154		507	0.00253	-4.51874e-06	-0.000375483	0.000979843	-7.04759e-06
506	-0.00151	-0.000133652	-0.000356341	-0.00142	-0.00144		506	0.00238	-4.92616e-05	-0.00035619	0.000947303	3.40344e-05
505	-0.00134	-6.62898e-05	-0.000381224	-0.00133	-0.0015		505	0.00224	-5.27471e-05	-0.00034758	0.000978329	8.87735e-05
504	-0.00119	-7.592e-05	-0.000351241	-0.0013	-0.00135		504	0.00208	-7.44824e-05	-0.000340642	0.000935362	0.00025933
503	-0.00107	-7.02044e-05	-0.000302962	-0.0013	-0.00137		503	0.00187	-9.96676e-05	-0.000309318	0.000952271	0.000324307
502	-0.000875808	3.10298e-05	-0.000302205	-0.00118	-0.0014		502	0.00168	-0.000131777	-0.000303926	0.000972439	0.00032641
501	-0.000736319	0.000101429	-0.000275946	-0.0012	-0.0014		501	0.00153	-0.00015932	-0.000302796	0.000976816	0.000392286
500	-0.000535	0.00010504	-0.000292725	-0.00114	-0.00132		500	0.00134	-0.000221559	-0.000306354	0.000972464	0.000444334
499	-0.000398377	0.000145506	-0.000241005	-0.00119	-0.00131		499	0.0012	-0.000305835	-0.000327467	0.000950428	0.000430797
498	-0.000213416	0.000234904	-0.000284327	-0.00118	-0.00134		498	0.000960117	-0.00035985	-0.00034997	0.000914221	0.000527271
497	7.33912e-06	0.000287425	-0.000212863	-0.00119	-0.0014		497	0.000750695	-0.000371962	-0.000339083	0.000933268	0.000522816
496	0.000141466	0.000349589	-0.000206019	-0.00112	-0.00139		496	0.000599811	-0.000440753	-0.000343132	0.000975783	0.000617344
495	0.000306226	0.00044534	-0.000179703	-0.00109	-0.0013		495	0.000401893	-0.000501437	-0.00036001	0.00101	0.00069008
494	0.000489205	0.000487623	-0.000154602	-0.00106	-0.00135		494	0.000229504	-0.000560598	-0.000378741	0.00099427	0.000691129
493	0.000648883	0.000501327	-0.000135816	-0.00121	-0.00143		493	3.48629e-05	-0.000608325	-0.000383964	0.00107	0.000780112
492	0.00078942	0.000614476	-0.000108434	-0.00114	-0.00141		492	-9.99378e-05	-0.00066354	-0.000383159	0.0011	0.000755023
491	0.000948741	0.000643546	-9.06543e-05	-0.00116	-0.00148		491	-0.0002523	-0.000684828	-0.000392704	0.00111	0.00075708
490	0.0011	0.000700292	-6.86867e-05	-0.00118	-0.00151		490	-0.00041737	-0.000753923	-0.000415814	0.00112	0.000796821
489	0.00128	0.000809867	-7.19422e-05	-0.00122	-0.0015		489	-0.000624431	-0.000805048	-0.000444161	0.00113	0.000851414
488	0.00142	0.000876116	-2.91137e-05	-0.00122	-0.00159		488	-0.00079499	-0.000883563	-0.000478712	0.00111	0.000959811
487	0.00154	0.00084335	-6.94113e-05	-0.00123	-0.00156		487	-0.000872571	-0.000946451	-0.000495819	0.00109	0.000946355
486	0.00168	0.000927497	-6.09395e-05	-0.00135	-0.00165		486	-0.00101	-0.000994949	-0.000517733	0.00111	0.000939197
485	0.00183	0.000970348	-3.23997e-05	-0.00127	-0.00166		485	-0.00115	-0.00104	-0.000532683	0.00118	0.000924758
484	0.00191	0.000995975	-4.40163e-05	-0.00127	-0.00168		484	-0.00134	-0.00109	-0.000550657	0.00116	0.000958608
483	0.00202	0.00108	2.63023e-05	-0.00133	-0.00169		483	-0.00142	-0.00112	-0.000539687	0.00121	0.00102
482	0.00212	0.00107	-5.80366e-06	-0.00134	-0.00172		482	-0.00154	-0.00114	-0.000540162	0.00124	0.000951468
481	0.00221	0.00119	1.82508e-05	-0.00129	-0.00178		481	-0.00165	-0.00117	-0.000570881	0.00122	0.00105
480	0.00235	0.0012	4.59957e-05	-0.00127	-0.00176		480	-0.00171	-0.00121	-0.000601137	0.00124	0.00104
479	0.0024	0.00122	-5.34566e-06	-0.0013	-0.00182		479	-0.0018	-0.00126	-0.000613812	0.00125	0.00103
478	0.00254	0.00126	2.45533e-05	-0.00132	-0.00184		478	-0.00193	-0.00129	-0.000641457	0.00129	0.00108
[truncated: 178 more rows]

[truncated: 15 more sheets: S24, S26, S27, S28, S29, S30b, S30d, S34, S35, S36a,b, S36d,e, S36h,i, S37a-c, S37d-f, S37g-i]
